# Supplementary material for: High Representation of Archaea Across All Depths in Oxic and Low-pH Sediment Layers Underlying an Acidic Stream
Source: Front Microbiol. 2020 Nov 17;11:576520. doi: 10.3389/fmicb.2020.576520 (PMC7716880; doi:10.3389/fmicb.2020.576520)
Supplement: Supplementary file 3 [file Table_2.XLS]

## Sheet: Folla1
Reference Sequences
Accession	Clone or strain	SEQ		Taxonomy assigned	Location	Source	Temperature	pH	Latitude	Longitude	Length	Reference	Title	Authors
EU370309	CEM_Pin_c1a	CCGGTTGATCCTGCCGGCGGCCACTGCTATCAGGTTTCGACTAAGCCATGCGAGTCAAGGGGTCGCAAGACCCCGGCGTACCGCTCAGTAACACGCGGATAATCTACCCCCAGGTGAGGTATAACCTCGGGAAACTGAGGATAATTCCTCATAGTTATCATATGCTGGAATGCTTTGATGACGAAAGTCTTTACGCCTGAGGATGAGTCTGCGGCCTATCAGGTCGTATGTGGTGTAAAGGACCACATAGCCTAGGACGGGTACGGGCCCTGAAAGGGGGAGCCCGGAGATGGACTCTGAGACACAAGTCCAGGCCCTACGGGGCGCAGCAGGCGCGAAAACTGTGCAATGCGCGAAAGCGCGACACGGGAAACCTGAGTGCCTTGACAATGTCAAGGC…	-	uncultured archaeon	Spain: Southwest, Iberian Pyritic Belt, Rio Tinto river	extreme acidic river with a mean pH of 2.3 and high concentration of heavy metals		2.3					Community structure in photosynthetic complex biofilm communities from extreme acidophilic streams, Rio Tinto (SW, Spain)	Souza-Egipsy,V. Gonzalez-Toril,E. Zettler,E. Amaral-Zettler,L. Aguilera,A. Amils,R.	-
HM745409	20m_arch_h3	TCCGGTTGATCCTGCCGGCGGCCACTGCTATCAGGTTTCGACTAAGCCATGCGAGTCTAGGGGTCGCAAGACCCCGGCGTACCGCTCAGTAACACGCGGATAATCTACCCCCAGGTGAGGTATAACCTCGGGAAACTGAGGATAATCCCTCATAGTTATCATATGCTGGAATGCTTTGATGATGAAAGCCTTTACGCCTGAGGATGAGTCTGCGGCCTATCAGGTCGTATGTGATGTAAAGGACCACATAGCCTAGGACGGGTACGGGCCCTGAAAGGGGGAGCCCGGAGATGGACTCTGAGACACAAGTCCAGGCCCTACGGGGCGCAGCAGGCGCGAAAACTGTGCAATGCGCGAAAGCGCGACACGGGAAACCTGAGTGCCTTGACATTGTCAAGG…	-	uncultured archaeon	Spain: Iberian Pyritic Belt, La Zarza-Perrunal	acid mine effluent						21357431	Geomicrobiology of La Zarza-Perrunal Acid mine effluent (Iberian Pyritic Belt, Spain)	Gonzalez-Toril,E. Aguilera,A. Souza-Egipsy,V. Lopez Pamo,E. Sanchez Espana,J. Amils,R.	-
EF396244	ORCL3.3	TCCGGTTGATCCTGCCGGCGGCCACTGCTATCAGGTTTCGACTAAGCCATGCGAGTCAAGGGGTCGCAAGACCCCGGCGTACCGCTCAGTAACACGCGGATAATCTACCCCCAGGTGAGGTATAACCTCGGGAAACTGAGGATAATCCCTCATAGTTATCATATGCTGGAATGCTTTGATGACGAAAGCCTTTACGCCTGAGGATGAGTCTGCGGCCTATCAGGTCGTATGTGATGTAAAGGACCACATAGCCTAGGACGGGTACGGGCCCTGAAAGGGGGAGCCCGGAGATGGACTCTGAGACACAAGTCCAGGCCCTACGGGGCGCAGCAGGCGCGAAAACTGTGCAATGCGCGAAAGCGCGACACGGGAAACCTGAGTGCCTTGACAATGTCAAGG…	-	uncultured Thermoplasmatales archaeon	Spain: Odiel river	abandoned copper mine drainage in Odiel river basin						17564609	Microbial communities and geochemical dynamics in an extremely acidic, metal-rich stream at an abandoned sulfide mine (Huelva, Spain) underpinned by two functional primary production systems	Rowe,O.F. Sanchez-Espana,J. Hallberg,K.B. Johnson,D.B.	-
GU229859	S4BAC1	TCCGGTTGATCCTGCCGGCGGCCACTGCTATCAGGTTTCGACTAAGCCATGCGAGTCAAGGGGTCGCAAGACCCCGGCGTACCGCTCAGTAACACGCGGATAATCTACCCCCAGGTGAGGTATAACCTCGGGAAACTGAGGATAATCCCTCATAGTTATCATATGCTGGAATGCTTTGATGACGAAAGCCTTTACGCCTGAGGATGAGTCTGCGGCCTATCAGGTCGTATGTGATGTAAAGGACCACATAGCCTAGGACGGGTACGGGCCCTGAAAGGGGGAGCCCGGAGATGGACTCTGAGACACAAGTCCAGGCCCTACGGGGCGCAGCAGGCGCGAAAACTGTGCAATGCGCGAAAGCGCGACACGGGAAACCTGAGTGCCTTGACAATGTCAAGG…	-	uncultured Thermoplasmatales archaeon	United Kingdom: North Wales	acid mine water pool in abandoned Cae Coch pyrite mine						21382147	Biodiversity and geochemistry of an extremely acidic, low-temperature subterranean environment sustained by chemolithotrophy	Kimura,S. Bryan,C.G. Hallberg,K.B. Johnson,D.B.	-
KP204537	LMi-biof-arch_d6	TCCGGTTGATCCTGCCGGCGGCCACTGCTATCAGGTTTCGACTAAGCCATGCGAGTCAAGGGGTCGTAAGACCCCGGCGTACCGCTCAGTAACACGCGGATAATCTACCCCCAGGTGAGGCATAACCTCGGGAAACTGAGGATAATTCCTCATAGTTATCATATGCTGGAATGCTTTGATGATGAAAGCCTTTACGCCTGAGGATGAGTCTGCGGCCTATCAGGTAGTATGTGATGTAAAGGACCACATAGCCTAGGACGGGTACGGGCCCTGAAAGGGGGAGCCCGGAGATGGACTCTGAGACACAAGTCCAGGCCCTACGGGGCGCAGCAGGCGCGAAAACTGTGCAATGCGCGAAAGCGCGACACGGGAAACCTGAGTGCCTTGACATTGTCAAGG…	-	uncultured archaeon	Copahue, Neuquen, Argentina	Geothermal field						25605537	Comparison of the microbial communities of hot springs waters and the microbial biofilms in the acidic geothermal area of Copahue (Neuquen, Argentina)	Urbieta,M.S. Gonzalez-Toril,E. Bazan,A.A. Giaveno,M.A. Donati,E.	-
FR683002	OZ-SUM63	GTGCCAGCAGCCGCGGTAACACCCGCAGCTCTAGTGGTGGTCACTTTTATTGAGCCTAAAGCGTTCGTAGCCGGTTCTGTAAATCTTCAGATAAATTCATTCGCTCAACGGATGATCTTCTGAAGAGACTGTAGAACTTGGGACCGGGTGAGGTTGAATGTACTTCCGGGGTAGGGGTAAAATCCTGTAATCCTGGAAGGACAACCGGTGGCGAAGGCGTTCAACTAGAACGGATCCGACGGTGAGGAACGAGGGCTAGGGGAGCAAACCGGATTAGATACCCGGGTAGTCCTAGCTGTAAACACTGCCCACTTGGTGTTGCCTCTCTGTTGAAGGGGGGCAGTGCCGGAGCGAAGGTGTTAAGTGGGCCGCTTGGGGAGTATGGTCGCAAGGCTGAAA…	-	uncultured archaeon (A-plasma)	China: Fankou Pb-Zn mine, Renhua, Guangdong	Pb/Zn mine tailing						21705549	Spatial and temporal analysis of the microbial community in the tailings of a pb-zn mine generating acidic drainage	Huang,L.N. Zhou,W.H. Hallberg,K.B. Wan,C.Y. Li,J. Shu,W.S.	-
DQ464162	D3G12	ACGGGGCGCAGCAGGCGCGAAAACTGTGCAATGCGCGAAAGCGCGACACGGGGAACCTGAGTGCCTTGACACAGTCAAGGCTTTTATCAAGCCTAAAAAGCTTGATGAATAAGAGCTGGGTAAGACGGGTGCCGGCCGCCGCGGTAACACCCGCAGCTCTAGTGGTGGTCACTTTTATTGAGCCTAAAGCGTTCGTAGCCGGTTCCGTAAATCTTCAGATAAATTCATTCGCTCAACGGATGATCTTCTGAAGAGACTGTAGAACTTGGGACCGGGTGAGGTTGAATGTACTTCCGGGGTAGGGGTAAAGTCCTGTAATCCTGGAAGGACAACCGGTGGCGAAGGCGTTCAACTAGAACGGATCCGACGGTGAGGAACGAGGGCTAGGGGAGCAAACCG…	-	uncultured archaeon	China: Dongxiang	acid mine drainage						18592308	Compositions and structures of archaeal communities in acid mineral bioleaching systems of Dongxiang Copper Mine and Yinshan Lead-Zinc Mine, China	Xiao,S. Xie,X. Liu,J. He,Z. Hu,Y.	-
FN386445	S1SUM-69	CACCCGCAGCTCTAGTGGTGGTCACTTTTATTGAGCCTAAAGCGTTCGTAGCCGGTTCTGTAAATCTTCAGATAAATTCATTCGCTCAACGGATGATCTTCTGAAGAGACTGTAGAACTTGGGACCGGGTGAGGTTGAATGTACTTCCGGGGTAGGGGTAAAATCCTGTAATCCTGGAAGGACAACCGGTGGCGAAGGCGTTCAACTAGAACGGATCCGACGGTGAGGAACGAGGGCTAGGGGAGCAAACCGGATTAGATACCCGGGTAGTCCTAGCTGTAAACACTGCCCACTTGGTGTTGCCTCTCTGTTGAAGGGGGGCAGTGCCGGAGCGAAGGTGTTAAGTGGGCCGCTTGGGGAGTGTGGTCGCAAGGCTGAAACTTAAAGGAATTGGCGGGG…	-	uncultured archaeon	China:Guangdong Province	acid stream draining across an ongoing surface mining site						19678846	Seasonal and spatial variations in microbial community structure and diversity in the acid stream draining across an ongoing surface mining site	Tan,G.L. Shu,W.S. Zhou,W.H. Li,X.L. Lan,C.Y. Huang,L.N.	-
DQ303253	ant g10	CTGGTTGATCCTGCCGGCGGCCACTGCTATCAGGTTCCGACTAAGCCATGCAAGTTAAGGGGTCGTAAGACACCAGCGAACCGCTCAGTAACACGCGGATAATCTAACCCCAAGTGGAGTATAGCCTCGGGAAACTGAGGGTAATTCCCCATAGCCATTATATGCTGGAATGCTTTGATGGTGAAAGCTTCGGCGCTTGAGGATGAGTCTGCGGCCTATCAGGTAGTATGTGGTGTAAAGGACCACATAGCCGAGGACGGGTACGGGCCTTGAAAGAGGGAGCCCGGAGATGGACTCTGAGACATTAGTCCAGGCCCTACGGGGCGCAGCAGGCGCGAAAACTGTGCAATGCGCGAAAGCGCGACACGGGGAACCTGAGTGCCTTGACACAGTCAAGGC…	-	uncultured archaeon	Spain: Tinto River	acidic river						17950555	Prokaryotic community composition and ecology of floating macroscopic filaments from an extreme acidic environment, Rio Tinto (SW, Spain)	Garcia-Moyano,A. Gonzalez-Toril,E. Aguilera,A. Amils,R.	-
DQ499229	DSJA51	GTGCCAGCCGCCGCGGTAACACCCGCAGCTCTAGTGGTGGTCACTTTTATTGAGCCTAAAGCGTTCGTAGCCGGTTCTGTAAATCTTCAGATAAATTCATTCGCTCAACGGATGATCTTCTGAAGAGACTGTAGAACTTGGGACCGGGTGAGGTTGAATGTACTTCCGGGGTAGGGGTAAAATCCTGTAATCCTGGAAGGACAACCGGTGGCGAAGGCGTTCAACTAGAACGGATCCGACGGTGAGGAACGAGGGCTAGGGGAGCAAACCGGATTAGATACCCGGGTAGTCCTAGCTGTAAACACTGCCCACTTGGTGTTGCCTCTCTGTTGAAGGGGGGCAGTGCCGGAGCGAAGGTGTTAAGTGGGCCGCTTGGGGAGTATGGTCGCAAGGCTGAAA…	-	uncultured archaeon	Frasassi cave system, Italy	Frasassi cave system acidic snottite biofilm						17504478	Extremely acidic, pendulous cave wall biofilms from the Frasassi cave system, Italy	Macalady,J.L. Jones,D.S. Lyon,E.H.	-
AF544220	AS7	TCTGGTTGATCCTGCCGGCGGCCACTGCTATCAGGTTCCGACTAAGCCATGCAAGTTAAGGGGTCGTAAGACACCANCGAACCGCTCAGTAACACGCGGATAATCTAACCCCAAGCGGGGTATAGCCTCGGGAAACTGAGGGTAATTCTCCATAGCCATTATATGCTGGAATGCTTTGATGGTGAAAGCTTCGGCGCTTGAACATTAGTCCAGGCCCTACGGGGCGCAGCAGGCGCGAAAACTGTGCAATGCGCGAAAGCGCGACACGGGGAACCTGAGTGCCTTGACACAGTCAAGGCTTTTATCAAGCCTAAAAAGCTTGATGAATAAGAGCTGGGTAAGACGGGTGCCAGCCGCCGCGGTAACACCCGCAGCTCTAGTGGTGGCCACTTTTATTGA…	-	uncultured archaeon (A-plasma)	USA: California, Iron Mountain	acid mine drainage						19719632	Microbial communities in acid mine drainage	Baker,B.J. Banfield,J.F.	-
KJ907756	METASED03	ACTCCGGTTGATCCTGCCGGCGGCCACTGCTATCAGGTTCCGACTAAGCCATGCAAGTTAAGGGGTCGCAAGACACCAGCGAACCGCTCAGTAACACGCGGATAATCTAACCCCAAGTGGAGTATAGCCTCGGGAAACTGAGGGTAATTCTCCATAGCCATTATATGCTGGAATGCTTTGATGGTGAAAGCTTCGGCGCTTGAGGATGAGTCTGCGGCCTATCAGGTAGTATGTGGTGTAAAGGACCACATAGCCGAGGACGGGTACGGGCCTTGAAAGAGGGAGCCCGGAGATGGACTCTGAGACATTAGTCCAGGCCCTACGGGGCGCAGCAGGCGCGAAAACTGTGCAATGCGCGAAAGCGCGACACGGGGAACCTGAGTGCCTTGACACAGTCAA…	-	uncultured Thermoplasmatales archaeon	Mexico: Michoacan, Los Azufres	thermal and acidic green biofilms from a fumarole							Metagenomic diversity survey of photosynthetic microbial communities from thermal and acidophilic biofilms	Servin-Garciduenas,L.E. Martinez-Romero,E.	-
EF441884	RT10_3A_16	GGGTATACCTCGGGAAACTGAGGGTAATTCCCCATAGCTACCATATGCTGGAATGCTTTGGTGGCAAAAGCTCCGGCGCCTGAGGATGAGTCTGCGGCCTATCAGGTAGTATGTGGTGTAAAGGACCACATAGCCGAGGACGGGTACGGGCCCTGAGAGGGGGAGCCCGGAGATGGACTCTGAGACACAAGTCCAGGCCCTACGGGGCGCAGCAGGCGCGAAAACTGTGCAATGCGCGAAAGCGCGACACGGGAAACCTGAGTGCCTTGACAATGTCAAGGCTTTTCTTAAGCCTAAAAAGCTTGAGGAATAAGAGCTGGGTAAGACGGGTGCCAGCCGCCGCGGTAACACCCGCAGCTCGAGTGGTGGTCACTTCTATTGAGCCTAAAGCGTTCGTAG…	-	uncultured euryarchaeote	Spain: Tinto River	endolithic community in the acidic Rio Tinto basin							Endolithic microbial communities in the acidic Rio Tinto basin environment	Lopez-Garcia,P. Menez,B. Ader,M. Benzerara,K. Lopez-Archilla,A.I. Moreira,D.	-
DQ303254	ant g4	CTGGTTGATCCTGCCGGCGGCCACTGCTATCAGGTTTCGACTAAGCCATGCGAGTCATGGGGTCGCAAGACACCGGCGTACCGCTCAGTAACACGCGGACAATCTAACCCCAGGTGGGGTATAACCTCGGGAAACTGAGGGTAATTCCCCATAGCTACCATATGCTGGAATGCTTTGGTGGCAAAAGCTCCGGCGCCTGAGGATGAGTCTGCGGCCTATCAGGTAGTATGTGGTGTAAAGGACCACATAGCCGAGGACGGGTACGGGCCCTGAGAGGGGGAGCCCGGAGATGGACTCTGAGACACAAGTCCAGGCCCTACGGGGCGCAGCAGGCGCGAAAACTGTGCAATGCGCGAAAGCGCGACACGGGAAACCTGAGTGCCTTGACAATGTCAAGGC…	-	uncultured archaeon	Spain: Tinto River	acidic river						17950555	Prokaryotic community composition and ecology of floating macroscopic filaments from an extreme acidic environment, Rio Tinto (SW, Spain)	Garcia-Moyano,A. Gonzalez-Toril,E. Aguilera,A. Amils,R.	-
EF441874	RT10A_2A_7	AGGTGAGATACCTCGGGAAACTGAGGCTAATACTTCATAATCACTATATGCTGGAATGCTTTGGTGATGAAAGAATTTCGCCTGAGGATGAGTCTGCGGCCTATCAGGTCGTATGTGGTGTAAAGGACCACATAGCCTAAGACGGGTACGGGCCTTGAAAGAGGGAGCCCGGAGATGGACTCTGAGACATTAGTCCAGGCCCTACGGGGCGCAGCAGGCGCGAAAACTGTGCAATGCGCGAAAGCGCGACACGGGAAGCCTGAGTGCCTTAACACAGTTAAGGCTTTTCTCAAGCCTAAAAAGCTTGAGGAATAAGAGCTGGGTAAGACGGGTGCCAGCCGCCGCGGTAACACCCGCAGCTCGAGTGGTGGTCACTTTTATTGAGCCTAAAGCGTTTGT…	-	uncultured euryarchaeote	Spain: Tinto River	endolithic community in the acidic Rio Tinto basin							Endolithic microbial communities in the acidic Rio Tinto basin environment	Lopez-Garcia,P. Menez,B. Ader,M. Benzerara,K. Lopez-Archilla,A.I. Moreira,D.	-
AF523940	ARCP1-28	TGCCGGCGGCCACTGCTATCAGGTTTCGACTAAGCCATGCGAGTCATGGGGTCGCAAGACACCGGCGTACCGCTCACTTAACGCGCGGACAATCTAACCCCAGGTGGGGTATAACCTCGGGAAACTGAGGGTAATTCCCCATAGCTACCATATGCTGGAATGCTTTGGTGGCAAAAGCTCCGGCGCCTGAGGATGAGTCTGCGGCCTATCAGGTAGTATGTGGTGTAAAGGACCACATAGCCGAGGACGGGTACGGGCCCTGAGAGGGGGAGCCCGGAGATGGACTCTGAGACACAAGTCCAGGCCCTACGGGGCGCAGCAGGCGCGAAAACTGTGCAATGCGCGAAAGCGCGACACGGGAAACCTGAGTGCCTTGACAATGTCAAGGCTTTTCTTAAG…	-	uncultured archaeon	USA: Savannah River	forested wetland						12460285	Recovery of novel bacterial diversity from a forested wetland impacted by reject coal	Brofft,J.E. McArthur,J.V. Shimkets,L.J.	-
AF523941	ARCP1-60	GGTTGATCCTGCCGGCGGCCACTGCTATCAGGTTTCGGCTAAGCCATGCGAGTCTAGGGATCGCAAGATACCGGCATACTGCTCAGTAACACGCGGATAATCTGCCCCCAGGTGAAGAATACCCTCGGGAAACTGAGGCTAATACTTCATAATCACTATATGCTGGAATGCTTTGGTGATGAAAGAATTTCGCCTGAGGATGAGTCTGCGTCCTATCAGGTCGTATGTGGTGTGATGGACCACATAGCCTAAGACGGGTACGGGCCTTGAAAGAGGGAGCCCGGAGATGGACTCTGAGACATTAGTCCAGGCCCTACGGGGCGCAGCAGGCGCGAAAACTGTGCAATGCGCGAAAGCGCGACACGGGAAGCCTGAGTGCCTTAACACAGTTAAGGCTTT…	-	uncultured archaeon (E-plasma)	USA: Savannah River	forested wetland						12460285	Recovery of novel bacterial diversity from a forested wetland impacted by reject coal	Brofft,J.E. McArthur,J.V. Shimkets,L.J.	-
KM410353	AS07-7-84	GATCCTGCCGGCGGCCACTGCTATCAGGTTTCGACTAAGCCATGCGAGTCATGGGGTCGTAAGACACCGGCGTACCGCTCAGTAACACGCGGACAATCTACCCCCAGGTGGGGTATAACCTCGGGAAACTGAGGGTAATTCCCCATAGCTACCATATGCTGGAATGCTTTGGTGGCAAAAGCTTCGGCGCCTGAGGATGGGTCTGCGGCCTATCAGGTAGTATGTGGTGTAAAGGACCACATAGCCGAGGACGGGTACGGGCCCTGAGAGGGGGAGCCCGGAGATGGACTCTGAGACACAAGTCCAGGCCCTACGGGGCGCAGCAGGCGCGAAAACTGTGCAATGCGCGAAAGCGCGACACGGGAAACCTGAGTGCCTTGACAATGTCAAGGCTTTTCT…	-	uncultured prokaryote	Italy	biofilm from subsurface sulfidic cave stream						25620962	Metagenomic insights into S(0) precipitation in a terrestrial subsurface lithoautotrophic ecosystem	Hamilton,T.L. Jones,D.S. Schaperdoth,I. Macalady,J.L.	-
KJ907754	METASED01	ACTCCGGTTGATCCTGCCGGCGGCCACTGCTATCAGGTTTCGACTAAGCCATGCGAGTCATGGGGTCGCAAGACACCGGCGTACCGCTCAGTAACACGCGGACAATCTAACCCCAGGTGGGGTATAACCTCGGGAAACTGAGGGTAATTCCCCATAGCTACCATATGCTGGAATGCTTTGGTGGCAAAAGCTCCGGCGCCTGAGGATGAGTCTGCGGCCTATCAGGTAGTATGTGGTGTAAAGGACCACATAGCCGAGGACGGGTACGGGCCCTGAGAGGGGGAGCCCGGAGATGGACTCTGAGACACAAGTCCAGGCCCTACGGGGCGCAGCAGGCGCGAAAACTGTGCAATGCGCGAAAGCGCGACACGGGAAACCTGAGTGCCTTGACAATGTCAA…	-	uncultured Thermoplasmatales archaeon	Mexico: Michoacan, Los Azufres	thermal and acidic green biofilms from a fumarole							Metagenomic diversity survey of photosynthetic microbial communities from thermal and acidophilic biofilms	Servin-Garciduenas,L.E. Martinez-Romero,E.	-
KJ907758	METASED05	ATTCCGGTTGATCCTGCCGGCGGCCACTGCTATCAGGTTTCGGCTAAGCCATGCGAGTCTAGGGATCGCAAGATACCGGCATACTGCTCAGTAACACGCGGATAATCTGCCCCCAGGTGAAGAATACCCTCGGGAAACTGAGGCTAATACTTCATAATCACTATATGCTGGAATGCTTTGGTGATGAAAGAATTTCGCCTGAGGATGAGTCTGCGGCCTATCAGGTCGTATGTGGTGTAATGGACCACATAGCCTAAGACGGGTACGGGCCTTGAAAGAGGGAGCCCGGAGATGGACTCTGAGACATTAGTCCAGGCCCTACGGGGCGCAGCAGGCGCGAAAACTGTGCAATGCGCGAAAGCGCGACACGGGAAGCCTGAGTGCCTTAACACAGTTAAG…	-	uncultured Thermoplasmatales archaeon	Mexico: Michoacan, Los Azufres	thermal and acidic green biofilms from a fumarole							Metagenomic diversity survey of photosynthetic microbial communities from thermal and acidophilic biofilms	Servin-Garciduenas,L.E. Martinez-Romero,E.	-
AB600341	HO28S9A41	CTGGTTGATCCTGCCGGCGGCCACTGCTATCAGGTTTCGACTAAGCCATGCGAGTCATGGGGTCGCAAGACACCGGCGCACCGCTCAGTAACACGCGGACAATCTACCCCCAGGAGGGGCATAACCTCGGGAAACTGAGGGTAATTCCCCATAGCCACTTTATGCTGGAATGCTTAGGTGGCAAAAGCTCCGGCGCCTGAGGATGAGTCTGCGGCCTATCAGGTAGTATGTGGTGTAAAGGACCACATAGCCGAGGACGGGTACGGGCCCTGAGAGGGGGAGCCCGGAGATGGACTCTGAGACACTAGTCCAGGCCCTACGGGGCGCAGCAGGCGCGAAAACTGTGCAATGCGCGAAAGCGCGACACGGGAAACCTGAGTGCCTTGACAAAGTCAAGGC…	-	uncultured archaeon	Japan:Kanagawa, Hakone, Ohwakudani	acidic spring						21410512	Archaeal diversity in a terrestrial acidic spring field revealed by a novel PCR primer targeting archaeal 16S rRNA genes	Kato,S. Itoh,T. Yamagishi,A.	-
HQ730609.1	JL62	CTGGTTGATCCTGCCGGCGGCCACTGCTATCAGGTTTCGACTAAGCCATGCGAGTCAAGGGGTCGCAAGACCCCGGCGTACCGCTCAGTAACACGCGGATAATCTACCCCCAGGTGAGGTATAACCTCGGGAAACTGAGGATAATCCCTCATAGTTATCATATGCTGGAATGCTTTGATGACGAAAGCCTTTACGCCTGAGGATGAGTCTGCGGCCTATCAGGTCGTATGTGATGTAAAGGACCACATAGCCTAGGACGGGTACGGGCCCTGAAAGGGGGAGCCCGGAGATGGACTCTGAGACACAAGTCCAGGCCCTACGGGGCGCAGCAGGCGCGAAAACTGTGCAATGCGCGAAAGCGCGACACGGGAAACCTGAGTGCCTTGACAATGTCAAGGC…	-	Thermoplasma sp.	Rio Tinto, Huelva, Spain	Extreme acidic environment		4.9 – 5.7	41.7439	-7.15073	1440	21724883	Microbial diversity in anaerobic sediments at rio tinto, a naturally acidic environment with a high heavy metal content	Sanchez-Andrea,I. Rodriguez,N. Amils,R. Sanz,J.L.	-
HQ730610.1	JL65	TAAGACACCGGCGTACCGCTCAGTAACACGCGGACAATCTACCCCCAGGCGGGGTATAACCTCGGGAAACTGAGGGTAATTCCCCATAGCTACCATATGCTGGAATGCTTTGGTGGCAAAAGCTTCGGCGCCTGAGGATGAGTCTGCGGCCTATCAGGTAGTATGTGGTGTAAAGGACCACATAGCCGAGGACGGGTACGGGCCCTGAGAGGGAGAGCCCGGAGATGGACTCTGAGACACAAGTCCAGGCCCTACGGGGCGCAGCAGGCGCGAAAACTGTGCAATGCGCGAAAGCGCGACACGGGAAACCTGAGTGCCTTGACAATGTCAAGGCTTTTCTTAAGCCTAAAAAGCTTGAGGAATAAGAGCTGGGTAAGACGGGTGCCAGCCGCCGCGGTA…	-	Thermoplasma sp.	Rio Tinto, Huelva, Spain	Extreme acidic environment		4.9 – 5.7	41.7439	-7.15073	1375	21724883	Microbial diversity in anaerobic sediments at rio tinto, a naturally acidic environment with a high heavy metal content	Sanchez-Andrea,I. Rodriguez,N. Amils,R. Sanz,J.L.	-
KY825129.1	Thermoplasmatales archaeon clone B_DKE	GACCCCGGCGTACCGCTCAGTAACACGCGGATAATCTACCCCCAGGTGAGGTATAACCTCGGGAAACTGAGGATAATCCCTCATAGTTATCATATGCTGGAATGCTTTGATGACGAAAGCCTTTACGCCTGAGGATGAGTCTGCGGCCTATCAGGTCGTATGTGATGTAAAGGACCACATAGCCTAGGACGGGTACGGGCCCTGAAAGGGGGAGCCCGGAGATGGACTCTGAGACACAAGTCCAGGCCCTACGGGGCGCAGCAGGCGCGAAAACTGTGCAATGCGCGAAAGCGCGACACGGGAAACCTGAGTGCCTTGACAATGTCAAGGCTTTTCTTAAGCCTAAAAAGCTTAAGGAATAAGAGCTGGGCAAGACGGGTGCCAGCCGCCGCGGTAACA…	-		Harz Mountains	AMD	15	2.0 – 2.5	51.7641	10.8254	1206	Sci Rep 7 (1), 3289 (2017); FEMS Microbiol Ecol. 2012 Jul;81(1):2-12			-
JX997946.1	A-plasma	GGTTGATCCTGCCGGCGGCCACTGCTATCAGGTTTCGACTAAGCCATGCGAGTCATGGGGTCGCAAGACACCGGCGTACCGCTCAGTAACACGCGGACAATCTAACCCCAGGTGGGGTATAACCTCGGGAAACTGAGGGTAATTCCCCATAGCTACCATATGCTGGAATGCTTTGGTGGCAAAAGCTCCGGCGCCTGAGGATGAGTCTGCGGCCTATCAGGTAGTATGTGGTGTAAAGGACCACATAGCCGAGGACGGGTACGGGCCCTGAGAGGGGGAGCCCGGAGATGGACTCTGAGACACAAGTCCAGGCCCTACGGGGCGCAGCAGGCGCGAAAACTGTGCAATGCGCGAAAGCGCGACACGGGAAACCTGAGTGCCTTGACAATGTCAAGGCTT…	-	A-plasma	Richmond mine, Iron Mountain, CA	AMD	42		40.6754	-122.528	1416	PLoS Comput Biol. 2011 Oct;7(10):e1002230			-
JX997947.1	E-plasma	ATACCGACAGTTAACCGAATAATTCCGGTTGATCCTGCCGGCGGCCACTGCTATCAGGTTTCGGCTAAGCCATGCGAGTCTAGGGATCGCAAGATACCGGCATACTGCTCAGTAACACGCGGATAATCTGCCCCCAGGTGAAGAATACCCTCGGGAAACTGAGGCTAATACTTCATAATCACTATATGCTGGAATGCTTTGGTGATGAAAGAATTTCGCCTGAGGATGAGTCTGCGGCCTATCAGGTCGTATGTGGTGTAATGGACCACATAGCCTAAGACGGGTACGGGCCTTGAAAGAGGGAGCCCGGAGATGGACTCTGAGACATTAGTCCAGGCCCTACGGGGCGCAGCAGGCGCGAAAACTGTGCAATGCGCGAAAGCGCGACACGGGAAGCCT…	-	E-plasma	Richmond mine, Iron Mountain, CA	AMD	42		40.6754	-122.528	1491	PLoS Comput Biol. 2011 Oct;7(10):e1002230			-
NR_144620.1	Cuniculiplasma divulgatum strain S5	ACTCCGGTTGATCCTGCCGGCGGCTACTGCTATCAGGTTTCGACTAAGCCATGCGAGTCAAGGGGTCGTAAGACACCGGCGTACTGCTCAGTAACACGCGGACAATCTACCCCCAGGTGGGGGATAACCTCGGGAAACTGAGGCTAATACCCCATAGTTGTCATGTGCTGGAATGCTTTGACGATGAAAGAATTTCGCCTGAGGATGAGTCTGCGGCCTATCAGGTAGTATGTGGTGTAAAGGACCACATAGCCTAAGACGGGTACGGGCCTTGAAAGAGGGAGCCCGGAGATGGACTCTGAGACACTAGTCCAGGCCCTACGGGGCGCAGCAGGCGCGAAAACTGTGCAATGCGCGCAAGCGCGACACGGGAAGCCTGAGTGCCTTAACTATGTTAAG…	-	Cuniculiplasma divulgatum strain S5	Rio Tinto, Huelva, Spain	AMDas	38.5	1.0–1.2	37.722	-6.551	1469	Int J Syst Evol Microbiol. 2016 Jan;66(1):332-40			-
AJ224936.1	Ferroplasma acidiphilum Yt	CTCGCTCGCCCATCYGGTTGATCCTGCCGGCGGCCACTGCTATCAAGTTCCGACTAAGCCATGCGAGTCAAGGTATCGTAAGATGCCGGCAAACTGCTCAGTAACACGTGGATAATCTAACCTTGAGTAAGGGATAACTTCGGGAAACTGAAGGTAATACCTTATAATTGCTTAAAACTGGAATGTTTTTGCAATAAAAGTTACGACGCTCAAGGATGAGTCTGCGACCTATCAGGTAGTAGGTGGTGTAATGGACCACCTAGCCTCAGACGGGTACGGRCCCTGGGAGGGGTAGCCCGGAGATGGACTCTGAGACATAAGTCCAGGCCCTACGGGGCGCAGCAGGCGCGAACACTGTGCAATGCGCGAAAGCGCGACACGGGGAGCTTGAGTGTCTTG…	-	Ferroplasma acidiphilum Yt	Porto di Levante, Vulcano Island, Italy	Arsenopyrite	45	1,4 – 1,6	38.412	14.9595	1453	Int. J. Syst. Evol. Microbiol. 50 (PT 3), 997-1006 (2000)			-
EF446193.1	antb9	CTGGTTGATCCTGCCGGCGGGCACCGCTATTGGAGTTCGCTTGAGCCATGCGAGTCGAGAGGGGTAAGCCCTCGGCGCACTGCTCAGTAACACGCGGACAACCTGCCCTCGAGACGGGGATAATCCCGGGAAACTGGGGATAATACCCGATAGGTCTGGGATGATGGAAGGCTCCCTGGCCAAAATCTTCCGGGGCTCGAGGATGGGTCTGCGGCCTATCAGGTCGTAGGGGGTTTTACGGACCCCCTAGCCGAAGACGGGTACGGGCTTTGGGAGAAGTCGCCCGGAGATGGATTCTGAGACACGAATCCAGGTCCTACGGGACGCAGCAGGCGCGAAACCTCCACAATGTGGGCAACCACGATGGGGGAACTCCAAGTGCTTACACTTTTGTGTAAG…	-	uncultured archaeon	Rio Tinto (Huelva, Spain)	Floating macrofilaments, acidic river		2.3			1447	17950555	Prokaryotic community composition and ecology of floating macroscopic filaments from an extreme acidic environment, Rio Tinto (SW, Spain)	Garcia-Moyano,A. Gonzalez-Toril,E. Aguilera,A. Amils,R.	-	Acidic TMEG
HM187466.1	HDBA_SIPT579	GGTTGATCCTGCCGGCGGGCACCGCTATGGGAGTTCGCTTAAGACATGCGAGTCGAGAGGTGCAAGACCTCGGCGGACGGCTCAGTAACACGCGGATAACCTGCCCTCAGGTGGGGAATAACCTCGGGAAACTGAGGATAATGCCCCATAGATCTGGGATGCTGGAACGCTTCCAGGTTCAAAGCCACGGCGCCTGAGGATGGGTCTGCGGCCTATCAGCTTGTAGGGGGTTTTACAGACCCCCTAGGCTTCGACGGGTACGGGCTATGGGAGTAGTCGCCCGGAGATGGACTCTGAGACACGAGTCCAGGCCCTACGGGGCGCAGCAGTCGCGAAAACTTCCCAATGTGGGAAACCACGAGGAGGGAACTCCCAGTGCGTGCACTTTGTGTACGCTGT…	-	uncultured archaeon	Hanford Site 300 Area near Richland, Washington state (USA)	subsurface sediments		6.6-8.3			1339	22122741	Vertical stratification of subsurface microbial community composition across geological formations at the Hanford Site	Lin,X. Kennedy,D. Fredrickson,J. Bjornstad,B. Konopka,A.	-	Non-acidic TMEG
NZ_CP019964.1	Mia14	ATTCCAGTCGATGCTGCTGGAGGACACTGCTATCAGATTTCGACAGCCATGCAAGTTAGCTCAAAGGCATCTTTGGGCAGCGTACGGCTCAGTAACACGTAGTTAATCTAACGTAAAGAAAGGGATAACCTTGGGAAACTGAGGCTAATACCTTATAGATTAAGACATCTGGAAGGAGTTTTAATCGAAAGGAGCATGAATTGGAGTGTTTCCGCTTTACGATGAGACTGCGGCGGATCAGGCAGATGGCGGGGTAATGGCCCACCATACCTATAACCCGTAGGGGATGTGGGAGCATAAGCCCCGAGAAGGGCACTGAGGCAAGGGCCCTAGCGCTACGGCGTGCAGCAGGCGCGCAAACTCCACAATGTGCGAAAGCATGATGGGGGGAATCTGAGT…	-	Candidatus Mancarchaeum acidiphilum	Parys Mountain, Anglesey, Wales (UK)	acid mine drainage			53.3822 N	4.3525 W		28680072	&apos;ARMAN&apos; archaea depend on association with euryarchaeal host in culture and in situ	Golyshina,O.V. Toshchakov,S.V. Makarova,K.S. Gavrilov,S.N. Korzhenkov,A.A. La Cono,V. Arcadi,E. Nechitaylo,T.Y. Ferrer,M. Kublanov,I.V. Wolf,Y.I. Yakimov,M.M. Golyshin,P.N.	-
MH463117.1	Parys_Mountain_Mia_clone_10	CGTACGGCTCAGTAACACGTAGTCAATCTACCGTAAAGAGGCGAATAACCACGGGAAACTGTGGGCAATACGCCGTAGGCTACAGCATCTGGAAGGAGCTGTAACTGATAAGGTTGCGAATTGGAGCATTACCGCTTTACGATGAGATTGCGGCGGATCAGGCAGATGGCGGGGTAACGGCCAACCATACCGATAACCCGTAGGGGATGTGAGAGCATAGGCTCCGAGAAGGGCACTGAGACAAGGGCCCTAGCGCTACGGCGTGCAGCAGGCGCGCAAACTCCACAATGCGCGGAAGCGTGATGGGGGAATCTGAGTGGTTCACTTCGGTGAACCTTTTGCCAAGTATAGCACGCTTGGCGAATAAGTGCTGGGCAAGACGGGTCCCAGCCGCCACGG…	-	DPANN archaeon	Parys Mountain, Anglesey, Wales (UK)	acidic stream			53.3871111	-4.349611111111111		NATURE COMMUNICATIONS | DOI: 10.1038/s41467-017-00104-7	Archaea are predominant in the microbial community of low/moderate temperature extremely acidic ecosystem	Toshchakov,S.V. Korzhenkov,A.A. Bargiela,R. Gibbard,H. Ferrer,M. Jones,D. Kublanov,I. Golyshin,P. Golyshina,O.	-
2700370757	ARMAN-1	ATTCCAGTCGATGCTGCTGGAGGGCACTGCTATCAGATTTCGACAGCCATGCAAGTTCGCTCAGCGGCTTCGCTGGGCAGCGTACGGCTCAGTAACACGTAGTCAATCTACCGTAAAGAGGCGAATACCCATGGGAAACTGTGGCTAATGCGCCATAGGCCAGGGATTCTGGAAGGAGCCCTGACTTAAAGGAGCGCGAATTGCAGCGCTTCCGCTTTACGATGAGACTGCGGCGGATCAGGCAGATGGCGGGGTAACGGCCCACCATACCTATAACCCGTAGGGGATGTGGGAGCATAAGCCCCGAGAAGGGCACTGAGACAAGGGCCCTAGCACTACGGTGTGCAGCAGGCGCGCAAACTCCACAATGCGCGTAAGCGTGATGGGGGGAATCTGAGT…	-	Micrarchaeota archaeon_ARMAN-1	Iron Mountains, California							The ISME Journal (2018) 12:756–775			-
2700385052	ARMAN-2	TTGACCCGGTAACGAGCGAGACCTTTGTCAACAGTTGCCACTGGCTTAGAGATAAGCCAAGCACTCTGTTGGGACCGCCTCTGTTTAAAGAGGAGGAAGGAAAAGGCGACGATACGTCAGTATGCTCTGAATCTTCTGGGCAACACGCGGCATACAAAGAGTGGTACAATGGGATGCAATGCCGAAAGGCAAAGCTAACCCCCTAAAACCACCCTAAGTTCGGATTGAGGGCTGAAACTCGCCCTCATGAAGCTGGAATCCCTAGTAATCGCTTGTCACTATCGAGCGGTGAATACGTCCCTGCTCCTTGCACACACCGCCTACCAAGTCACCCAAGTGGGGTCCTAGTGAGGCAACGCCTCTGGCGTTTTCGAATTAGGGTTCCGCGAGGAGGGCTAA…	-	Micrarchaeota archaeon_ARMAN-2	Iron Mountains, California							The ISME Journal (2018) 12:756–775			-
Selected OTU Sequences
OTU	Selected Lineage	SEQ	Total Sum	% of Total Archaea	Sample.1	Sample.1b	Sample.1c	Sample.2	Sample.2b	Sample.2c	Sample.3	Sample.3b	Sample.3c	Sample.4	Sample.4b	Sample.4c	Sample.5	Sample.5b	Sample.5c	Sample.6	Sample.6b	Sample.6c	Sample.7	Sample.7b	Sample.7c	Sample.8	Sample.8b	Sample.8c	Sample.9	Sample.9b	Sample.9c	Sample.10	Sample.11	Sample.11b	Sample.12b	Sample.13	Sample.13b	Sample.14	Sample.14b	Sample.15	Sample.15b	Sample.16	Sample.16b	Sample.17	Sample.18	Sample.20
New.CleanUp.ReferenceOTU7284	Ca. Micrarchaeota	GTGTGTCAGCCGCCGCGGTAATACCGGCAGCACAAGTGGTGTCCACGATTATTGGGCTTAAAGCGCTCGTAGCCGGCTGATGCCGTCTCGCGTGAAATATTGGCGCTCAACGTCAATGCGTGCGCGAGATACCCATCGGCTAGGGAGCGGGTGAGGTCAGGAGTACTTATGGGGGAGGGGTTAAATCCTGTAATCCTATAAGGACTAACGGTGGCGAAGGCGCCTGACTAGAACGCATCCGACGGTGAGGAGCGAAGGCTAGGAGAACGAATCGGATTAGAAACCCGAGTAGTCC	135	0.00914114	2	0	0	0	0	0	5	0	0	4	1	0	2	1	1	0	0	0	13	0	0	26	1	0	7	3	1	3	25	0	0	2	1	3	1	8	0	0	0	3	2	20
New.CleanUp.ReferenceOTU9035	TMEG	GTGTCAGCAGCCGCGGTAATACCCGCGGCCCGAGTGGTGCTCATTATTATTGAGCCTAAAGCGTCCGTAGCTGGCCGGGCAAATCTCCGGGTAAATCGGGCCGCTCAACGGTCCGAATTCCGGAGACACTGCTCGGCTTGGGATCGGGAGAGGGTGAAGGTACTCCCTGGGTAGGGGTAAAATCCTGTAATCCGGGGGGGACCACCAGTGGCGAAGGCGTTCACCTAGAACGAATCCGACAGTGAGGGACGAAGCCCTAGGGCGCAAACGGGATTAGAAACCCCAGTAGTCCGA	221	0.0149644	4	83	0	0	12	2	2	14	0	3	33	0	2	18	0	0	6	0	2	1	0	0	0	0	0	0	1	0	0	0	1	1	1	0	3	0	0	0	0	0	0	32
EF446193.1.1447	TMEG	GTGTCAGCCGCCGCGGTAATACCCGCGGCCCGAGTGGTGCTCATTATTATTGAGCCTAAAGCGTCCGTAGCTGGCCGGGCAAATCTCCGGGTAAATCGGGCCGCTCAACGGTCCGAATTCCGGAGACACTGCTCGGCTTGGGATCGGGAGAGGGTGAAGGTACTCCCTGGGTAGGGGTAAAATCCTGTAATCCGGGGGGGACCACCAGTGGCGAAGGCGTTCACCTAGAACGAATCCGACAGTGAGGGACGAAGCCCTAGGGCGCAAACGGGATTAGATACCCCGGTAGTCC	151	0.0102245	38	62	0	8	12	0	9	18	0	2	0	0	0	0	0	0	0	0	0	0	0	0	0	0	0	0	0	0	0	0	0	0	0	0	0	0	0	0	0	0	0	2
ACXJ01010134.1076.2532	A-plasma	CGAGTGTCAGCCGCCGCGGTAACACCCGCAGCTCGAGTGGTGGTCACTTTTATTGAGCCTAAAGCGTTCGTAGCCGGTCCTGTAAATCTTCAGATAAATTCTCTCGCTTAACGGGAGATCCTCTGAAGAGACTGTGGGACTAGGGACTGGGTGAGGTTGAATGTACTTCTGGGGTAGGGGTAAAATCCTGTAATCCTGGAAGGACAACCGGTGGCGAAGGCGTTCAACTAGAACAGATCCGACGGTGAGGAACGAGGGCTAGGGGAGCAAACCGGATTAGATACCCTAGTAGTCC	18367	1.24367	1	0	770	0	0	425	0	0	474	23	7	347	49	107	1	1	0	0	769	335	0	2675	1090	0	1919	1318	0	5307	270	81	0	29	16	49	15	1054	378	0	2	573	83	199
JF737904.1.1111	A-plasma	GTGTGGCAGCCGCCGCGGTAACACCCGCAGCTCGAGTGGTGGTCACTTTTATTGAGCCTAAAGCGTTCGTAGCCGGTCCTGTAAATCTTCAGATAAATTCTCTCGCTTAACGGGAGATCCTCTGAAGAGACTGTGGGACTAGGGACTGGGTGAGGTTGAATGTACTTCTGGGGTAGGGGTAAAATCCTGTAATCCTGGAAGGACAACCGGTGGCGAAGGCGTTCAACTAGAACAGATCCGACGGTGAGGAACGAGGGCTAGGGGAGCAAACCGGATTAGAAACCCCAGTAGTCCGA	18207	1.23283	0	0	287	0	0	217	1	0	182	8	15	432	29	166	4	0	0	0	358	442	0	1183	1503	0	752	1797	0	2346	129	112	1	27	73	90	108	1352	1706	6	9	2112	304	2456
New.ReferenceOTU147	A-plasma	GCGTGGGTGTCAGCCGCCGCGGTAACACCCGCAGCTCGAGTGGTGGTCACTTTTATTGAGCCTAAAGCGTTCGTAGCCGGTCCTGTAAATCTTCAGATAAATTCTCTCGCTTAACGGGAGATCCTCTGAAGAGACTGTGGGACTAGGGACTGGGTGAGGTTGAATGTACTTCTGGGGTAGGGGTAAAATCCTGTAATCCTGGAAGGACAACCGGTGGCGAAGGCGTTCAACTAGAACAGATCCGACGGTGAGGAACGAGGGCTAGGGGAGCAAACCGGATTAGAAACCCTTGTAGTCC	6731	0.45577	0	0	27	0	0	34	0	0	16	0	0	60	12	15	2	0	0	0	83	54	0	217	148	0	119	167	0	205	22	9	0	6	25	19	50	284	641	1	7	870	146	3492
KC537697.1.916	A-plasma	GTGGCAGCCGCCGCGGTAACACCCGCAGCTCGAGTGGTGGTCACTTTTATTGAGCCTAAAGCGTTCGTAGCCGGTTCTGTAAATCTTCAGATAAATTCATTCGCTCAACGGATGATCTTCTGAAGAGACTGTAGAACTTGGGACCGGGTGAGGTTGAATGTACTTCCGGGGTAGGGGTAAAATCCTGTAATCCTGGAAGGACAACCGGTGGCGAAGGCGTTCAACTAGAACGGATCCGACGGTGAGGAACGAGGGCTAGGGGAGCAAACCGGATTAGAAACCCCAGTAGTCCGA	3072	0.208012	233	541	0	73	120	79	64	62	0	41	16	66	39	16	98	55	91	2	477	134	0	215	103	0	90	25	0	46	216	48	0	14	40	0	0	10	12	0	0	1	0	45
New.ReferenceOTU83	A-plasma	GTGTGGCAGCCGCCGCGGTAACACCCGCAGCTCGAGTGGTGGTCACTTTTATTGAGCCTAAAGCGTTCGTAGCCGGTCCTGTAAATCTTCAGATAAATTCTCTCGCTTAACGGGAGATCCTCTGAAGGGACTGTGGGACTGGGGACTGGGTGGGGTTGAATGTACTTCTGGGGTAGGGGTAAAATCCTGTAATCCTGGAAGGACAACCGGTGGCGAAGGCGTTCAACTAGAACAGATCCGACGGTGAGGAACGAGGGCTAGGGGAGCAAACCGGATTAGAAACCCCTGTAGTTCGA	473	0.0320278	0	0	1	0	0	1	0	0	0	0	1	41	0	15	0	0	0	0	0	53	0	3	131	0	0	136	0	1	0	7	0	0	3	0	10	0	66	0	0	1	0	3
New.ReferenceOTU28	A-plasma	ATGAGTGGCAGCCGCCGCGGTAACACCCGCAGCTCGAGTGGTGGTCACTTTTATTGAGCCTAAAGCGTTCGTAGCCGGTCCTGTAAATCTTCAGATAAATTCTCTCGCTTAACGGGAGATCCTCTGAAGAGACTGTGGGACTAGGGACTGGGTGAGGTTGAATGTACTTCTGGGGTAGGGGTAAAATCCTGTAATCCTGGAAGGACAACCGGTGGCGAAGGCGTTCAGCTAGAACAGATCCGACGGTGAGGAAGGAGGGCTAGGGGAGCAAACCGGATTAGATACCCTAGTAGTCCGA	445	0.0301319	0	0	3	0	0	4	0	0	1	0	2	12	0	3	0	0	0	0	1	12	0	6	34	0	3	30	0	8	0	8	0	3	26	0	15	28	229	0	0	16	0	1
New.CleanUp.ReferenceOTU38952	A-plasma	GTGTGGCAGCAGCCGCGGTAACACCCGCAGCTCGAGTGGTGGTCACTTTTATTGAGCCTAAAGCGTTCGTAGCCGGTCCTGTAAATCTTCAGATAAATTCTCTCGCTTAACGGGAGATCCTCTGAAGAGACTGTGGGACTAGGGACTGGGTGAGGTTGAATGTACTTCTGGGGTAGGGGTAAAATCCTGTAATCCTGGAAGGACGACCGGTGGCGAAGGCGTTCAACTAGAACGGATCCGACGGTGAGGAACGAGGGCTAGGGTAGCAAACCGGATTAGAAACCCCAGTAGTCCGA	343	0.0232253	0	0	3	0	0	3	0	0	0	0	3	15	1	2	1	0	0	0	7	30	0	31	58	0	2	36	0	11	3	4	0	1	8	0	1	7	37	0	0	38	23	18
New.CleanUp.ReferenceOTU29510	A-plasma	TGCGTGTGGCAGCCGCCGCGGTAACACCCGCAGCTCGAGTGGTGGTCACTTTTATTGAGCCTAAAGCGTTTGTAGCCGGTTTTGCAAATCTTCAGATAAATTCTCTCGCTTAACGGGAGATCCTCTGAAGAGACTGTGGGACTAGGGACTGGGTGAGGTTGAATGTACTTCTGGGGTAGGGGTAAAATCCTGTAATCCTGGAAGGACAACCGGTGGCGAAGGCGTTCAACTAGAACAGATCCGACGGTGAGGAACGAGGGCTAGGGGAGCAAACCGGATTAGAAACCCCAGTAGTCC	152	0.0102922	0	0	0	0	0	0	0	0	0	0	1	4	1	0	0	0	0	0	10	6	0	16	15	0	6	5	0	6	6	4	0	0	3	0	0	0	3	1	0	39	19	7
New.CleanUp.ReferenceOTU35330	A-plasma	TGCGTGTGGCAGCAGCCGCGGTAACACCCGCAGCTCGAGTGGTGGTCACTTTTATTGAGCCTAAAGCGTTCGTAGCCGGTCCTGTAAATCTTCAGATAAATTCTCTCGCTTAACGGGAGATCCTCTGAAGAGACTGTGGGACTAGGGACTGGGTGAGGTTGAAGGTACTTCCGGGGTAGGGGTAAAATCCTGTAATCCTGGAAGGACGACCGGTGGCGAAGGCGTTCAACTAGAACGGATCCGACGGTGAGGAACGAGGGCTAGGGTAGCAAACCGGATTAGATACCCTAGTAGTCC	110	0.00744834	0	0	0	0	0	2	0	0	0	0	0	0	0	0	0	0	0	0	7	5	0	14	13	0	2	4	0	8	6	6	0	0	0	0	0	1	0	0	0	19	4	19
EU370309.1.1441	B_DKE	TGTGGCAGCCGCCGCGGTAACACCCGCAGCTCGAGTGGTGGTCACTTTTATTGAGCCTAAAGCGTTTGTAGCCGGTTTTGCAAATCTTCAGATAAATTCCTCTGCTTAACAGATGATCTTCTGAAGAGACTGCGAGACTTGGGACCGGGTGAGGTTGAAGGTACTTCCGGGGTAGGGGTAAAATCCTGTAATCCTGGAAGGACGACCGGTGGCGAAGGCGTTCAACTAGAACGGATCCGACGGTGAGGAACGAGGGCTAGGGTAGCAAACCGGATTAGAAACCCCAGTAGTCCGA	793340	53.7188	29995	65903	2338	15776	29165	27953	26434	33363	751	1918	41482	29301	423	50643	21293	357	33449	2122	1608	44947	443	1911	57821	104	761	32783	253	28226	57189	27604	97	10156	31156	3425	3144	9753	10878	570	1325	4666	8349	43505
KC537584.1.916	B_DKE	GTGTGTCAGCCGCCGCGGTAACACCCGCAGCTCGAGTGGTGGTCACTTTTATTGAGCCTAAAGCGTTTGTAGCCGGTTTTGCAAATCTTCAGATAAATTCCTCTGCTTAACAGATGATCTTCTGAAGAGACTGCGAGACTTGGGACCGGGTGAGGTTGAAGGTACTTCCGGGGTAGGGGTAAAATCCTGTAATCCTGGAAGGACGACCGGTGGCGAAGGCGTTCAACTAGAACGGATCCGACGGTGAGGAACGAGGGCTAGGGTAGCAAACCGGATTAGAAACCCCAGTAGTCC	177558	12.0228	9	8	1	8	2	6	17	8	0	48	7	5	30	10	6	14	4	0	69788	54	0	75344	64	0	28963	38	0	1034	1948	17	1	25	6	11	2	29	2	0	0	5	10	34
HQ916666.1.1064	B_DKE	TGTGGCAGCCGCCGCGGTAACACCCGCAGCTCGAGTGGTGGTCACTTTTATTGAGCCTAAAGCGTTTGTAGCCGGTTTTGCAAATCTTCAGATAAATTCCTCTGCTTAACAGATGATCTTCTGAAGAGACTGCGAGACTTGGGACCGGGTGAGGTTGAAGGTACTTCCGGGGTAGGGGTAAAATCCTGTAATCCTGGAAGGACGACCGGTGGCGAAGGCGTTCAACTAGAACGGATCCGACGGTGAGGAACGAGGGCTAGGGTAGCAAACCGGATTAGAAACCCCAGTAGTCC	92937	6.29296	49	56	6	20	24	12	55	21	2	38308	254	172	21052	344	115	14122	216	16	3221	33	1	3649	63	0	1250	38	1	164	329	40	0	12	19	8	2	15	8	0	1	1	4	9234
New.ReferenceOTU124	B_DKE	GTGTGCCAGCAGCCGCGGTAACACCCGCAGCTCGAGTGGTGGTCACTTTTATTGAGCCTAAAGCGTTTGTAGCCGGTTTTGCAAATCTTCAGATAAATTCCTCTGCTTAACAGATGATCTTCTGAAGGGACTGCGAGACTTGGGACCGGGTGAGGTTGAAGGTACTTCCGGGGTAGGGGTAAAATCCTGTAATCCTGGAAGGGCGACCGGTGGCGAAGGCGTTCAACTAGAACGGATCCGACGGTGAGGAACGAGGGCTAGGGTAGCAAACCGGATTAGAAACCATAGTAGTCCGA	5881	0.398215	8	177	5	3	79	82	3	90	7	100	205	158	38	166	71	38	86	8	189	491	5	205	507	1	69	318	2	5	6	88	0	0	1381	2	208	4	696	2	171	20	137	50
New.ReferenceOTU9	B_DKE	TGTGTCAGCAGCCGCGGTAACACCCGCAGCTCGAGTGGTGGTCACTTTTATTGAGCCTAAAGCGTTTGTAGCCGGTTTTGCAAATCTTCAGATAAATTCCTCTGCTTAACAGATGATCTTCTGAAGAGACTGCGAGACTTGGGACCGGGTGAGGTTGAATGTATTTCTGGGGTAGGGGTAAAATCCTGTAATCCTGGAAGGACGACCGGTGGCGAAGGCGTTCAACTAGAACGGATCCGACGGTGAGGAACGAGGGCTAGGGGAGCAAACCGGATTAGAAACCCCAGTAGTCC	5581	0.377901	22	115	1	8	39	9	8	45	0	40	645	413	40	758	278	39	500	18	85	460	3	55	453	0	18	271	3	35	45	128	2	36	417	3	20	30	157	4	37	107	210	24
New.ReferenceOTU29	B_DKE	GAGTGGGTGTCAGCAGCCGCGGTAACACCCGCAGCTCGAGTGGTGGTCACTTTTATTGAGCCTAAAGCGTTTGTAGCCGGTTTTGCAAATCTTCAGATAAATTCCTCTGCTTAACAGATGATCTTCTGAAGAGACTGCGGGACTTGGGACCGGGTGAGGTTGAAGGTACTTCCGGGGTAGGGGTAAAATCCTGTAATCCTGGAAGGACGACCGGTGGCGAAGGCGTTCAACTAGAACGGATCTGACGGTGAGGAACGAGGGCTAGGGTAGCAAACCGGATTAGAAACCCGTGTAGTCC	5143	0.348244	50	45	1	21	12	29	24	26	2	32	14	23	18	23	17	13	10	0	93	141	1	108	131	0	40	88	0	20	46	9	0	44	31	20	3	99	22	10	93	122	221	3441
KC537681.1.916	B_DKE	TGTGTCAGCAGCCGCCGCGGTAACACCCGCAGCTCGAGTGGTGGTCACTTTTATTGAGCCTAAAGCGTTTGTAGCCGGTTTTGCAAATCTTCAGATAAATTCCTCTGCTTAACAGATGATCTTCTGAAGAGACTGCGAGACTTGGGACCGGGTGAGGTTGAAGGTACTTCCGGGGTAGGGGTAAAATCCTGTAATCCTGGAAGGACGACCGGTGGCGAAGGCGTTCAACTAGAACGGATCCGACGGTGAGGAACGAGGGCTAGGGTAGCAAACCGGATTAGATACCCCGGTAGTCCGA	3634	0.246066	0	1	0	0	2	0	1	0	0	18	6	6	9	7	1	2	1	1	1311	17	0	1509	30	0	518	19	1	36	56	13	0	1	2	1	1	5	0	0	1	2	4	52
New.ReferenceOTU126	B_DKE	TGTGTCAGCAGCCGCGGTAACACCCGCAGCTCGAGTGGTGGTCACTTTTATTGAGCCTAAAGCGTTCGTAGCCGGTTCTGTAAATCTTCAGATAAATTCATTCGCTCAACGGATGATCTTCTGAAGAGACTGTAGAACTTGGGACCGGGTGAGGTTGAATGTACTTCCGGGGTAGGGGTAAAATCCTGTAATCCTGGAAGGACGACCGGTGGCGAAGGCGTTCAACTAGAACGGATCCGACGGTGAGGAACGAGGGCTAGGGTAGCAAACCGGATTAGAAACCCGAGTAGTCCGA	1823	0.123439	32	161	1	18	45	23	7	17	0	14	31	133	11	51	93	20	141	4	94	180	0	52	181	0	21	74	0	3	13	50	0	1	64	0	10	5	35	0	1	4	4	229
KC537548.1.915	B_DKE	TGTGCCGCCGCGGTACCACCCGCAGCTCGAGTGGTGGTCACTTTTATTGAGCCTAAAGCGTTTGTAGCCGGTTTTGCAAATCTTCAGATAAATTCCTCTGCTTAACAGATGATCTTCTGAAGAGACTGCGAGACTTGGGACCGGGTGAGGTTGAAGGTACTTCCGGGGTAGGGGTAAAATCCTGTAATCCTGGAAGGACGGCCGGTGGCGAAGGCGTTCAACTAGAACGGATCCGACGGTGAGGAACGAGGGCTAGGGTAGCAAACCGGATTAGAAACCCCGGTAGTCCGA	1387	0.0939167	0	1	0	1	3	0	1	2	0	9	15	4	1	1	0	0	4	1	416	15	0	468	13	0	204	5	0	8	7	1	0	35	69	10	5	38	41	0	0	1	3	5
KC537638.1.914	B_DKE	TGTGTCAGCCGCCGCGGTAACACCCGCAGCTCGAGTGGTGGTCACTTTTATTGAGCCTAAAGCGTTTGTAGCCGGTTTTGCAAATCTTCAGGTAAATTCCTCTGCTTAACAGATGATCTTCTGAAGAGACTGCGGATCTAGGGACCGGGTGAGGTTGAATGTACTTCTGGGGTAGGGGTAAAATCCTGTAATCCTGGAAGGACGACCGGTGGCGAAGGCGTTCAACTAGAACGGATCCGACGGTGAGGAACGAGGGCTAGGGGAGCAAACCGGATTAGAAACCCGAGTAGTCC	1079	0.0730614	188	268	0	88	113	0	48	49	0	27	18	0	35	2	4	38	40	1	16	5	0	3	2	0	0	0	1	1	1	0	0	23	81	0	0	4	3	3	1	1	5	10
KC537694.1.916	B_DKE	TGTGTCAGCAGCCGCGGTAACACCCGCAGCTTGAGTGGTGGTCACTTTTATTGAGCCTAAAGCGTTTGTAGCCGGTTTTGCAAATCTTCAGATAAATTCCTCTGCTTAACAGATGATCTTCTGAAGAGACTGCGAGACTTGGGACCGGGTGAGGTTGAAGGTACTTCCGGGGTAGGGGTAAAATCCTGTAATCCTGGAAGGACGACCGGTGGCGAAGGCGTTCAACTAGAACGGATCCGACGGTGAGGAACGAGGGCTAGGGTAGCAAACCGGATTAGAAACCCGTGTAGTCC	926	0.0627014	2	3	0	2	0	0	0	2	0	76	13	20	37	18	5	17	7	0	36	172	2	38	208	0	13	116	0	0	1	1	0	17	49	7	9	14	14	0	0	5	17	5
New.ReferenceOTU207	B_DKE	GTGGCAGCAGCCGCGGTAACACCCGCAGCTCGAGTGGTGGTCACTTTTATTGAGCCTAAAGCGTTTGTAGCCGGTTTTGCAAATCTTCAGATAAATTCCTCTGCTTAACAGATGATCTTCTGGAGAGACTGCGAAACTAGGGACCGGGTGAGGTTGAAGGTACTTCTGGGGTAGGGGTAAAATCCTGTAATCCTGGAAGGACGACCAGTGGCGAAGGCGTTCAACTAGAACGGATCCGACGGTGAGGAACGAGGGCTAGGGGAGCAAACAGGATTAGAAACCCGAGTAGTCC	910	0.061618	62	238	0	23	58	1	11	26	0	8	25	6	17	17	18	37	199	2	24	29	0	6	6	1	1	1	0	1	3	7	0	7	54	0	0	2	1	0	3	0	8	8
New.ReferenceOTU200	B_DKE	GAGTGGGTGGCAGCCGCCGCGGTAACACCCGCAGCTCGAGTGGTGGTCACTTTTATTGAGCCTAAAGCGTTTGTAGCCGGTTTTGCAAATCTTCAGATAGATTACTCTGCTTAACAGATGATCTTCTGAAGAGACTGCGAGACGTGGGACCGGGTGAGGTTGAAGGTACTTCCGGGGTAGGGGTAAAATCCTGTAATCCTGGAAGGACGACCGGTGGCGAAGGCGTTCAACTAGAACGGATCCGACGGTGAGGAACGAGGGCTAGGGTAGCAAACCGGATTAGAAACCCCAGTAGTCC	774	0.0524092	9	6	0	6	1	1	8	3	0	9	1	5	3	9	0	0	3	0	15	8	0	19	11	0	4	4	0	2	8	0	1	19	2	9	0	20	3	1	1	53	29	501
New.CleanUp.ReferenceOTU29851	B_DKE	GTGTGGCAGCCGCCGCGGTAACACCCGCAGCTCGAGTGGTGGTCACTTTTATTGAGCCTAAAGCGTTTGTAGCCGGTTTTGCAAATCTTCAGATAAATTCCTCTGCTTAACAGATGATCTTCTGAAGAGACTGTAGAACTTGGGACCGGGTGAGGTTGAATGTACTTCCGGGGTAGGGGTAAAATCCTGTAATCCTGGAAGGACAACCGGTGGCGAAGGCGTTCAACTAGAACGGATCCGACGGTGAGGAACGAGGGCTAGGGGAGCAAACCGGATTAGAAACCCCTGTAGTCC	526	0.0356166	36	97	0	15	18	10	2	5	0	4	2	21	12	3	22	18	64	1	65	20	0	15	26	0	11	6	0	0	14	4	0	1	6	0	0	0	1	0	0	2	1	24
New.CleanUp.ReferenceOTU17181	B_DKE	GTGTGTCAGCCGCCGCGGTAACACCCGCAGCTCTAGTGGTGGTCACTTTTATTGAGCCTAAAGCGTTCGTAGCCGGTTCTGTAAATCTTCAGATAAATTCCTCTGCTTAACAGATGATCTTCTGAAGAGACTGCGAGACTTGGGACCGGGTGAGGTTGAAGGTACTTCCGGGGTAGGGGTAAAATCCTGTAATCCTGGAAGGACGACCGGTGGCGAAGGCGTTCAACTAGAACGGATCCGACGGTGAGGAACGAGGGCTAGGGTAGCAAACCGGATTAGAAACCCCAGTAGTCC	517	0.0350072	20	55	0	3	20	9	3	8	0	10	2	15	5	3	14	7	38	1	51	28	0	27	21	0	12	4	0	5	17	17	0	2	16	0	0	6	4	0	0	36	2	56
New.CleanUp.ReferenceOTU24418	B_DKE	TGTGGCAGCCGCCGCGGTAACACCCGCAGCTCGAGTGGTAGTCACTTTTATTGAGCCTAAAGCGTTCGTAGCCGGTTTTGTAAATCCTCAGACAAATTCTCCTGCTTAACGGGAGATACTCTGAAGAGACTGCGAGACTTGGGACCGGGTGAGGTTGAAGGTACTTCCGGGGTAGGGGTAAAATCCTGTAATCCTGGAAGGACGACCGGTGGCGAAGGCGTTCAACTAGAACGGATCCGACGGTGAGGAACGAGGGCTAGGGTAGCAAACCGGATTAGAAACCCCGGTAGTCC	438	0.0296579	32	85	0	10	28	0	3	6	0	7	10	0	17	11	7	23	123	2	41	15	0	1	2	0	0	0	0	0	3	2	0	1	4	0	0	0	0	0	1	0	2	2
New.CleanUp.ReferenceOTU14715	B_DKE	GTGGCAGCAGCCGCGGTAACACCCGCAGCTCGAGTGGTAGTCACTTTTATTGAGCCTAAAGCGTTCGTAGCCGGTTTTGTAAATCCTCAGACAAATTCTCCTGCTTAACAGATGATCTTCTGAAGAGACTGCGAGACTTGGGACCGGGTGAGGTTGAAGGTACTTCCGGGGTAGGGGTAAAATCCTGTAATCCTGGAAGGACGACCGGTGGCGAAGGCGTTCAACTAGAACGGATCCGACGGTGAGGAACGAGGGCTAGGGTAGCAAACCGGATTAGATACCCCAGTAGTCCGA	322	0.0218033	50	120	0	9	23	0	7	24	0	1	1	0	4	2	3	11	22	1	20	16	0	1	0	0	0	1	0	0	0	2	0	0	2	0	0	0	1	0	0	0	1	0
New.CleanUp.ReferenceOTU29160	B_DKE	TGTGGCAGCAGCCGCGGTAACACCCGCAGCTCTAGTGGTGGTCACTTTTATTGAGCCTAAAGCGTTCGTAGCCGGTTCTGTAAATCTTCAGATAAATTCATTCGCTCAACGGATGATCTTCTGAAGAGACTGCGAGACTTGGGACCGGGTGAGGTTGAAGGTACTTCCGGGGTAGGGGTAAAATCCTGTAATCCTGGAAGGACGACCGGTGGCGAAGGCGTTCAACTAGAACGGATCCGACGGTGAGGAACGAGGGCTAGGGTAGCAAACCGGATTAGATACCCCAGTAGTCCGA	314	0.0212616	20	57	0	6	11	3	0	3	0	3	3	8	11	5	19	12	46	0	36	2	0	12	3	0	1	0	0	0	21	18	0	0	2	0	0	2	0	0	0	0	1	9
KC537497.1.916	B_DKE	GTGTGTCAGCAGCCGCGGTAACACCCGCAGCTCGAGTGGTGGTCACTTTTATTGAGCCTAAAGCGTTTGTAGCCGGTTTTGCAAATCTTCAGATAAATTCCTCTGCTTAACAGATGATCTTCTGAAGAGACTGCGAGACTTGGGACCGGGTGAGGTTGAAGGTACTTCCGGGGTAGGGGTAAAATCCTGCAATCCTGGAAGGACGACCGGTGGCGAAGGCGTTCAACTAGAACGGATCCGACGGTGAGGAACGAGGGCTAGGGTAGCAGACCGGATTAGAAACCCGAGTAGTCC	289	0.0195688	0	2	0	1	1	1	0	0	0	3	0	0	1	1	0	1	0	0	93	2	0	123	0	0	50	1	0	3	4	0	0	0	0	0	0	0	0	0	0	0	0	2
New.CleanUp.ReferenceOTU39275	B_DKE	GTGTGGCAGCCGCCGCGGTAACACCCGCAGCTCGAGTGGTGGTCACTTTTATTGAGCCTAAAGCGTTTGTAGCCGGTTTTGCAAATCTTCAGATAAATTCCTCTGCTTAACAGATGATCTTCTGAAGAGACTGCGAGACTTGGGACCGGGTGAGGTTGAAGGTACTTCCGGGGTAGGGGTAAAATCCTGTAATCCCGGAAGGACGACCAGTGGCGAAAGCGTTTAACTAGAACGAATCTGACGGTAAGGAACGAAGGCTAGGGTAGCAAACCGGATTAGAAACCCCAGTAGTCCGA	283	0.0191625	0	0	1	0	0	2	0	0	0	0	0	0	12	19	0	0	0	0	13	9	0	17	12	0	24	18	0	5	15	32	0	0	0	1	0	28	30	0	0	0	1	44
New.CleanUp.ReferenceOTU15141	B_DKE	TGCGAGTGTCAGCCGCCGCGGTAACACCCGCAGCTCGAGTGGTGGTCACTTTTATTGAGCCTAAAGCGTTCGTAGCCGGTCCTGTAAATCTTCAGATAAATTCTCTCGCTTAACGGGAGATCCTCTGAAGAGACTGCGAGACTTGGGACCGGGTGAGGTTGAAGGTACTTCCGGGGTAGGGGTAAAATCCTGTAATCCTGGAAGGACGACCGGTGGCGAAGGCGTTCAACTAGAACGGATCCGACGGTGAGGAACGAGGGCTAGGGTAGCAAACCGGATTAGAAACCCCAGTAGTCC	248	0.0167926	0	0	0	0	0	1	0	0	0	0	0	0	4	0	0	0	0	0	7	2	0	12	4	0	5	4	0	19	10	11	0	5	5	0	0	6	4	0	1	92	13	43
New.CleanUp.ReferenceOTU22844	B_DKE	TGTGTCAGCAGCCGCGGTAACACCCGCAGCTCGAGTGGTGGTCACTTTTATTGAGCCTAAAGCGTTTGTAGCCGGTTTTGCAAATCTTCAGACAAATTCTCCTGCTTAACGGGAGATACTCTGGAGAGACTGCGAAACTAGGGACCGGGTGAGGTTGAAGGTACTTCTGGGGTAGGGGTAAAATCCTGTAATCCTGGAAGGACGACCAGTGGCGAAGGCGTTCAACTAGAACGGATCCGACGGTGAGGAACGAGGGCTAGGGGAGCAAACCGGATTAGATACCCGAGTAGTCC	201	0.0136101	16	34	0	1	15	0	6	8	0	3	7	0	1	3	5	7	31	0	40	13	0	6	3	0	0	0	0	0	2	0	0	0	0	0	0	0	0	0	0	0	0	0
New.CleanUp.ReferenceOTU6812	B_DKE	TGCGAGTGGCAGCAGCCGCGGTAACACCCGCAGCTCGAGTGGTGGTCACTTTTATTGAGCCTAAAGCGTTTGTAGCCGGTTTTGCAAATCTTCAGATAAATTCCTCTGCTTAACAGATGATCTTCTGAAGAGACTGCGAGACTTGGGACCGGGTGAGGTTGAAGGTACTTCCGGGGTAGGGGTAAAATCCTGTAATCCTGGAAGGACAACCGGTGGCGAAGGCGTTCAACTAGAACAGATCCGACGGTGAGGAACGAGGGCTAGGGGAGCAAACCGGATTAGATACCCCGGTAGTCC	179	0.0121205	2	14	0	0	3	0	1	2	0	0	1	3	0	1	1	0	2	0	0	1	0	0	0	0	0	0	0	20	34	5	0	0	1	0	0	1	2	2	12	61	7	3
New.CleanUp.ReferenceOTU5178	B_DKE	ATGAGTGGCGGCGGCGGCGGTAACACCGGCAGCTCGAGGGGTGGTCACTTTTATTGAGCCTAAAGCGTTTGTAGCCGGTTTTGCAAATCTTCAGATAAATTCCTCTGCTTAACAGATGATCTTCTGAAGAGACTGCGAGACTTGGGACCGGGTGAGGTTGAAGGTACTTCCGGGGTAGGGGTAAAATCCTGTAATCCTGGAAGGACGACCGGTGGCGAAGGCGTTCAACTAGAACGGATCCGACGGTGAGGAACGAGGGCTAGGGTAGCAAACCGGATTAGAAACCCCTGTAGTCC	154	0.0104277	0	0	0	0	0	0	0	0	0	0	0	0	0	0	0	0	0	0	0	0	0	0	0	0	0	0	0	0	0	0	0	1	84	3	12	5	49	0	0	0	0	0
New.CleanUp.ReferenceOTU24173	B_DKE	TGTGTCAGCCGCCGCGGTAACACCCGCAGCTCGAGTGGTAGTCACTTTTATTGAGCCTAAAGCGTTCGTAGCCGGTTTTGTAAATCCTCAGACAAATTCTCCTGCTTAACGGGAGATACTCTGAAGAGACTGCGAGACTTGGGACCGGGTGAGGTTGAAAGTACTTCCGGGGTAGGGGTAAAATCCTGTAATCCTGGAAGGACGACCGGTGGCGAAGGCGTTCAACTAGAACGGATCCGACGGTGAGGAACGAGGGCTAGGGTAGCAAACCGGATTAGATACCCGAGTAGTCCGA	122	0.00826088	18	53	0	4	8	0	3	5	0	2	1	0	4	0	0	6	15	2	0	0	0	0	0	0	0	0	0	0	0	0	0	0	1	0	0	0	0	0	0	0	0	0
New.CleanUp.ReferenceOTU8996	B_DKE	GTGTGCCAGCCGCCGCGGTAACACCCGCAGCTCGAGTGGTGGTCACTTTTATTGAGCCTAAAGCGTTTGTAGCCGGTTTTGCAAATCTTCAGATAAATTCCTCTGCTTAACAGATGATCTTCTGAAGAGACTGTGGGACTAGGGACTGGGTGAGGTTGAATGTACTTCTGGGGTAGGGGTAAAATCCTGTAATCCTGGAAGGACAACCGGTGGCGAAGGCGTTCAACTAGAACAGATCCGACGGTGAGGAACGAGGGCTAGGGGAGCAAACCGGATTAGAAACCCTAGTAGTCCGA	119	0.00805774	0	0	0	0	0	0	0	0	0	0	0	4	1	0	0	0	0	0	6	1	0	16	10	0	0	3	0	14	2	6	0	2	5	0	0	5	5	0	0	15	8	16
KT005321.1.1469	Cuniculiplasma	TGTGTCAGCCGCCGCGGTAACACCCGCGGCTCGAGTGGTAGTCACTTTTATTGAGCCTAAAGCGTTTGTAGCCGGATTTGTAAATCTCTAGGAAAATACTTCTGCTTAACTGAAGAAATTTTGGAGAGACTGCAAATCTAGGGACCGGGTGAGGTTGAATGTACTTCTGGGGTAGGGGTAAAATCCTGTAATCCTGGAAGGACGACCGGTGGCGAAGGCGTTCAACTAGAACGGATCCGACGGTGAGGAACGAAGGCTAGGGGAGCAAACCGGATTAGAAACCCCTGTAGTCCGA	6688	0.452859	122	231	0	26	46	7	161	297	0	378	556	4	65	171	892	3	1	5	440	189	70	952	448	7	457	528	3	361	58	31	0	9	29	2	3	3	5	3	6	12	7	100
New.ReferenceOTU115	Cuniculiplasma	TGCGTGTGCCAGCCGCCGCGGTAACACCCGCGGTTCGAGTGGTAGTCACTTTTATTGAGCCTAAAGCGTTTGTAGCCGGATTTGTAAATCTCCAGGAAAAGACTTCAGCTCAACTGAAGAAATTTTGGAGAGACTGCAAATCTAGGGACCGGGTGAGGTTGAATGTACTTCCGGGGTAGGGGTAAAATCCTGTAATCCTGGAAGGACGACCGGTGGCGAAGGCGTTCAACTAGAACGGATCCGACGGTGAGGAACGAAGGCTAGGGGAGCAAACCGGATTAGATACCCCAGTAGTCC	1333	0.0902603	25	73	0	19	36	0	14	23	0	9	10	3	22	201	282	12	26	1	34	72	0	21	29	0	8	8	3	7	131	40	0	16	43	7	5	3	5	1	3	0	29	112
JX997947.1.1491	E-plasma	TGTGGCAGCCGCCGCGGTAACACCCGCAGCTCGAGTGGTGGTCACTTTTATTGAGCCTAAAGCGTTTGTAGCCGGATCCGTAAATCTCCAGGAAAATTCCTTCGCTCAACGAAGGACCTTCTGGAGAGACTGCGGATCTAGGGACCGGGTGAGGTTGAATGTACTTCTGGGGTAGGGGTAAAATCCTGTAATCCTGGAAGGACGACCGGTGGCGAAGGCGTTCAACTAGAACGGATCCGACGGTGAGGAACGAGGGCTAGGGGAGCAAACCGGATTAGAAACCCCAGTAGTCCGA	142921	9.67749	9775	17952	150	4408	10426	252	11285	14509	53	11947	17764	184	2775	8844	2057	475	1119	114	478	1238	69	821	902	277	672	414	9558	278	22	2	21	1420	4629	667	718	1081	1192	302	857	324	783	2107
New.ReferenceOTU1	E-plasma	ATGAGTGCCAGCAGCCGCGGTAACACCCGCAGCTCGAGTGGTGGTCACTTTTATTGAGCCTAAAGCGTTTGTAGCCGGATCCGTAAATCTCCAGGAAAATTCCTTCGCTCAACGAAGGACCTTCTGAAGAGACTGCGAGACTTGGGACCGGGTGAGGTTGAAGGTACTTCCGGGGTAGGGGTAAAATCCTGTAATCCTGGAAGGACGACCGGTGGCGAAGGCGTTCAACTAGAACGGATCCGACGGTGAGGAACGAGGGCTAGGGTAGCAAACCGGATTAGAAACCCCTGTAGTCCGA	1259	0.0852496	145	297	0	84	121	2	47	65	0	34	35	0	33	6	12	10	38	0	6	3	1	5	4	0	1	0	1	1	0	0	1	40	231	0	0	0	5	0	9	3	6	13
New.ReferenceOTU117	E-plasma	GAGTGGGTGGCAGCCGCCCCGGTAACACCCGCAGCTCGAGTGGTGGTCACTCTTATTGAGCCTAAAGCGTTTGTAGCCGGATCCGTAAATCTCCAGGAAAATTCCTTCGCTCAACGAAGGACCTTCTGGAGAGACTGCGGATCTAGGGACCGGGTGAGGTTGAATGTACTTCTGGGGTAGGGGTAAAATCCTGTAATCCTGGAAGGACGACCGGTGGCGAAGGCGTTCAACTAGAACGGATCCGACGGTGAGGAACGAGGGCTAGGGGAGCAAACCGGATTAGAAACCCTAGTAGTCC	1133	0.0767179	16	17	0	11	10	0	11	5	0	31	38	1	6	10	3	6	4	1	2	2	0	4	1	0	1	0	15	0	0	0	0	12	46	4	9	6	12	8	56	9	20	756
New.ReferenceOTU24	E-plasma	TGTGTCAGCCGCCGCGGTAACACCCGCAGCTCGAGTGGTGGTCACTTTTATTGAGCCTAAAGCGTTTGTAGCCGGATCCGTAAATCTCCAGGAAAATTCCTTCGCTCAACGAAGGATCTTCTGGAGAGACTGCGGATCTAGGGACCGGGTGAGGTTGAATGTACTTCTGGGGTAGGGGTAAAATCCTGTAATCCTGGAAGGACGACCGGTGGCGAAGGCGTTTAACCAGAACGGATCCGACGGTGAGGAACGAGGGCTAGGGGAGCAAACCGGATTAGAAACCCCTGTAGTCCGA	1104	0.0747542	0	58	0	0	35	1	3	26	0	13	233	3	8	117	20	1	13	0	0	24	2	2	10	2	1	8	97	0	0	0	0	0	267	0	38	1	79	0	25	0	17	0
KC537705.1.915	E-plasma	TGTGGCAGCCGCCGCGGTAACACCCGCAGCTCGAGTGGTGGTCACTTTTATTGAGCCTAAAGCGTTTGTAGCCGGATCCGTAAATCTCCAGGCAAATTCCTTCGCTTAACGAAGGATCTTCTGGAGAGACTGCGGATCTAGGGACCGGGTGAGGTTGAATGTACTTCTGGGGTAGGGGTAAAATCCTGTAATCCTGGAAGGACGACCGGTGGCGAAGGCGTTCAACTAGAACGGATCCGACGGTGAGGAACGAGGGCTAGGGGAGCAAACCGGATTAGAAACCCCGGTAGTCCGA	340	0.0230221	94	114	0	8	22	1	13	20	0	3	16	0	1	30	1	0	0	0	0	2	0	0	0	0	0	0	6	0	0	0	0	0	1	3	1	1	2	1	0	0	0	0
New.CleanUp.ReferenceOTU25785	E-plasma	TGTGTCAGCAGCCGCGGTAACACCCGCAGCTCGAGTGGTGGTCACTTTTATTGAGCCTAAAGCGTTTGTAGCCGGATCCGTAAATCTCCAGGAAAATTCCTTCGCTCAACGAAGGACCTTCTGGAGAGACTGCGGATCTAGGGACCGGGTGAGGTTGAAGGTACTTCCGGGGTAGGGGTAAAATCCTGTAATCCTGGAAGGACGACCGGTGGCGAAGGCGTTCAACTAGAACGGATCCGACGGTGAGGAACGAGGGCTAGGGTAGCAAACCGGATTAGAAACCCGAGTAGTCCGA	273	0.0184854	10	46	0	5	18	0	5	10	0	4	44	1	3	29	5	2	11	0	0	4	0	2	2	0	1	0	4	0	1	0	0	0	52	0	0	0	0	1	1	0	10	2
New.ReferenceOTU206	E-plasma	TGCGAGTGGCAGCAGCCGCGGTAACACCCGCAGCTCGAGTGGTGGTCACTTTTATTGAGCCAAAGCGTTTGTAGCCGGATCCGTAAATCTCCAGGAAAATTCCTTCGCTCAACGAAGGACCTTCTGGAGAGACTGCGGATCTAGGGACTGGGTGAGGTTGAATGTACTTCTGGGGTAGGGGTAAAATCCTGTAATCCTGGAAGGACAACCGGTGGCGAAGGCGTTCAACTAGAACAGATCCGACGGTGAGGAACGAGGGCTAGGGGAGCAAACCGGATTAGATACCCGAGTAGTCC	172	0.0116465	0	0	0	0	0	0	1	0	0	0	1	0	0	0	0	0	0	0	0	0	0	0	0	0	0	0	0	0	0	0	0	0	4	0	0	1	6	6	115	24	13	1
New.CleanUp.ReferenceOTU18714	E-plasma	GTGTCAGCCGCCGCGGTAACACCCGCAGCTCGAGTGGTGGTCACTTTTATTGAGCCTAAAGCGTTTGTAGCCGGATCTGTAAATCTCCAGGCAAATTCCTTCGCTTAACGAAGGATCTTCTGGAGAGACTGCAGATCTAGGGACCGGGTGAGGTTGAATGTACTTCCGGGGTAGGGGCTAAATCCTGTAATCCTGGAAGGACGACCGGTGGCGAAGGCGTTCAACTAGAACGGATCCGACGGTGAGGAACGAGGGCTAGGGGAGCAAACCGGATTAGAAACCCCGGTAGTCCGA	154	0.0104277	24	32	0	11	16	0	10	15	1	8	8	0	3	13	1	0	0	0	0	1	0	0	0	0	0	0	0	0	0	0	0	0	0	0	0	0	0	0	0	0	7	4
New.CleanUp.ReferenceOTU20673	E-plasma	GTGTCAGCAGCCGCGGTAACACCCGCAGCTCGAGTGGTGGTCACTTTTATTGAGCCTAAAGCGTTTGTAGCCGGTTTTGCAAATCTTCAGATAAATTCCTTCGCTCAACGAAGGACCTTCTGGAGAGACTGCGGATCTAGGGACCGGGTGAGGTTGAATGTACTTCTGGGGTAGGGGTAAAATCCTGTAATCCTGGAAGGACGACCGGTGGCGAAGGCGTTCAACTAGAACGGATCCGACGGTGAGGAACGAGGGCTAGGGGAGCAAACCGGATTAGAAACCCCAGTAGTCCGA	116	0.00785461	15	30	0	1	14	0	6	5	0	4	3	0	3	1	0	1	3	0	0	2	0	0	0	0	0	0	0	0	0	0	0	2	17	0	0	0	1	0	0	0	3	5
DQ857288.1.1122	Ferroplasma	GTGTGTCAGCCGCCGCGGTAACACCCGCAGCACGAGTAGTGGTCACTTTTATTGAGCCTAAAGCGTTCGTAGCCGGTTTTGTAAATCTTCAGATAAAGCCTGAAGCTTAACTCCAGAAAGTCTGAAGAGACTGCAAGACTTGAGATCGGGTGAGGTTAAACGTACTTTCAGGGTAGGGGTAAAATCCTGTAATCCCGGAAGGACGACCAGTGGCGAAAGCGTTTAACTAGAACGAATCTGACGGTAAGGAACGAAGGCTAGGGTAGCAAACCGGATTAGAAACCCTAGTAGTCC	26662	1.80534	0	0	737	0	0	198	1	3	208	13	24	198	413	3288	6	0	0	0	574	472	0	1456	980	0	3342	4164	0	829	593	673	0	3	11	101	102	3514	3965	1	1	15	6	771
FJ216449.1.1314	Ferroplasma	ATGAGTGTCAGCCGCCGCGGTAACACCCGCAGCACGAGTAGTGGTCACTTTTATTGAGCCTAAAGCGTTCGTAGCCGGTTTTGTAAATCTTCAGATAAAGCCTGAAGCTTAACTCCAGAAAGTCTGAAGAGACTGCAAGACTTGAGATCGGGTGAGGTTAAACGTACTTTCAGGGTAGGGGTAAAATCCTGTAATCCCGGAAGGACGACCAGTGGCGAAAGCGTTTAACTAGAACGAATCTGACGGTAAGGAACGAAGGCTAGGGTAGCAAACCGGATTAGAAACCCGGGTAGTCCGA	3513	0.237873	0	0	30	0	0	8	0	0	5	4	0	9	32	58	0	0	0	0	7	15	0	19	25	0	55	84	0	72	80	54	0	3	4	23	17	886	874	4	3	31	16	1095
New.ReferenceOTU5	Ferroplasma	GAGTGGGTGGCAGCAGCCGCGGTAACACCCGCAGCACGAGTAGTGGTCACTTTTATTGAGCCTAAAGCGTTCGTAGCCGGTTTTGTAAATCTTCAGATAAAGCCTGAAGCTTAACTCCAGAAAGTCTGAAGAGACTGCAAGACTTGAGATCGGGTGAGGTTAAACGTACTTTCAGGGTAGGGGTAAAATCCTGTAATCCCGGAAGGACGACCAGTGGCGAAAGCGTTTAACTAGAACGAATCTGACGGTAAGGAACGAAGGCTAGGGTAGCAAACCGGATTAGAAACCCCTGTAGTCC	1759	0.119106	0	0	7	0	0	4	0	0	1	1	1	2	8	80	0	0	0	0	15	21	0	28	25	0	38	111	0	7	14	8	0	0	0	1	13	140	389	0	0	2	0	843
AADL01001500.2780.4236	Ferroplasma	GTGTGTCAGCCGCCGCGGTAACACCCGCGGCACGAGTAGTGGTCACTTTTATTGAGCCTAAAGCGTTCGTAGCCGGTTTTGTAAATCTTCAGATAAAGCCTGAAGCTTAACTCCAGAAAGTCTGAAGAGACTGCAAGACTTGAGATCGGGTGAGGTTAAACGTACTTTCAGGGTAGGGGTAAAATCCTGTAATCCCGGAAGGACGACCAGTGGCGAAAGCGTTTAACTAGAACGAATCTGACGGTAAGGAACGAAGGCTAGGGTAGCAAACCGGATTAGAAACCCTGGTAGTCC	339	0.0229544	0	0	0	0	0	0	0	0	0	0	0	0	1	6	0	0	0	0	40	0	0	72	0	0	83	4	0	2	5	0	0	0	0	0	0	9	6	2	0	10	3	96
New.ReferenceOTU142	Ferroplasma	ATGAGTGGCAGCCGCCGCGGTAACACCCGCAGCACAAGTAGTGGTCACTTTTATTGAGCCTAAAGCGTTCGTAGCCGGTTTTGTAAATCTTCAGATAAAGCCTGAAGCTTAACTCCAGAAAGTCTGAAGAGACTGCAAGACTTGAGATCGGGTGAGGTTAAACGTACTTTCAGGGTAGGGGTAAAATCCTGTAATCCCGGAAGGACGACCAGTGGCGAAAGCGTTCAACTAGAACGGATCCGACGGTGAGGAACGAGGGCTAGGGTAGCAAACCGGATTAGAAACCCCTGTAGTCC	252	0.0170635	0	0	0	0	0	2	0	0	0	0	0	0	7	8	0	0	0	0	3	3	0	18	6	0	13	6	0	3	24	17	0	0	1	0	1	42	58	1	0	0	0	39
New.CleanUp.ReferenceOTU35506	Ferroplasma	ATGAGTGTCAGCCGCCGCGGTAACACCCGCAGCTCGAGTGGTGGTCACTTTTATTGAGCCTAAAGCGTTTGTAGCCGGTTTTGCAAATCTTCAGATAAAGCCTGAAGCTTAACTCCAGAAAGTCTGAAGAGACTGCAAGACTTGAGATCGGGTGAGGTTAAACGTACTTTCAGGGTAGGGGTAAAATCCTGTAATCCCGGAAGGACGACCAGTGGCGAAAGCGTTTAACTAGAACGAATCTGACGGTAAGGAACGAAGGCTAGGGTAGCAAACCGGATTAGAAACCCCAGTAGTCCGA	198	0.013407	0	0	0	0	0	0	0	0	0	0	0	1	0	6	0	0	0	0	3	8	0	6	11	0	7	11	0	2	7	18	0	0	1	0	0	25	88	0	0	0	0	4
DQ857289.1.1122	Ferroplasma	GTGTGTCAGCCGCCGCGGTAACACCCGCAGCACGAGTAGTGGTCACTTTTATTGAGCCTAAAGCGTTCGTAGCCGGTTTTGTAAATCTTCAGATAAAGCCTGAAGCTTAACTCCAGAAAGTCTGAAGAGACTGCAAGACTTGAGATCGGGTGAGGTTAAACGTACTTTCAGGGTAGGGGTAAAATCCTGTAATCCTGGAAGGACGACCGGTGGCGAAGGCGTTCAACTAGAACGGATCCGACGGTGAGGAACGAGGGCTAGGGTAGCAAACCGGATTAGAAACCCGGGTAGTCC	129	0.00873487	0	0	0	0	0	3	0	0	0	0	2	2	10	5	0	0	0	0	10	3	0	16	0	0	15	7	0	3	15	12	0	0	0	0	0	12	11	0	0	0	1	2
New.CleanUp.ReferenceOTU18747	Ferroplasma	CGAGTGTCAGCAGCCGCGGTAACACCCGCAGCACGAGTAGTGGTCACTTTTATTGAGCCTAAAGCGTTCGTAGCCGGTTTTGTAAATCTTCAGATAAAGCCTGAAGCTTAACTCCAGAAAGTCTGAAGAGACTGCAAGACTTGAGATCGGGTGAGGTTAAACGTACTTTCAGGGTAGGGGTAAAATCCTGTAATCCTGGAAGGACGACCGGTGGCGAAGGCGTTCAACTAGAACGGATCCGACGGTGAGGAACGAGGGCTAGGGTAGCAAACCGGATTAGAAACCCGAGTAGTCCGA	105	0.00710977	0	0	0	0	0	0	0	0	0	0	0	1	3	9	0	0	0	0	7	4	0	5	4	0	6	15	0	5	3	14	0	0	0	0	0	3	14	0	0	1	1	10
AUZY01009667.1.946	Other Thermoplasmatales	TGTGGCAGCAGCCGCGGTAACACCCGCAGCTCGAGTGGTAGTCACTTTTATTGAGCCTAAAGCGTTCGTAGCCGGTTTTGTAAATCCTCAGACAAATTCTCCTGCTTAACGGGAGATACTCTGGAGAGACTGCGAAACTAGGGACCGGGTGAGGTTGAAGGTACTTCTGGGGTAGGGGTAAAATCCTGTAATCCTGGAAGGACGACCAGTGGCGAAGGCGTTCAACTAGAACGGATCCGACGGTGAGGAACGAGGGCTAGGGGAGCAAACCGGATTAGATACCCCGGTAGTCCGA	73054	4.94664	6177	13430	10	1955	4200	69	3257	4453	2	4745	3932	43	1438	3914	2266	1799	4082	523	7081	4631	44	1354	1662	5	401	348	1	74	367	123	6	54	182	45	40	65	53	6	7	10	126	74
KJ907756.1.1470	Other Thermoplasmatales	GTGTGGCAGCAGCCGCGGTAACACCCGCAGCTCTAGTGGTGGTCACTTTTATTGAGCCTAAAGCGTTCGTAGCCGGTTCTGTAAATCTTCAGATAAATTCATTCGCTCAACGGATGATCTTCTGAAGAGACTGTAGAACTTGGGACCGGGTGAGGTTGAATGTACTTCCGGGGTAGGGGTAAAATCCTGTAATCCTGGAAGGACAACCGGTGGCGAAGGCGTTCAACTAGAACGGATCCGACGGTGAGGAACGAGGGCTAGGGGAGCAAACCGGATTAGAAACCCTAGTAGTCCGA	51875	3.51257	1356	2882	56	391	970	2889	614	647	4	735	708	4084	478	1656	2384	291	751	54	5561	3555	11	5026	4886	2	2430	2884	0	1373	1566	485	1	67	218	115	113	396	403	3	6	63	44	1717
New.ReferenceOTU35	Other Thermoplasmatales	TGTGGCAGCAGCCGCGGTAACACCCGCAGCTCGAGTGGTAGTCACTTTTATTGAGCCTAAAGCGTTCGTAGCCGGTTTTGTAAATCCTCAGACAAATTCTCCTGCTTAACGGGAGACACTCTGGAGAGACTGCGAAACTAGGGACCGGGTGAGGTTGAAGGTACTTCTGGGGTAGGGGTAAAATCCTGTAATCCTGGAAGGACGACCAGTGGCGAAGGCGTTCAACTAGAACGGATCCGACGGTGAGGAACGAGGGCTAGGGGAGCTAACCGGATTAGAAACCCCAGTAGTCCGA	4324	0.292787	52	494	0	14	159	4	21	139	0	171	473	5	40	466	276	66	474	54	198	681	2	31	211	0	6	33	0	1	4	11	1	2	79	2	13	4	24	0	10	4	37	62
KJ907755.1.1470	Other Thermoplasmatales	TGTGTCAGCCGCCGCGGTAACACCCGCAGTTCGAGTGGTAGTCACTTTTATTGAGCCTAAAGCGTTCGTAGCCGGTTTTGTAAATCCTCAGACAAATTCTCCTGCTTAACGGGAGATACTCTGGAGAGACTGCGAAACTAGGGACCGGGTGAGGTTGAAGGTACTTCTGGGGTAGGGGTAAAATCCTGTAATCCTGGAAGGACGACCAGTGGCGAAGGCGTTCAACTAGAACGGATCCGACGGTGAGGAACGAGGGCTAGGGTAGCAAACCGGATTAGATTCCCTGGTAGTCC	1204	0.0815254	216	220	0	33	84	1	83	63	0	64	37	0	18	42	19	15	25	2	139	64	0	25	25	0	7	4	0	1	7	1	0	1	1	0	0	2	2	0	0	0	2	1
New.CleanUp.ReferenceOTU30145	Other Thermoplasmatales	GAGTGGGTGGCAGCAGCCGCGGTAACACCCGCAGCTCTAGTGGTGGTCACTTTTATTGAGCCTAAAGCGTTCGTAGCCGGTTCTGTAAATCTTCAGATAAATTCATTCGCTCAACGGATGATCTTCTGAAGAGACTGTAGAACTTGGGACCGGGTGAGGTTGAATGTACTTCCGGGGTAGGGGTAAAATCCTGTAATCCTGGAAGGACAACCGGTGGCGAAGGCGTTCAACTAGAACGGATCCGACGGTGAGGAACGAGGGCTAGGGGAGCAAACCGGATTAGAAACCCCTGTAGTCC	557	0.0377157	6	6	0	1	0	8	0	3	0	1	1	9	0	3	5	0	1	0	12	6	0	14	7	0	9	4	0	2	7	0	0	1	1	2	2	5	3	0	0	3	5	430
New.CleanUp.ReferenceOTU30601	Other Thermoplasmatales	GAGTGGGTGTCAGCCGCCGCGGTAACACCCGCAGCTCGAGTGGTAGTCACTTTTATTGAGCCTAAAGCGTTCGTAGCCGGTTTTGTAAATCCTCAGACAAATTCTCCTGCTTAACGGGAGATACTCTGGAGAGACTGCGAAACTAGGGACCGGGTGAGGTTGAAGGTACTTCTGGGGTAGGGGTAAAATCCTGTAATCCTGGAAGGACGACCAGTGGCGAAGGCGTTCAACTAGAACGGATCCGACGGTGAGGAACGAGGGCTAGGGGAGCAAACCGGATTAGAAACCCTTGTAGTCC	199	0.0134747	13	31	0	4	4	0	6	11	0	4	6	0	3	2	6	2	2	3	30	10	0	5	2	0	2	0	0	1	1	1	0	1	2	0	0	1	1	0	0	1	3	41
New.CleanUp.ReferenceOTU37380	Other Thermoplasmatales	GTGTGTCAGCCGCCGCGGTAACACCCGCAGCTCGAGTGGTGGTCACTTTTATTGAGCCTAAAGCGTTTGTAGCCGGTTTTGCAAATCTTCAGATAAATTCCTCTGCTTAACAGATGATCTTCTGAAGAGACTGCGAGACTTGGGACCGGGTGAGGTTGAAGGTACTTCCGGGGTAGGGGTAAAATCCTGTAATCCTGGAAGGACGACCGGTGGCGAAGGCGGCTTCCTGGAACAGTCCTGACACTGAGAGACGAAAGCGTGGGGAGCAAACAGGATTAGAAACCCGTGTAGTCCGA	139	0.00941199	5	7	0	4	1	0	3	2	0	6	7	0	2	4	11	0	0	2	2	17	0	0	10	0	2	2	0	2	0	4	0	3	6	1	0	0	0	0	0	1	16	19
KC537678.1.916	Other Thermoplasmatales	TGTGTCAGCCGCCGCGGTAACACCCGCAGCTCGAGTGGTGGTCACTTTTATTGAGCCTAAAGCGTTTGTAGCCGGTTTTGCAAATCTTCAGATAAATTCCTCTGCTTAACAGATGATCTTCTGAAGAGACTGCAAGACTTGAGATCGGGTGAGGTTAAACGTACTTTCAGGGTAGGGGTAAAATCCTGTAATCCCGGAAGGACGACCAGTGGCGAAAGCGTTTAGCTAGAACGAATCTGACGGTAAGGAACGAAGGCTAGGGTAGCAAACCGGATTAGAAACCCGAGTAGTCC	134	0.00907343	0	0	0	0	1	0	0	0	0	0	0	1	4	2	0	0	0	0	10	1	0	13	2	0	6	2	0	1	20	31	0	0	0	0	0	5	15	0	0	0	1	19
New.CleanUp.ReferenceOTU25806	Other Thermoplasmatales	GTGTGTCAGCCGCCGCGGTAACACCCGCAGCTCGAGTGGTGGTCACTTTTATTGAGCCTAAAGCGTTTGTAGCCGGTTTTGCAAATCTTCAGATAAATTCCTCTGCTTAACAGATGATCTTCTGAAGAGACTGCGAGACTTGGGACCGGGTGAGGTTGAAGGTACTTCCGGGGTAGGGGTAAAATCCTGTAATCCTGGAAGAACACCAGTGGCGAAGGCGGCGCACTGGCCTGGCCCTGACGCTGAGGCGCGACAGCGTGGGGAGCAAACGGGATTAGAAACCCGAGTAGTCC	101	0.00683893	1	0	0	0	0	0	0	0	0	1	0	0	0	1	0	1	1	0	6	2	0	16	18	0	16	7	0	0	0	0	0	3	6	0	0	7	9	0	0	0	5	1
Remaining OTU sequences
OTU	Selected Lineage		Total Sum	% of Total Archaea	Sample.1	Sample.1b	Sample.1c	Sample.2	Sample.2b	Sample.2c	Sample.3	Sample.3b	Sample.3c	Sample.4	Sample.4b	Sample.4c	Sample.5	Sample.5b	Sample.5c	Sample.6	Sample.6b	Sample.6c	Sample.7	Sample.7b	Sample.7c	Sample.8	Sample.8b	Sample.8c	Sample.9	Sample.9b	Sample.9c	Sample.10	Sample.11	Sample.11b	Sample.12b	Sample.13	Sample.13b	Sample.14	Sample.14b	Sample.15	Sample.15b	Sample.16	Sample.16b	Sample.17	Sample.18	Sample.20
New.CleanUp.ReferenceOTU12918	k__Archaea; p__[Parvarchaeota]; c__[Micrarchaea]; o__[Micrarchaeles]; f__; g__; s__	TGTGTCAGCAGCCGCGGTAATACCCGCAGCACAAGTGGTGTCCACGATTATTGGGCTTAAAGCGCTCGTAGCTGGCTGATGCCGTCCCATGTGAAATATTGGCGCTCAACGTCAATGCGGGCATGGGATACCCATCAGCTTGGGAGCGGGTGAGGTCAGGGGTACTTATGGGGGAGGGGTAAAATCCTGTAATCCTATAAGGACCAACGGTGGCGAAGGCGCCTGACCAGAACGCATCCGACAGTGAGGAGCGAAGGCTAGGAGAACGAAGCGGATTAGATACCCGGGTAGTCC	7	0.000473985	2	1	0	0	0	0	1	1	0	2	0	0	0	0	0	0	0	0	0	0	0	0	0	0	0	0	0	0	0	0	0	0	0	0	0	0	0	0	0	0	0	0
New.CleanUp.ReferenceOTU1941	k__Archaea; p__[Parvarchaeota]; c__[Micrarchaea]; o__[Micrarchaeles]; f__; g__; s__	GTGGCAGCCGCCGCGGTAATACCGGCAGCACAAGTGGTGTCCACGATTATTGGGCTTAAAGCGCTCGTAGCCGGCTGATGCCGTCTCGCGTGAAATATTGGCGCTCAACGTCAATGCGTGCGCGAGATACCCATCGGCTAGGGAGCGGGTGAGGTCAGGAGTACTTATAGGGGAGGGGTTAAATCCTGTAATCCTATAAGGACTAACGGTGGCGAAGGCGCCTGACTAGAACGGATCCGACGGTGAGGAACGAGGGCTAGGGTAGCAAACCGGATTAGAAACCCTAGTAGTCCGA	2	0.000135424	0	1	0	0	1	0	0	0	0	0	0	0	0	0	0	0	0	0	0	0	0	0	0	0	0	0	0	0	0	0	0	0	0	0	0	0	0	0	0	0	0	0
EF444654.1.1254	k__Archaea; p__[Parvarchaeota]; c__[Parvarchaea]; o__YLA114; f__; g__; s__	GTGTGCCACCGACGCGGTAACACCAGCGCCACGAGTGGCAATCGCGTTTATTGGGCCTAAAGCGTCCGTAGCAGGTTTTACACATCTCTTGTGAAATTGCCAGGCTTAACTTGGCAGTGTGCAGGGGGCACGGTAAGACTAGAGACCGGGAGGGGTCAGAGGTATTCCTGAGGGAGCGGTAAAATGCTATAATCTCAGGAGGACCACCGGTGGCGAAGGCGTCTGACTAGAACGGATCTGACTGTGAGGGACGAAAGCTAGGGGAGCAAACCGGATTAGAAACCCGGGTAGTCCGA	2	0.000135424	0	0	0	0	0	0	0	0	0	0	0	0	0	0	0	0	0	0	0	0	0	0	0	2	0	0	0	0	0	0	0	0	0	0	0	0	0	0	0	0	0	0
HM745448.1.1432	k__Archaea; p__Euryarchaeota; c__Thermoplasmata; o__E2; f__[Methanomassiliicoccaceae]; g__; s__	TGTGCCAGCCGCCGCGGTAATACCCGCGGCCCGAGTGGTGCTCATTATTATTGAGCCTAAAGCGTCCGTAGCTGGCCGGGCAAATCTCCGGGTAAATCGGGCCGCTCAACGGTCCGAATTCCGGAGACACTGCTCGGCTTGGGATCGGGAGAGGGTGAAGGTACTCCCTGGGTAGGGGTAAAATCCTGTAATCCGGGGGGGACCACCAGTGGCGAAGGCGTTCACCTAGAACGAATCCGACAGTGAGGGACGAAGCCCTAGGGCGCAAACGGGATTAGATACCCCGGTAGTCC	45	0.00304705	1	1	0	0	0	0	0	1	0	21	11	0	1	3	0	1	0	0	3	1	0	0	0	0	1	0	0	0	0	0	0	0	0	0	0	0	0	0	0	0	0	0
New.ReferenceOTU26	k__Archaea; p__Euryarchaeota; c__Thermoplasmata; o__E2; f__[Methanomassiliicoccaceae]; g__; s__		25	0.0016928	1	16	0	2	4	0	0	0	0	0	0	0	1	0	0	1	0	0	0	0	0	0	0	0	0	0	0	0	0	0	0	0	0	0	0	0	0	0	0	0	0	0
New.CleanUp.ReferenceOTU2812	k__Archaea; p__Euryarchaeota; c__Thermoplasmata; o__E2; f__[Methanomassiliicoccaceae]; g__; s__		18	0.00121882	3	12	0	2	1	0	0	0	0	0	0	0	0	0	0	0	0	0	0	0	0	0	0	0	0	0	0	0	0	0	0	0	0	0	0	0	0	0	0	0	0	0
FJ228392.1.1341	k__Archaea; p__Euryarchaeota; c__Thermoplasmata; o__E2; f__[Methanomassiliicoccaceae]; g__; s__		11	0.000744834	2	2	0	0	0	1	2	1	0	0	1	0	0	2	0	0	0	0	0	0	0	0	0	0	0	0	0	0	0	0	0	0	0	0	0	0	0	0	0	0	0	0
New.CleanUp.ReferenceOTU15084	k__Archaea; p__Euryarchaeota; c__Thermoplasmata; o__E2; f__[Methanomassiliicoccaceae]; g__; s__		8	0.000541697	1	3	0	1	2	0	0	1	0	0	0	0	0	0	0	0	0	0	0	0	0	0	0	0	0	0	0	0	0	0	0	0	0	0	0	0	0	0	0	0	0	0
KF225663.1.916	k__Archaea; p__Euryarchaeota; c__Thermoplasmata; o__E2; f__[Methanomassiliicoccaceae]; g__; s__		7	0.000473985	4	2	0	1	0	0	0	0	0	0	0	0	0	0	0	0	0	0	0	0	0	0	0	0	0	0	0	0	0	0	0	0	0	0	0	0	0	0	0	0	0	0
New.CleanUp.ReferenceOTU36720	k__Archaea; p__Euryarchaeota; c__Thermoplasmata; o__E2; f__[Methanomassiliicoccaceae]; g__; s__		2	0.000135424	1	1	0	0	0	0	0	0	0	0	0	0	0	0	0	0	0	0	0	0	0	0	0	0	0	0	0	0	0	0	0	0	0	0	0	0	0	0	0	0	0	0
New.CleanUp.ReferenceOTU33769	A-plasma	TGCGAGTGTCAGCCGCCGCGGTAACACCCGCAGCTCGAGTGGTGGTCACCTTTATTGAGCCTAAAGCGTTCGTAGCCGGTCCTGTAAATCTTCAGATAAATTCTCTCGCTTAACGGGAGATCCTCTGAAGAGACTGTGGGACTAGGGACTGGGTGAGGTTGAATGTACTTCTGGGGTAGGGGTAAAATCCTGTAATCCTGGAAGGACAACCGGTGGCGAAGGCGTTCAACTAGAACGGATCCGACGGTGAGGAACGAGGGCTAGGGTAGCAAACCGGATTAGATACCCCGGTAGTCC	76	0.00514612	0	0	0	0	0	1	0	0	0	0	0	0	0	0	0	0	0	0	0	0	0	0	0	0	0	1	0	11	5	3	0	0	1	0	0	0	0	0	0	52	0	2
New.CleanUp.ReferenceOTU30004	A-plasma		36	0.00243764	0	0	0	0	0	0	0	0	0	0	0	0	0	0	0	0	0	0	0	0	0	0	0	0	0	0	0	0	0	0	0	0	0	0	0	1	0	0	0	0	0	35
New.CleanUp.ReferenceOTU9372	A-plasma		32	0.00216679	0	0	0	0	0	0	0	0	0	0	0	0	0	0	0	0	0	0	0	0	0	0	0	0	0	0	0	3	0	0	0	0	0	0	0	0	0	0	1	28	0	0
KC537598.1.916	A-plasma		30	0.00203136	0	2	0	0	0	2	0	0	0	0	1	0	0	1	0	0	0	0	9	1	0	7	0	0	2	1	0	0	0	0	0	0	0	0	0	2	0	0	0	0	0	2
New.CleanUp.ReferenceOTU37288	A-plasma		26	0.00176052	0	0	0	0	0	0	0	0	0	0	0	0	0	0	0	0	0	0	0	0	0	0	0	0	0	0	0	17	3	2	0	0	0	0	0	0	0	0	0	4	0	0
New.CleanUp.ReferenceOTU16563	A-plasma		24	0.00162509	0	0	0	0	0	0	0	0	0	0	0	0	0	0	0	0	0	0	0	2	0	0	1	0	0	3	0	2	0	0	0	0	0	0	0	0	0	0	0	3	13	0
New.CleanUp.ReferenceOTU9293	A-plasma		22	0.00148967	0	0	0	0	0	0	0	0	0	0	0	0	0	0	0	0	0	0	0	0	0	0	0	0	0	0	0	0	0	0	0	1	2	0	0	4	15	0	0	0	0	0
New.CleanUp.ReferenceOTU10843	A-plasma		21	0.00142195	0	0	0	0	0	0	0	0	0	0	0	0	0	0	0	0	0	0	0	0	0	0	0	0	0	0	0	0	0	0	0	0	0	0	0	0	0	0	0	0	0	21
New.CleanUp.ReferenceOTU34033	A-plasma		21	0.00142195	0	0	0	0	0	0	0	0	0	0	0	1	1	0	0	0	0	0	3	1	0	3	1	0	2	1	0	0	0	0	0	1	2	0	0	1	0	0	0	0	3	1
New.CleanUp.ReferenceOTU221	A-plasma		19	0.00128653	0	0	0	0	0	0	0	0	0	0	0	0	0	0	0	0	0	0	0	0	0	0	0	0	0	0	0	0	0	0	0	0	0	0	0	0	0	0	0	0	0	19
New.CleanUp.ReferenceOTU3223	A-plasma		18	0.00121882	0	0	0	0	0	1	0	0	0	0	0	0	0	0	0	0	0	0	0	0	0	0	0	0	0	0	0	1	1	2	0	0	1	0	0	1	2	0	0	0	0	9
New.CleanUp.ReferenceOTU33728	A-plasma		17	0.00115111	0	0	0	0	0	0	0	0	0	0	0	0	0	0	0	0	0	0	0	0	0	0	0	0	0	0	0	3	4	1	0	0	0	0	0	0	0	0	0	0	0	9
New.CleanUp.ReferenceOTU1222	A-plasma		15	0.00101568	0	0	0	0	0	0	0	0	0	1	0	0	0	0	0	0	0	0	1	1	0	0	0	0	1	0	0	2	0	1	0	0	0	0	0	1	4	0	0	0	0	3
New.CleanUp.ReferenceOTU28035	A-plasma		14	0.00094797	0	0	0	0	0	0	0	0	0	0	0	0	0	0	0	0	0	0	0	0	0	0	0	0	0	0	0	0	0	0	0	0	1	0	0	1	12	0	0	0	0	0
New.CleanUp.ReferenceOTU11741	A-plasma		13	0.000880258	0	0	0	0	0	0	0	0	0	0	0	0	0	0	0	0	0	0	1	0	0	2	1	0	1	0	0	2	0	0	0	0	0	0	0	0	0	0	0	0	6	0
New.CleanUp.ReferenceOTU3770	A-plasma		12	0.000812546	0	0	0	0	0	0	0	0	0	0	0	0	0	0	0	0	0	0	1	4	0	0	5	0	0	1	0	0	0	0	0	0	0	0	0	0	0	0	0	0	1	0
New.CleanUp.ReferenceOTU11105	A-plasma		12	0.000812546	0	0	0	0	0	0	0	0	0	0	0	0	0	0	0	0	0	0	0	0	0	0	0	0	0	0	0	7	3	1	0	0	1	0	0	0	0	0	0	0	0	0
New.CleanUp.ReferenceOTU7777	A-plasma		11	0.000744834	0	0	0	0	0	0	0	0	0	0	0	0	0	0	0	0	0	0	0	0	0	0	0	0	0	0	0	2	0	0	0	0	0	0	0	2	0	0	0	4	0	3
New.CleanUp.ReferenceOTU17004	A-plasma		9	0.000609409	0	0	0	0	0	0	0	0	0	0	0	0	0	0	0	0	0	0	0	0	0	0	0	0	0	0	0	0	0	0	0	1	3	0	0	3	2	0	0	0	0	0
New.CleanUp.ReferenceOTU3581	A-plasma		8	0.000541697	0	0	0	0	0	0	0	0	0	0	0	0	0	0	0	0	0	0	0	0	0	0	0	0	0	0	0	5	1	0	0	0	0	0	0	0	0	0	0	2	0	0
New.CleanUp.ReferenceOTU32662	A-plasma		8	0.000541697	0	0	0	0	0	0	0	0	0	0	0	0	0	0	0	0	0	0	0	0	0	0	0	0	0	0	0	5	0	0	0	0	0	0	0	0	0	0	0	3	0	0
New.CleanUp.ReferenceOTU37791	A-plasma		8	0.000541697	0	0	0	0	0	0	0	0	0	0	0	0	0	0	0	0	0	0	0	0	0	0	4	0	0	1	0	0	0	1	0	0	0	0	0	0	0	0	0	0	0	2
New.CleanUp.ReferenceOTU31058	A-plasma		8	0.000541697	0	0	0	0	0	0	0	0	0	0	0	0	0	0	0	0	0	0	0	1	0	0	1	0	1	1	0	0	0	0	0	0	0	0	0	0	1	0	0	1	0	2
New.CleanUp.ReferenceOTU33325	A-plasma		8	0.000541697	0	0	0	0	0	0	0	0	0	0	0	0	0	0	0	0	0	0	0	1	0	1	1	0	0	2	0	2	0	1	0	0	0	0	0	0	0	0	0	0	0	0
New.CleanUp.ReferenceOTU22320	A-plasma		7	0.000473985	0	0	0	0	0	0	0	0	0	0	0	0	0	0	0	0	0	0	0	1	0	2	2	0	0	1	0	0	0	0	0	0	0	0	0	0	1	0	0	0	0	0
New.CleanUp.ReferenceOTU2804	A-plasma		7	0.000473985	0	0	0	0	0	0	0	0	0	0	0	0	0	0	0	0	0	0	0	0	0	0	0	0	0	0	0	0	0	0	0	0	0	0	0	3	4	0	0	0	0	0
New.CleanUp.ReferenceOTU32159	A-plasma		7	0.000473985	0	0	0	0	0	0	0	0	0	0	0	0	0	0	0	0	0	0	0	0	0	0	0	0	0	0	0	0	0	0	0	0	4	0	0	3	0	0	0	0	0	0
New.CleanUp.ReferenceOTU31903	A-plasma		6	0.000406273	0	0	0	0	0	0	0	0	0	0	0	0	0	0	0	0	0	0	2	0	0	2	0	0	0	0	0	1	0	0	0	0	0	0	0	0	0	0	0	0	1	0
New.CleanUp.ReferenceOTU28546	A-plasma		6	0.000406273	0	0	0	0	0	0	0	0	0	0	0	2	0	0	0	0	0	0	0	1	0	0	0	0	0	1	0	0	0	0	0	0	0	0	0	0	1	0	0	0	1	0
New.CleanUp.ReferenceOTU33815	A-plasma		6	0.000406273	0	0	0	0	0	0	0	0	0	0	0	3	0	0	0	0	0	0	0	0	0	0	0	0	0	3	0	0	0	0	0	0	0	0	0	0	0	0	0	0	0	0
New.CleanUp.ReferenceOTU6958	A-plasma		6	0.000406273	0	0	0	0	0	0	0	0	0	0	0	0	0	0	0	0	0	0	0	0	0	0	0	0	0	0	0	0	1	1	0	0	1	0	0	0	3	0	0	0	0	0
New.CleanUp.ReferenceOTU11765	A-plasma		6	0.000406273	0	0	0	0	0	0	0	0	0	0	0	0	0	0	0	0	0	0	0	0	0	0	0	0	0	0	0	0	0	0	0	0	0	0	0	0	0	0	0	4	2	0
New.CleanUp.ReferenceOTU12290	A-plasma		6	0.000406273	0	0	0	0	0	0	0	0	0	0	0	0	0	0	0	0	0	0	0	0	0	0	0	0	0	0	0	4	1	1	0	0	0	0	0	0	0	0	0	0	0	0
New.CleanUp.ReferenceOTU3088	A-plasma		6	0.000406273	0	0	0	0	0	0	0	0	0	0	0	0	0	0	0	0	0	0	0	0	0	0	0	0	0	0	0	1	0	0	0	0	0	0	0	1	4	0	0	0	0	0
New.CleanUp.ReferenceOTU39604	A-plasma		6	0.000406273	0	0	0	0	0	0	0	0	0	0	0	0	0	0	0	0	0	0	0	0	0	1	0	0	0	0	0	0	0	0	0	0	1	0	0	0	1	0	0	0	0	3
New.CleanUp.ReferenceOTU21146	A-plasma		5	0.000338561	0	0	0	0	0	0	0	0	0	0	0	0	0	0	0	0	0	0	0	0	0	0	0	0	0	0	0	0	0	0	0	1	0	0	0	0	4	0	0	0	0	0
New.CleanUp.ReferenceOTU15650	A-plasma		5	0.000338561	0	0	1	0	0	0	0	0	0	0	0	2	0	0	0	0	0	0	0	0	0	0	0	0	0	0	0	1	0	0	0	0	0	0	0	1	0	0	0	0	0	0
New.CleanUp.ReferenceOTU17876	A-plasma		5	0.000338561	0	0	0	0	0	0	0	0	0	0	0	0	0	0	0	0	0	0	0	0	0	0	0	0	0	0	0	0	0	0	0	0	1	0	0	2	2	0	0	0	0	0
New.CleanUp.ReferenceOTU39137	A-plasma		5	0.000338561	0	0	0	0	0	0	0	0	0	0	0	0	0	0	0	0	0	0	0	2	0	0	3	0	0	0	0	0	0	0	0	0	0	0	0	0	0	0	0	0	0	0
New.CleanUp.ReferenceOTU21715	A-plasma		5	0.000338561	0	0	0	0	0	0	0	0	0	0	0	0	0	0	0	0	0	0	0	0	0	0	0	0	0	0	0	0	0	0	0	0	0	0	0	1	0	0	0	0	0	4
New.CleanUp.ReferenceOTU1044	A-plasma		5	0.000338561	0	0	0	0	0	2	0	0	0	0	0	0	0	0	0	0	0	0	0	0	0	0	0	0	0	0	0	2	1	0	0	0	0	0	0	0	0	0	0	0	0	0
New.CleanUp.ReferenceOTU32387	A-plasma		5	0.000338561	0	0	0	0	0	0	0	0	0	0	0	0	0	0	0	0	0	0	0	0	0	0	4	0	0	1	0	0	0	0	0	0	0	0	0	0	0	0	0	0	0	0
New.CleanUp.ReferenceOTU18098	A-plasma		5	0.000338561	0	0	0	0	0	0	0	0	0	0	0	0	0	0	0	0	0	0	0	0	0	0	0	0	0	0	0	2	0	0	0	0	0	0	0	0	0	0	0	3	0	0
New.CleanUp.ReferenceOTU12120	A-plasma		5	0.000338561	0	0	0	0	0	0	0	0	0	0	0	0	0	0	0	0	0	0	0	0	0	0	1	0	3	0	0	0	0	0	0	0	0	0	0	0	1	0	0	0	0	0
New.CleanUp.ReferenceOTU1862	A-plasma		4	0.000270849	0	0	0	0	0	0	0	0	0	0	0	0	0	0	0	0	0	0	0	0	0	0	0	0	0	0	0	0	0	0	0	0	0	0	0	0	0	0	0	0	0	4
New.CleanUp.ReferenceOTU13895	A-plasma		4	0.000270849	0	0	0	0	0	0	0	0	0	0	0	0	0	0	0	0	0	0	0	0	0	0	0	0	0	0	0	0	0	0	0	0	2	0	0	0	2	0	0	0	0	0
New.CleanUp.ReferenceOTU15136	A-plasma		4	0.000270849	0	0	0	0	0	0	0	0	0	0	0	0	0	0	0	0	0	0	0	0	0	0	0	0	0	0	0	0	0	0	0	0	0	0	0	2	2	0	0	0	0	0
New.CleanUp.ReferenceOTU18871	A-plasma		4	0.000270849	0	0	0	0	0	0	0	0	0	0	0	0	0	0	0	0	0	0	0	0	0	0	3	0	0	1	0	0	0	0	0	0	0	0	0	0	0	0	0	0	0	0
New.CleanUp.ReferenceOTU6862	A-plasma		4	0.000270849	0	0	0	0	0	0	0	0	0	0	0	0	0	0	0	0	0	0	0	0	0	0	0	0	0	0	0	2	0	0	0	0	1	0	0	1	0	0	0	0	0	0
New.CleanUp.ReferenceOTU18897	A-plasma		4	0.000270849	0	0	0	0	0	0	0	0	0	0	0	0	0	0	0	0	0	0	0	0	0	0	0	0	0	0	0	0	0	0	0	0	2	0	0	2	0	0	0	0	0	0
New.CleanUp.ReferenceOTU2660	A-plasma		4	0.000270849	0	0	0	0	0	0	0	0	0	0	0	0	0	0	0	0	0	0	0	0	0	1	0	0	0	0	0	2	0	0	0	0	0	0	0	0	0	0	0	0	1	0
New.CleanUp.ReferenceOTU16103	A-plasma		4	0.000270849	0	0	0	0	0	0	0	0	0	0	0	0	0	0	0	0	0	0	2	0	0	1	0	0	0	1	0	0	0	0	0	0	0	0	0	0	0	0	0	0	0	0
New.CleanUp.ReferenceOTU26094	A-plasma		4	0.000270849	0	0	0	0	0	0	0	0	0	0	0	0	0	0	0	0	0	0	0	0	0	0	0	0	0	0	0	0	0	0	0	0	0	0	0	0	4	0	0	0	0	0
New.CleanUp.ReferenceOTU10708	A-plasma		4	0.000270849	0	0	0	0	0	0	0	0	0	0	0	0	0	0	0	0	0	0	0	0	0	0	0	0	0	3	0	0	0	1	0	0	0	0	0	0	0	0	0	0	0	0
New.CleanUp.ReferenceOTU18280	A-plasma		4	0.000270849	0	0	0	0	0	0	0	0	0	0	0	2	0	1	0	0	0	0	0	0	0	0	0	0	0	0	0	0	0	0	0	0	0	0	0	0	1	0	0	0	0	0
New.CleanUp.ReferenceOTU13095	A-plasma		4	0.000270849	0	0	0	0	0	0	0	0	0	0	0	0	1	0	0	0	0	0	2	0	0	0	0	0	0	0	0	1	0	0	0	0	0	0	0	0	0	0	0	0	0	0
New.CleanUp.ReferenceOTU872	A-plasma		4	0.000270849	0	0	0	0	0	0	0	0	0	0	0	0	0	0	0	0	0	0	1	0	0	0	0	0	0	0	0	0	0	0	0	0	0	0	0	0	0	0	0	1	0	2
New.CleanUp.ReferenceOTU27154	A-plasma		3	0.000203136	0	0	0	0	0	0	0	0	0	0	0	1	0	0	0	0	0	0	0	0	0	0	0	0	0	1	0	0	0	0	0	0	0	0	0	0	0	0	0	0	1	0
New.CleanUp.ReferenceOTU6656	A-plasma		3	0.000203136	0	0	0	0	0	0	0	0	0	0	0	0	0	0	0	0	0	0	0	0	0	0	0	0	0	0	0	0	0	0	0	0	0	0	0	3	0	0	0	0	0	0
New.CleanUp.ReferenceOTU9703	A-plasma		3	0.000203136	0	0	0	0	0	0	0	0	0	0	0	0	0	0	0	0	0	0	0	0	0	0	0	0	0	3	0	0	0	0	0	0	0	0	0	0	0	0	0	0	0	0
New.CleanUp.ReferenceOTU34800	A-plasma		3	0.000203136	0	0	0	0	0	0	0	0	0	0	0	0	0	0	0	0	0	0	0	0	0	0	0	0	0	0	0	0	1	0	0	0	0	0	0	0	0	0	0	0	0	2
New.CleanUp.ReferenceOTU28157	A-plasma		3	0.000203136	0	0	0	0	0	0	0	0	0	0	0	0	0	0	0	0	0	0	0	1	0	0	1	0	0	1	0	0	0	0	0	0	0	0	0	0	0	0	0	0	0	0
New.CleanUp.ReferenceOTU9875	A-plasma		3	0.000203136	0	0	0	0	0	0	0	0	0	0	0	0	0	0	0	0	0	0	0	0	0	0	0	0	0	0	0	0	0	0	0	0	0	0	0	0	0	0	0	0	0	3
New.CleanUp.ReferenceOTU21257	A-plasma		3	0.000203136	0	0	0	0	0	1	0	0	0	0	0	0	0	0	0	0	0	0	0	1	0	0	0	0	0	0	0	0	1	0	0	0	0	0	0	0	0	0	0	0	0	0
New.CleanUp.ReferenceOTU14254	A-plasma		3	0.000203136	0	0	0	0	0	0	0	0	0	0	0	0	0	0	0	0	0	0	0	0	0	0	0	0	0	0	0	0	0	0	0	0	0	0	0	3	0	0	0	0	0	0
New.CleanUp.ReferenceOTU22274	A-plasma		3	0.000203136	0	0	0	0	0	0	0	0	0	0	0	0	0	0	0	0	0	0	0	0	0	0	0	0	0	0	0	3	0	0	0	0	0	0	0	0	0	0	0	0	0	0
New.CleanUp.ReferenceOTU25637	A-plasma		3	0.000203136	0	0	0	0	0	0	0	0	0	0	0	0	0	0	0	0	0	0	0	0	0	0	0	0	0	0	0	0	0	0	0	0	0	0	0	0	0	0	0	0	0	3
New.CleanUp.ReferenceOTU32236	A-plasma		3	0.000203136	0	0	0	0	0	0	0	0	0	0	0	0	0	0	0	0	0	0	0	0	0	0	0	0	0	0	0	0	0	0	0	0	0	0	0	0	0	0	0	0	0	3
New.CleanUp.ReferenceOTU31542	A-plasma		3	0.000203136	0	0	0	0	0	0	0	0	0	0	0	0	0	0	0	0	0	0	0	0	0	0	0	0	0	0	0	1	0	0	0	0	0	0	0	0	2	0	0	0	0	0
New.CleanUp.ReferenceOTU27463	A-plasma		3	0.000203136	0	0	0	0	0	0	0	0	0	0	0	0	0	0	0	0	0	0	0	0	0	0	0	0	0	0	0	1	0	0	0	0	0	0	0	0	0	0	0	2	0	0
New.CleanUp.ReferenceOTU37314	A-plasma		3	0.000203136	0	0	0	0	0	0	0	0	0	0	0	0	0	0	0	0	0	0	0	0	0	0	2	0	0	0	0	0	0	0	0	0	0	0	0	0	1	0	0	0	0	0
New.CleanUp.ReferenceOTU32373	A-plasma		3	0.000203136	0	0	0	0	0	0	0	0	0	0	0	0	0	0	0	0	0	0	1	1	0	1	0	0	0	0	0	0	0	0	0	0	0	0	0	0	0	0	0	0	0	0
New.CleanUp.ReferenceOTU21439	A-plasma		3	0.000203136	0	0	0	0	0	0	0	0	0	0	0	0	0	0	0	0	0	0	1	1	0	0	0	0	1	0	0	0	0	0	0	0	0	0	0	0	0	0	0	0	0	0
New.CleanUp.ReferenceOTU6992	A-plasma		3	0.000203136	0	0	0	0	0	0	0	0	0	0	0	0	0	0	0	0	0	0	0	0	0	0	0	0	0	0	0	0	0	0	0	0	0	0	0	0	0	0	0	0	0	3
New.CleanUp.ReferenceOTU32612	A-plasma		3	0.000203136	0	0	0	0	0	0	0	0	0	0	0	0	0	0	0	0	0	0	0	0	0	0	0	0	0	0	0	0	0	0	0	0	0	0	0	0	2	0	0	0	0	1
New.CleanUp.ReferenceOTU26013	A-plasma		3	0.000203136	0	0	0	0	0	0	0	0	0	0	0	0	0	0	0	0	0	0	0	0	0	1	0	0	0	0	0	1	0	0	0	0	0	0	0	0	0	0	0	1	0	0
New.CleanUp.ReferenceOTU35979	A-plasma		3	0.000203136	0	0	0	0	0	0	0	0	0	0	0	0	0	0	0	0	0	0	0	0	0	0	0	0	0	0	0	0	1	1	0	0	1	0	0	0	0	0	0	0	0	0
New.CleanUp.ReferenceOTU25677	A-plasma		3	0.000203136	0	0	0	0	0	0	0	0	0	0	0	0	0	0	0	0	0	0	2	0	0	0	0	0	0	0	0	0	0	0	0	0	1	0	0	0	0	0	0	0	0	0
New.CleanUp.ReferenceOTU23750	A-plasma		3	0.000203136	0	0	0	0	0	0	0	0	0	0	0	0	0	0	0	0	0	0	0	0	0	0	0	0	0	0	0	0	0	0	0	0	0	0	0	0	0	0	0	0	0	3
New.CleanUp.ReferenceOTU12419	A-plasma		3	0.000203136	0	1	0	0	0	0	0	0	0	0	0	0	0	0	0	0	2	0	0	0	0	0	0	0	0	0	0	0	0	0	0	0	0	0	0	0	0	0	0	0	0	0
New.CleanUp.ReferenceOTU23740	A-plasma		3	0.000203136	0	0	0	0	0	0	0	0	0	0	0	0	0	0	0	0	0	0	0	1	0	0	0	0	0	2	0	0	0	0	0	0	0	0	0	0	0	0	0	0	0	0
New.CleanUp.ReferenceOTU34230	A-plasma		2	0.000135424	0	0	0	0	0	0	0	0	0	0	0	0	0	0	0	0	0	0	0	0	0	0	0	0	0	0	0	0	0	1	0	0	0	0	0	1	0	0	0	0	0	0
New.CleanUp.ReferenceOTU464	A-plasma		2	0.000135424	0	0	0	0	0	0	0	0	0	0	0	0	0	0	0	0	0	0	0	0	0	0	0	0	0	0	0	0	0	0	0	0	0	0	0	0	0	0	0	0	0	2
New.CleanUp.ReferenceOTU9934	A-plasma		2	0.000135424	0	0	0	0	0	0	0	0	0	0	0	0	0	0	0	0	0	0	0	0	0	0	0	0	0	0	0	0	0	0	0	0	0	0	0	0	2	0	0	0	0	0
New.CleanUp.ReferenceOTU11740	A-plasma		2	0.000135424	0	0	0	0	0	0	0	0	0	0	0	0	1	0	0	0	0	0	0	0	0	0	0	0	0	0	0	0	0	0	0	0	0	0	0	0	0	0	0	0	0	1
New.CleanUp.ReferenceOTU3460	A-plasma		2	0.000135424	0	0	0	0	0	0	0	0	0	0	0	0	0	0	0	0	0	0	0	0	0	0	0	0	0	0	0	0	0	0	0	0	0	0	0	1	1	0	0	0	0	0
New.CleanUp.ReferenceOTU22760	A-plasma		2	0.000135424	0	0	0	0	0	0	0	0	0	0	0	0	0	0	0	0	0	0	0	0	0	0	1	0	0	0	0	0	0	0	0	0	0	0	0	0	1	0	0	0	0	0
New.CleanUp.ReferenceOTU26901	A-plasma		2	0.000135424	0	0	0	0	0	0	0	0	0	0	0	0	0	0	0	0	0	0	0	0	0	0	0	0	0	0	0	1	0	0	0	0	0	0	0	0	0	0	0	1	0	0
New.CleanUp.ReferenceOTU32070	A-plasma		2	0.000135424	0	0	0	0	0	0	0	0	0	0	0	0	0	0	0	0	0	0	0	0	0	0	0	0	0	0	0	0	0	0	0	0	0	0	0	1	0	0	0	0	0	1
New.CleanUp.ReferenceOTU35801	A-plasma		2	0.000135424	0	0	0	0	0	0	0	0	0	0	0	0	0	0	0	0	0	0	0	0	0	0	0	0	0	0	0	0	0	0	0	0	1	0	0	0	1	0	0	0	0	0
New.CleanUp.ReferenceOTU22880	A-plasma		2	0.000135424	0	0	0	0	0	0	0	0	0	0	0	0	0	0	0	0	0	0	0	0	0	0	0	0	0	0	0	0	0	0	0	0	0	0	0	1	1	0	0	0	0	0
New.CleanUp.ReferenceOTU9672	A-plasma		2	0.000135424	0	0	0	0	0	0	0	0	0	0	0	0	0	0	0	0	0	0	0	0	0	0	0	0	0	0	0	0	0	0	0	0	0	0	0	0	2	0	0	0	0	0
New.CleanUp.ReferenceOTU16800	A-plasma		2	0.000135424	0	0	0	0	0	0	0	0	0	0	0	0	0	0	0	0	0	0	0	0	0	0	0	0	0	0	0	1	0	0	0	0	0	0	0	0	1	0	0	0	0	0
New.CleanUp.ReferenceOTU9305	A-plasma		2	0.000135424	0	0	0	0	0	1	0	0	0	0	0	0	0	0	0	0	0	0	0	0	0	0	0	0	0	0	0	0	0	0	0	0	0	0	0	0	1	0	0	0	0	0
New.CleanUp.ReferenceOTU10164	A-plasma		2	0.000135424	0	0	1	0	0	0	0	0	0	0	0	0	0	0	0	0	0	0	0	0	0	0	0	0	0	0	0	1	0	0	0	0	0	0	0	0	0	0	0	0	0	0
New.CleanUp.ReferenceOTU35698	A-plasma		2	0.000135424	0	0	0	0	0	0	0	0	0	0	0	0	0	0	0	0	0	0	0	0	0	0	0	0	0	0	0	2	0	0	0	0	0	0	0	0	0	0	0	0	0	0
New.CleanUp.ReferenceOTU38198	A-plasma		2	0.000135424	0	0	0	0	0	0	0	0	0	0	0	0	0	0	0	0	0	0	0	0	0	0	0	0	0	0	0	1	0	1	0	0	0	0	0	0	0	0	0	0	0	0
New.CleanUp.ReferenceOTU16120	A-plasma		2	0.000135424	0	0	0	0	0	0	0	0	0	0	0	0	0	0	0	0	0	0	0	0	0	0	0	0	0	0	0	0	0	0	0	0	0	0	0	0	0	0	0	2	0	0
New.CleanUp.ReferenceOTU37933	A-plasma		2	0.000135424	0	0	0	0	0	0	0	0	0	0	0	0	0	0	0	0	0	0	0	0	0	0	0	0	0	0	0	0	0	0	0	0	0	0	0	1	1	0	0	0	0	0
New.CleanUp.ReferenceOTU40006	A-plasma		2	0.000135424	0	0	0	0	0	0	0	0	0	0	0	0	0	0	0	0	0	0	0	0	0	0	0	0	0	0	0	2	0	0	0	0	0	0	0	0	0	0	0	0	0	0
New.CleanUp.ReferenceOTU28029	A-plasma		2	0.000135424	0	0	0	0	0	1	0	0	0	0	0	0	0	0	0	0	0	0	0	0	0	0	0	0	0	0	0	0	0	0	0	0	0	0	0	0	0	0	0	0	0	1
New.CleanUp.ReferenceOTU7086	A-plasma		2	0.000135424	0	0	0	0	0	0	0	0	0	0	0	0	0	0	0	0	0	0	0	0	0	0	0	0	0	0	0	0	0	0	0	0	0	0	0	0	2	0	0	0	0	0
New.CleanUp.ReferenceOTU20160	A-plasma		2	0.000135424	0	0	0	0	0	0	0	0	0	0	0	0	0	0	0	0	0	0	1	0	0	0	1	0	0	0	0	0	0	0	0	0	0	0	0	0	0	0	0	0	0	0
New.CleanUp.ReferenceOTU31134	A-plasma		2	0.000135424	0	0	0	0	0	0	0	0	0	0	0	0	0	0	0	0	0	0	0	0	0	0	0	0	0	0	0	0	0	0	0	0	0	0	0	0	2	0	0	0	0	0
New.CleanUp.ReferenceOTU38694	A-plasma		2	0.000135424	0	0	0	0	0	0	0	0	0	0	0	0	0	0	0	0	0	0	0	0	0	0	0	0	0	0	0	0	0	0	0	0	0	0	0	0	0	0	0	0	0	2
New.CleanUp.ReferenceOTU26918	A-plasma		2	0.000135424	0	0	0	0	0	0	0	0	0	0	0	0	0	0	0	0	0	0	0	0	0	0	0	0	0	0	0	0	0	0	0	0	0	0	0	2	0	0	0	0	0	0
New.CleanUp.ReferenceOTU5798	A-plasma		2	0.000135424	0	0	0	0	0	0	0	0	0	0	0	0	0	0	0	0	0	0	0	0	0	0	0	0	0	0	0	2	0	0	0	0	0	0	0	0	0	0	0	0	0	0
New.CleanUp.ReferenceOTU4606	A-plasma		2	0.000135424	0	0	0	0	0	0	0	0	0	0	0	0	0	0	0	0	0	0	0	0	0	0	0	0	0	0	0	1	0	0	0	0	0	0	0	0	0	0	0	1	0	0
New.CleanUp.ReferenceOTU10533	A-plasma		2	0.000135424	0	0	0	0	0	0	0	0	0	0	0	0	0	0	0	0	0	0	0	0	0	0	0	0	0	2	0	0	0	0	0	0	0	0	0	0	0	0	0	0	0	0
New.CleanUp.ReferenceOTU33280	A-plasma		2	0.000135424	0	0	0	0	0	0	0	0	0	0	0	0	0	0	0	0	0	0	0	0	0	0	0	0	0	0	0	0	0	0	0	0	0	0	0	1	1	0	0	0	0	0
New.CleanUp.ReferenceOTU37336	A-plasma		2	0.000135424	0	0	0	0	0	0	0	0	0	0	0	0	0	0	0	0	0	0	0	0	0	0	1	0	0	1	0	0	0	0	0	0	0	0	0	0	0	0	0	0	0	0
New.CleanUp.ReferenceOTU17934	A-plasma		2	0.000135424	0	0	0	0	0	0	0	0	0	0	0	0	0	0	0	0	0	0	0	0	0	0	0	0	0	0	0	0	0	0	0	0	0	0	0	1	1	0	0	0	0	0
New.CleanUp.ReferenceOTU22725	A-plasma		2	0.000135424	0	0	0	0	0	0	0	0	0	0	0	0	0	0	1	0	0	0	0	0	0	0	1	0	0	0	0	0	0	0	0	0	0	0	0	0	0	0	0	0	0	0
New.CleanUp.ReferenceOTU5064	A-plasma		2	0.000135424	0	0	0	0	0	0	0	0	0	0	0	0	0	0	0	0	0	0	0	1	0	0	0	0	1	0	0	0	0	0	0	0	0	0	0	0	0	0	0	0	0	0
New.CleanUp.ReferenceOTU14073	A-plasma		2	0.000135424	0	0	0	0	0	0	0	0	0	0	0	0	0	0	0	0	0	0	0	1	0	0	1	0	0	0	0	0	0	0	0	0	0	0	0	0	0	0	0	0	0	0
New.CleanUp.ReferenceOTU37030	B_DKE	GTGGCAGCAGCCGCGGTAACACCCGCAGCTCGAGTGGTGGTCACTTTTATTGAGCCTAAAGCGTTTGTAGCCGGATCCGTAAATCTTCAGATAAATTCCTCTGCTTAACAGATGATCTTCTGAAGAGACTGCGAGACTTGGGACCGGGTGAGGTTGAAGGTACTTCCGGGGTAGGGGTAAAATCCTGTAATCCTGGAAGGACGACCGGTGGCGAAGGCGTTCAACTAGAACGGATCCGACGGTGAGGAACGAGGGCTAGGGTAGCAAACCGGATTAGATACCCTAGTAGTCCGA	99	0.0067035	0	22	0	0	8	6	2	4	0	0	4	3	0	6	0	0	7	0	0	2	0	0	3	0	0	2	0	5	1	4	0	3	1	0	0	1	2	0	0	5	4	4
New.CleanUp.ReferenceOTU14628	B_DKE	TGTGGCAGCCGCCGCGGTAACACCCGGAGCTCGAGTGGTGGTCACTTTTATTGAGCCTAAAGCGTTTGTAGCCGGTTTTGCAAGTCTTCAGATAAATTCCTCTGCTTAACAGATGATCTTCTGAAGAGACTGCGAGACTTGGGACCGGGTGAGGTTGAAGGTACTTCCGGGGTAGGGGTAAAATCCTGTAATCCTGGAAGGACGACCGGTGGCGAAGGCGTTCAACTAGAACGGATACGACGGTGAGGAACGAGGGCTAGGATAGCAAACCGGATTAGAAACCCCTGTAGTCCGA	98	0.00663579	0	1	0	0	1	0	0	0	0	0	28	15	0	28	17	0	4	3	0	0	0	0	0	0	0	1	0	0	0	0	0	0	0	0	0	0	0	0	0	0	0	0
New.CleanUp.ReferenceOTU15411	B_DKE	TGTGGCAGCCGCCGTGGTAACACCCGCGGCTCGAGTGGTGGTCACTTTTATTGGGCCTAAAGCGTTTGTAGCCGGTTTTGCAAATCTTCAGATAAATTCCTCTGCTTAACAGATGATCTTTTGAAGAGACTGCGAGACTTGGGACCGGGTGAGGTTGAAGGTACTTCCGGGGTAGGGGTAAAATCCTGTAATCCTGGAAGGACGACCGGTGGCGAAGGCGTTCAACTAGAACGGATCCGACGGTGAGGAACGAGGGCTAGGGTAGCAAACCGGATTAGAAACCCCAGTAGTCCGA	95	0.00643265	0	8	0	0	6	1	0	1	0	2	16	15	0	24	8	0	8	0	0	1	0	1	1	0	0	1	0	0	0	0	0	0	2	0	0	0	0	0	0	0	0	0
New.CleanUp.ReferenceOTU16978	B_DKE	GTGGCAGCCGCCGCGGTAACACCCGCAGCTCGAGTGGTGGTCACTTTTATTGAGCCTAAAGCGTTTGTAGCCGGTTTTGCAAATCTTCAGATAAATTCCTCTGCTTAACGGGAGATACTCTGGAGAGACTGCGAAACTAGGGACCGGGTGAGGTTGAAGGTACTTCTGGGGTAGGGGTAAAATCCTGTAATCCTGGAAGGACGACCAGTGGCGAAGGCGTTCAACTAGAACGGATCCGACGGTGAGGAACGAGGGCTAGGGTAGCAAACCGGATTAGAAACCCCGGTAGTCCGA	94	0.00636494	18	43	0	1	10	0	1	5	0	0	0	0	0	0	0	2	3	0	4	3	0	0	0	0	0	0	0	0	0	0	0	1	1	0	0	0	0	0	0	0	0	2
New.CleanUp.ReferenceOTU20970	B_DKE	ATGAGTGGCATCAGCCGCGGTAACACGCGCAGCTCGAGAGGTGGTCACTTTTATTGAGCCTAAAGCGTTTGTAGCCGGTTTTGCAAATCTTCAGATAAATTCCTCTGCTTAACAGATGATCTTCTGAAGAGACTGCGAGACTTGGGACCGGGTGAGGTTGAAGGTACTTCCGGGGTAGGGGTAAAATCCTGTAATCCTGGAAGGACGACCGGTGGCGAAGGCGTTCAACTAGAACGGATCCGACGGTGAGGAACGAGGGCTAGGGTAGCAAACCGGATTAGATACCCCAGTAGTCCGA	89	0.00602638	0	0	0	0	0	0	0	0	0	0	0	0	0	0	0	0	0	0	0	0	0	0	0	0	0	0	0	0	0	0	0	4	48	2	8	7	20	0	0	0	0	0
New.CleanUp.ReferenceOTU20977	B_DKE	ATGAGTGGTAGCAGCCGCGGTAACACCCGCAGCTCGAGTGGTGGTCACTTTTATTGAGCCTAAAGCGTTTGTAGCCGGTTTTGCAAATCTTCAGATAAATTCCTCTGCTTAACAGATGATCTTCTGAAGAGACTGCGAGACTTGGGACCGGGTGAGGTTGAAGGTACTTCCGGGGTAGGGGTAAAATCCTGTAATCCTGGAAGGACGACCGGTGGCGAAGGCGTTCAACTAGAACGGATCCGACGGTGAGGAACGAGGGCTAGGGGAGCAAAGCGGATTAGAAACCCGAGTAGTCCGA	88	0.00595867	0	0	0	0	0	0	0	0	0	0	0	0	0	0	0	0	0	0	0	0	0	0	0	0	0	0	0	0	0	0	0	3	44	4	9	8	20	0	0	0	0	0
New.ReferenceOTU72	B_DKE	GAGTGGGTGTCAGCCGCCGCGGTAACACCCGCAGCTCGAGTGGTGGTCACTTTTATTGGGCCTAAAGCGTTTGTAGCCGGTTTTGCAAATCTTCAGATAAATTCCTCTGCTTAACAGGTGATCTTCTGAAGAGACTGCGAGACTTGGGACCGGGTGAGGTTGAAGGTACTTCCGGGGTAGGGGTAAAATCCTGTAATCCTGGAAGGACGACCGGTGGCGAAGGCGTTCAACTAGAACGGATCCGACGGTGAGGAACGAGGGCTAGGGTAGCAAACCGGATTAGATAACCTAGTAGTCC	84	0.00568782	0	0	0	1	0	1	1	1	0	0	1	2	0	4	1	1	0	0	2	1	0	4	5	0	0	0	0	0	1	0	0	1	1	0	0	6	0	0	0	1	3	46
New.CleanUp.ReferenceOTU7253	B_DKE	TTGTGTCGCCGCGCGGTAACACCCGCAGCTCGAGTGGTGGTCACTTTTATTGAGCCTAAAGCGTTTGTAGCCGGTTTTGCAAATCTTCAGATAAATTCCTCTGCTTAACAGATGATCTTCTGAAGAGACTGCGAGACTTGGGACCGGGTGAGGTTGAAGGTACTTCCGGGGTAGGGGTAAAATCCTGTAATCCTGGAAGGACGACCGGTGGCGAAGGCGTTCAACTAGAACGGATCCGACGGTGAGGAACGAGGGCTAGGGTAGCAAACCGGATTAGAAACCCCAGTAGTCCGA	81	0.00548468	0	7	0	0	2	1	0	1	0	4	3	3	0	5	1	0	1	0	4	8	0	0	12	0	2	6	0	1	0	4	0	0	8	0	0	0	7	0	0	0	1	0
New.CleanUp.ReferenceOTU27531	B_DKE	GTGTGGCAGCCGCCGCGGTAATACCCGCAGCTCGAGTGGTGGTCACTTTTATTGAGCCTAAAGCGTTTGTAGCCGGTTTTGCAAATCTTCAGACAAATTCCTCTGCTAAACAGATGATCTTCTGAAGAGACTGCGAGACTTGGGACCGGGTGAGGTTGAGGGTACTTCCGGGGTAGGGGTAAAATCCTGTAATCCTGGAAGGACGACCGGTGGCGAAGGCGTTCAACTAGAACGGATCCGACGGTGAGGAACGAGGGCTAGGGTAGCAAACCGGATTAGAAACCCCTGTAGTCC	75	0.00507841	0	0	0	0	0	0	0	0	0	0	0	0	0	0	0	0	0	0	2	25	0	6	25	0	1	16	0	0	0	0	0	0	0	0	0	0	0	0	0	0	0	0
New.CleanUp.ReferenceOTU10047	B_DKE	TGCGAGTGTTAGCCGCCGCGGTAACACCCGCAGCTCGAGTGGTGGTCACTTTTATTGAGCCTAAAGCGTTTGTAGCCGGTTTTGCAAATCTTCAGATAAATTCCTCTGCTTAACAGATGATCTTCTGAAGAGACTGCGAGACTTGGGACCAGGTGAGGTTGAAGGTACTTCCGGGGTAGGGGTAAAATCCTGTAACCCTGGAAGGACGACCGGTGGCGAAGGCGTTCAACTAGAACGGATCCGACGGTGAGGAACGAGGGCTAGGGTAGCAAACCGGATTAGAAACCCCGGTAGTCC	74	0.0050107	0	0	0	0	0	0	0	0	0	0	0	0	0	0	0	0	0	0	0	0	0	0	0	0	0	0	0	0	1	0	0	0	0	0	0	0	0	1	19	53	0	0
New.CleanUp.ReferenceOTU27812	B_DKE	TGTGGCAGTCGCCGCGGTAACACCCGCAGCTCGAGTGGTGGTCACTTTTATTGAGCCTAAAGCGTTTGTAGCCGGTTTTGCAAATCTTCAGATAAATTCCTCTGCTTAATAGATGATCTTCTGAAGAGACTGCGAGGCTTGGGACCGGGTGAGGTTGAAGGTACTTCCGGGGTAGGGGTAAAATCCTGTAATCCTGGAAGGACGACCGGTGGCGAAGGCGTTCAACTAGAACGGACCCGACGGTGAGGAACGAGGGCTAGGGTAGCAAACCGGATTAGAAACCCCGGTAGTCCGA	68	0.00460443	0	0	0	0	0	0	0	0	0	1	20	12	0	26	2	0	5	1	0	0	0	0	0	0	0	0	0	0	0	0	0	0	0	0	0	0	1	0	0	0	0	0
New.CleanUp.ReferenceOTU19295	B_DKE	TGTGGCAGCAGCCGCGGTAACACCCGCAGCTCTAGTGGTGGTCACTTTTATTGAGCCTAAAGCGTTCGTAGCCGGTTCTGTAAATCTTCAGATAAATTCCTCTGCTTAACAGATGATCTTCTGAAGGGACTGCGAGACTTGGGACCGGGTGAGGTTGAAGGTACTTCCGGGGTAGGGGTAAAATCCTGTAATCCTGGAAGGACGACCGGTGGCGAAGGCGTTCAACTAGAACGGATCCGACGGTGAGGAACGAGGGCTAGGGTAGCAAACCGGATTAGAAACCCGTGTAGTCCGA	68	0.00460443	6	28	0	2	4	3	2	4	0	0	0	2	0	0	1	3	2	0	1	3	0	0	1	0	0	0	0	0	1	2	0	0	1	0	0	0	2	0	0	0	0	0
New.CleanUp.ReferenceOTU9124	B_DKE	TTTGTCACCAGCCGCGGTAACGCCCGCAGCTCGAGTGGTGGTCACTTTTATTGAGCCTAAAGCGTTTGTAGCCGGTTTTGCAAATCTTCAGATAAATTCCTCTGCTTAACAGATGATCTTCTGAAGAGACTGCGTGACTTGGGACCGGGTGAGGTTGAAGGTACTTCCGGGGTAGGGGTAAAATCCTGTAATCCTGGAAGGACGACCGGTGGCGAAGGCGTTCAACTAGAACGGATCCGACGGTGAGGAACGAGGGCTAGGGTAGCAAACCGGATTAGAAACCCCTGTAGTCCGA	64	0.00433358	1	2	1	0	1	0	0	0	0	1	8	5	0	5	2	0	3	0	0	10	0	0	14	0	0	5	0	0	0	2	0	0	3	0	0	0	1	0	0	0	0	0
New.CleanUp.ReferenceOTU18294	B_DKE	TGTGTCAGCCGCGGTATCACCCGCAGCTCGAGTGGTGGTCACTTTTATTGAGCCTAAAGCGTTTGTAGCCGGTTTTGTAAATCCTCAGACAAATTCTCCTGCTTAACGGGAGATACTCTGGAGAGACTGCGAAACTAGGGACCGGGTGAGGTTGAAGGTACTTCCGGGGTAGGGGTAAAATCCTGTAATCCTGGAAGGACGACCGGTGGCGAAGGCGTTCAACTAGAACGGATCCGACGGTGAGGAACGAGGGCTAGGGTAGCAAACCGGATTAGAAACCCCAATAGTCC	64	0.00433358	1	12	0	0	0	0	0	2	0	0	2	0	0	2	1	5	19	0	7	3	0	2	1	0	0	0	0	1	0	0	0	0	3	0	0	0	0	0	0	0	3	0
New.CleanUp.ReferenceOTU17710	B_DKE	ATGAGTGCCAGCCGCCGCGGTAACACCCGCAGCTCGAGTGGTGGTCACTTTTATTGAGCCTAAAGCGTTTGTAGCCGGTTTTGCAAATCTTCAGATAAATTCCTCTGCTTAACAGATGATCTTCTGAAGAGACTGCGAGACTTGGGACCGGGTGAGGTTGAATGTACTTCCGGGGTAGGGGTAAAATCCTGTAATCCTGGAAGGACGACCGGTGGCGAAGGCGTTCAACTAGAACGGATCCGACGGTGAGGAACGAAGGCTAGGGGAGCAAACCGGATTAGAAACCCTTGTAGTCCGA	63	0.00426586	7	8	0	3	6	1	1	3	0	2	1	2	0	1	1	0	1	0	0	0	0	1	1	0	1	1	0	1	1	0	0	2	6	0	0	3	9	0	0	0	0	0
New.CleanUp.ReferenceOTU17560	B_DKE	GTGTGGCAGCCGCCGCGTTAACACCCGCAGCTCGAGTGGTGGTCACTTTTATTGAGCCTAAAGCGTTCGTAGCCGGATTTGCAAATCTTCAGGTAAATTCCTCTGCTTAACAGATGATCTTCTGAAGAGACTGCGAGACTTGGGACCGGGTGAGGTTGAAGGTACTTTCGGGGTAGGGGTAAAATCCTGTAATCCTGGAAGGACGACCGGTGGCGAAGGCGTTCAACTAGAACGGATCCGACGGTGAGGAACGAGGGCTAGGGTAGCAAACCGGATTAGAAACCCCAGTAGTCCGA	60	0.00406273	0	0	0	0	0	0	0	1	0	0	0	0	0	0	0	0	0	0	0	23	0	0	24	0	0	11	0	0	0	0	0	0	0	0	0	0	1	0	0	0	0	0
New.CleanUp.ReferenceOTU3625	B_DKE	TGTGTCAGCCGCCGCGGTAACACCCGCAGCTCGAGTGGTGGTCACTTTTATTGAGCCTAAAGCGTTTGTAGCCGGTTTTGCAAATCTTCAGATAAATTCCTCTGCTTAACAGATGATCTTCTGAAGAGACTGCGAGACTTGGGACCGGGTGAGGTTGAAGGTACTTCCGGGGTAGGGGTAAAATCCTGTAATCCTGGAAGGACGACCGGTGGCGAAGGCGTTCAACTAGAACGGATCCGACGGTGAGGAACGAGGGCTAGGGGAGCAAACCGGATGAGAGACCCCGGTGTCC	57	0.00385959	3	0	0	0	0	0	2	0	0	4	0	0	2	1	0	1	0	0	9	0	0	11	0	0	4	2	0	3	3	1	0	0	0	0	1	1	1	0	0	0	4	4
New.CleanUp.ReferenceOTU23618	B_DKE	GTGTGGCAGCCGCCGCGGTAACACCCGCAGCTCTAGTGGTGGTCACTTTTATTGAGCCTAAAGCGTTCGTAGCCGGTTCTGTAAATCTTCAGATAAATTCCTCTGCTTAACAGATGATCTTCTGAAGAGACTGCGAGACTTGGGACCGGGTGAGGTTGAAGGTACTTCCGGGGTAGGGGTAAAATCCTGTAATCCTGGAAGGACGACCGGTGGCGAAGGCGTTCAACTAGAACGGATCCGACGGTGAGGAACGAGGGCTAGGGTAGCAAACCGGATTAGAAACCCTAGTAGTCCGA	54	0.00365646	0	4	0	0	1	0	0	0	0	0	0	0	0	0	0	0	0	0	21	7	0	8	7	0	2	1	0	0	1	2	0	0	0	0	0	0	0	0	0	0	0	0
New.CleanUp.ReferenceOTU224	B_DKE	TGTGGCAGCCGCCGCGGTAACACGCGCAGCTCGAGTGGTGGTCACTTTTATTGAGCCTAAAGCGTTTGTAGCCGGTTTTGCAAATCTTCAGATAAATTCCTCTGCTTAACAGATGATCTTCTGAAGAGACTGCGAGGCTTGGGACCGGGTGAGGTTGAAGGTACTTCCGGGGTAGGGGTAAAATTCTTTAATCCTGGAAGGACGACCGGTGGCGAAGGCGTTCAACTAGAACGGATCCGACGGTGAGGAACGAGGGCTAGGGTAGCAAACCGGATTAGATACCCTAGTAGTCCGA	53	0.00358874	0	0	0	0	0	0	0	0	0	1	11	13	0	15	7	0	5	0	0	0	0	0	1	0	0	0	0	0	0	0	0	0	0	0	0	0	0	0	0	0	0	0
New.CleanUp.ReferenceOTU7749	B_DKE	TGTGTCAGCAGCCGCGGTAACACCCGCAGCTCTAGTGGTGGTCACTTTTATTGAGCCTAAAGCGTTCGTAGCCGGTTCTGTAAATCTTCAGATAAATTCATTCGCTCAACGGATGATCTTCTGAAGAGACTGCGAGACTTGGGACCGGGTGAGGTTGAAGGTACTTCCGGGGTAGGGGTAAAATCCTGTAATCCTGGAAGGACGACCGGTGGCGAAGGCGTTCAACTAGAACGGATCCGACGGTGAGGAACGAGGGCTAGGGTAGCAAACCGGATTAGATACCCTGGTAGTCCGA	53	0.00358874	9	21	0	5	3	0	2	2	0	0	0	0	1	0	1	0	1	0	0	1	0	1	1	0	0	0	0	0	2	1	0	0	1	0	0	0	0	0	0	0	0	1
New.CleanUp.ReferenceOTU15619	B_DKE	ATGAGTGTTAGCCGCCGCGGTAACACCCGCAGCTCGAGCGGTGGTCACTTTTATTGAGCCTAAAGCGTTTGTAGCCGGTTTTGCAAATCTTCAGATAAATTCCTCTGCTTAACAGATGATCTTCTGAAGAGACTGCGAGACTTGGGACCGGGTGAGGTTGAAGGTACTTCCGGGGTAGGGGTAAAATCCTGTATTCCTGGAAGGACGACCGGTGGCGAAGGCGTTCAACTAGAACGGATCCGACGGTGAGGAACGAGGGCTAGGGTAGCAAACCGGATTAGAAACCCCTGTAGTCC	52	0.00352103	0	0	0	0	0	0	0	0	0	0	0	0	0	0	0	0	0	0	0	0	0	0	0	0	0	0	0	0	0	0	0	5	14	2	3	5	23	0	0	0	0	0
New.CleanUp.ReferenceOTU26287	B_DKE	GTGTGCCAGCAGCGCGGTAACACCCGCAGCTCTAGTGGTGGTCACTTTTATTGAGCCTAAAGCGTTCGTAGCCGGTTCTGTAAATCTTCAGATAAATTCATTCGCTCAACGGATGATCTTCTGAAGAGACTGCGAGACTTGGGACCGGGTGAGGTTGAAGGTACTTCCGGGGTAGGGGTAAAATCCTGTAATCCTGGAAGGACGACCGGTGGCGAAGGCGTTCAACTAGAACGGATCCGACGGTGAGGAACGAGGGCTAGGGTAGCAAACCGGATTAGATACCCCTGTAGTCCGA	52	0.00352103	4	26	0	4	3	1	2	0	0	0	0	0	0	0	0	0	0	0	1	1	0	2	1	0	1	1	0	0	3	2	0	0	0	0	0	0	0	0	0	0	0	0
New.CleanUp.ReferenceOTU12687	B_DKE	GTGTGGCAGTCGCCGCGGTAACACCCGCAGCTCGAGTGGTGGTCACTTTTATTGAGCCTAAAGCGTTTGTAGCCGGTTTTGCAAATCTTCAGATAAATTCCTCTGCTTAACAGATGATCTTCTGAAGAGACTGCGAGACTTGGGACCGGGTGAGGTTGAAGGTACTTCCGGGGTAGGGGTAAAATCCTGTAATCCCGGAAGGACGACCGGTGGCGGAGGCGCTCAACTAGAACGGATCCGACGGTGAGGAACGAGGGCTAGGGTAGCAAACCGGATTAGAAACCCCGGTAGTCCGA	48	0.00325018	0	0	0	0	0	0	0	0	0	0	0	0	0	0	0	0	0	0	0	19	0	0	20	0	0	9	0	0	0	0	0	0	0	0	0	0	0	0	0	0	0	0
New.CleanUp.ReferenceOTU39865	B_DKE	ATGAGTGGCAGCCGCTGCGGTAACACCCGCAGCTCGAGTGGTGGTCACTTTTATTGAGCCTAAAGCGTTTGTAGCCGGTTTTGCAAATCTTCAGATAAATTCCTCTGCTTAACAGATGATCTTCTGAAGAGACTGCGAGACTTGGGACCAGGTGAGGTTGAAGGTACTTCCGGGGTGGGGGTAAAATCCTGTAATCCTGGAAGGACGACCGGTGGCGAAGGCGTTCAACTAGAACGGATCCGACGGTGAGGAACGAGGGCTAGGGTAGCAAACGGGATTAGAAACCCTAGTAGTCC	47	0.00318247	0	0	0	0	0	0	0	0	0	0	0	0	0	0	0	0	0	0	0	0	0	0	0	0	0	0	0	0	0	0	0	6	18	2	1	16	4	0	0	0	0	0
New.ReferenceOTU133	B_DKE	GTGTGGCAGCAGCCGCGGTAACACCCGCAGCTCGAGTGGTGGTCACTTTTATTGAGCCTAAAGCGTTTGTAGCCTGTTTTGCAAGTCTTCAGATAAATTCCTCTGCTTAACAGATAATCTTCTGGAGAGACTGCGAGACTTGGGACCGGGTGAGGTTGAAGGTACCTCCGGGGTAGGGGTAAAATCCTGTAATCCTGGAAGGACGACCGGTGGCGAAGGCGTTCAACTAGAACGGATCCGACGTTGAGGAACGAGGGCTAGGGTAGCAAACCGGATTAGAAACCCGTGTAGTCC	44	0.00297933	0	0	0	0	0	0	0	0	0	1	4	3	2	3	3	0	2	0	2	4	0	4	5	0	0	3	0	0	0	1	0	0	0	0	1	0	2	0	1	0	2	1
New.CleanUp.ReferenceOTU29624	B_DKE	TGTGGCAGCGCACGGTCACACCCGCAGCTCGAGTGGTGGTCACTTTTATTGAGCCTAAAGCGTTTGTAGCCGATTTTGCAAATCTTCAGATAAATTCCCCTGCTTAACAGATGATCTTCTGAAGAGACTGCGAGACTTGGGACCGGGTGAGGTTGAAGGTACTTCCGGGGTAGGGGTAAAATCCTGTAATCCTGGAAGGACGACCGGTGGCGAAGGCGTTCAACTAGAACGGATCCGACGGTGAGGAACGAGGGCTAGGGTAGCAAACCGGATTAGATACCCCAGTAGTCC	43	0.00291162	0	0	0	0	1	1	0	0	0	1	8	8	0	16	3	0	2	0	0	0	0	0	2	0	0	0	0	0	0	0	0	0	0	0	0	0	1	0	0	0	0	0
New.CleanUp.ReferenceOTU13921	B_DKE	TGTGTCAGCAGCCGCGGTAATACGAGGGATGCAAGCGTTATCCGGAATTATTGGGCGTAAAGCGTTTGTAGCCGGTTTTGCAAATCTTCAGATAAATTCCTCTGCTTAACAGATGATCTTCTGAAGAGACTGCGAGACTTGGGACCGGGTGAGGTTGAAGGTACTTCCGGGGTAGGGGTAAAATCCTGTAATCCTGGAAGGACGACCGGTGGCGAAGGCGTTCAACTAGAACGGATCCGACGGTGAGGAACGAGGGCTAGGGTAGCAAACCGGATTAGAAACCCCAGTAGTCC	43	0.00291162	7	3	0	1	0	0	1	16	0	3	1	0	3	0	0	0	1	1	1	3	0	0	1	0	0	0	0	0	0	0	0	0	0	0	0	0	0	0	1	0	0	0
New.CleanUp.ReferenceOTU36008	B_DKE	TTTGGCAGCCGCCGCGGTAACACCCGCAGCTCGAGTGGTGGTCACTTTTATTGAGCCTAAAGCGTTTGTAGCCGGTTTTGCAAATCTTCAGATAAATTCCCCTGCTTAACAGATGATCTTCTGAAGAGACTGCGAGACTTGGGACCGGGTGAGGTTGAAGGTGCTTCCGGGGTAGGGGTAAAATCCTGTAATCCTAGAAGGACGACCGGTGGCGAAGGCGTTCAACTAGAACGGATCCGACGGTGAGGAACGAGGGCTAGGGTAGCAAACCGGATTAGAAACCCTTGTAGTCC	43	0.00291162	0	0	0	0	0	0	1	0	0	1	8	9	0	10	5	1	2	0	0	2	0	0	0	0	0	1	0	0	0	0	0	0	0	0	0	0	1	0	0	1	1	0
New.CleanUp.ReferenceOTU21107	B_DKE	TGTGCCAGCCGCCGCGGTAACACCCGCAGCTCGAGTGGTGGTCACTTTTATTGAGCCTAAAGCGTTTGTAGCCGGTTTTGCAAATCTTCAGATAAATTCCTCTGCTTAACAGATGATCTTCTGAAGAGACTGTAGAACTTGGGACCGGGTGAGGTTGAATGTACTTCCGGGGTAGGGGTAAAATCCTGTAATCCTGGAAGGACGACCGGTGGCGAAGGCGTTCAACTAGAACGGATCCGACGGTGAGGAACGAGGGCTAGGGTAGCAAACCGGATTAGAAACCCCAGTAGTCCGA	43	0.00291162	3	21	0	2	6	1	1	2	0	1	0	0	0	0	0	5	1	0	0	0	0	0	0	0	0	0	0	0	0	0	0	0	0	0	0	0	0	0	0	0	0	0
New.CleanUp.ReferenceOTU28209	B_DKE	TGTGGCAGCCGCCGCGGTAACACCCGCAGCTCGAGTGGTGGTCACTTTTATTGAGCCTAAAGCGTTTGTAGCCGGTTTTGCAAATCTTCAGATAAATTCATTCGCTCAACGGATGATCTTCTGAAGAGACTGTAGGACTTGGGACCGGGTGAGGTTGAATGTACTTCCGGGGTAGGGGTAAAATCCTGTAATCCTGGAAGGACAACCGGTGGCGAAGGCGTTCAACTAGAACGGATCCGACGGTGAGGAACGAGGGCTAGGGGAGCAAACCGGATTAGAAACCCTAGTAGTCCGA	42	0.00284391	8	11	0	1	3	0	0	2	0	0	0	2	0	0	3	0	4	0	1	1	0	0	1	0	0	0	0	0	3	1	0	0	1	0	0	0	0	0	0	0	0	0
New.CleanUp.ReferenceOTU16398	B_DKE	TGCGTGTGTTAGCCGCCGCGGTAACACCCGCAGCTCGAGTGGTGGTCACTTTTATTGAGCCTAAAGCGTTTGTAGCCGGTTTTGCAAATCTTCAGATAAATTCCTCTGCTTAACAGATGATCTTCTGAAGAGACTGCGAGACTTGGGACCGGGTGAGGTTGAAGGTACTTCCGGGGTAGGGGTAAAATCCTGTAATCCTGGAAGGACAACCGGTGGCGAAGGCGTTCAACTAGAACAGATCCGACGGTGAGGAACGAGGGCTAGGGGAGCAAACCGGATTAGAAACCCTTGTAGTCC	41	0.0027762	0	0	0	0	0	0	0	1	0	0	0	0	0	0	0	0	0	0	0	0	0	1	0	0	0	0	0	0	0	0	0	0	0	0	0	0	0	0	0	0	39	0
New.CleanUp.ReferenceOTU7215	B_DKE		39	0.00264077	2	1	0	0	0	0	0	0	0	0	0	0	0	0	0	0	0	0	1	1	0	2	1	0	2	0	0	2	0	0	0	0	0	0	0	1	0	0	0	0	0	26
New.CleanUp.ReferenceOTU28213	B_DKE		37	0.00250535	0	0	0	0	0	1	0	0	0	0	0	0	0	0	0	0	0	0	5	5	0	11	3	0	3	2	0	2	0	0	0	1	1	0	0	0	0	0	0	0	3	0
New.ReferenceOTU162	B_DKE		36	0.00243764	0	2	0	0	1	0	0	1	0	0	1	3	0	2	0	0	0	0	0	2	0	1	6	0	0	4	0	0	0	0	0	0	0	0	0	0	2	0	4	0	7	0
New.CleanUp.ReferenceOTU29450	B_DKE		36	0.00243764	0	0	0	0	0	0	0	0	0	0	0	0	0	0	0	0	0	0	0	3	0	1	1	0	4	3	0	0	3	7	0	0	0	0	0	3	5	0	0	0	0	6
New.CleanUp.ReferenceOTU16710	B_DKE		36	0.00243764	0	0	0	0	0	0	0	0	0	1	0	0	0	0	0	0	0	0	0	0	0	0	0	0	1	0	0	8	21	5	0	0	0	0	0	0	0	0	0	0	0	0
New.CleanUp.ReferenceOTU25272	B_DKE		35	0.00236992	0	0	0	0	0	0	0	0	0	0	0	0	0	0	0	0	0	0	0	0	0	0	0	0	0	0	0	0	0	0	0	0	0	0	0	0	0	0	0	0	0	35
New.CleanUp.ReferenceOTU13687	B_DKE		35	0.00236992	0	5	0	0	0	0	0	0	0	1	0	0	0	0	0	2	2	0	1	0	0	1	0	0	1	1	0	3	3	1	0	0	1	0	0	0	0	0	0	0	3	10
New.CleanUp.ReferenceOTU4135	B_DKE		33	0.0022345	0	3	0	1	1	0	0	0	0	5	1	1	3	0	1	7	2	0	2	0	0	1	0	0	0	0	0	0	1	2	0	0	0	0	0	0	1	0	0	0	0	1
New.CleanUp.ReferenceOTU2669	B_DKE		33	0.0022345	1	0	0	0	0	0	2	3	0	5	4	3	2	1	1	0	1	0	2	0	0	2	1	0	0	0	0	0	2	0	0	1	0	0	1	0	0	0	0	0	0	1
New.CleanUp.ReferenceOTU37492	B_DKE		32	0.00216679	0	0	0	0	0	0	0	0	0	0	0	0	0	0	0	0	0	0	19	1	0	8	2	0	2	0	0	0	0	0	0	0	0	0	0	0	0	0	0	0	0	0
New.ReferenceOTU216	B_DKE		31	0.00209908	0	0	0	0	0	0	0	0	0	0	0	0	0	0	0	0	0	0	0	0	0	0	0	0	0	0	0	0	0	0	0	0	9	1	1	0	2	0	1	7	0	10
New.CleanUp.ReferenceOTU34598	B_DKE		31	0.00209908	0	5	0	0	1	1	0	0	0	1	0	5	2	1	3	5	3	1	0	1	0	0	1	0	0	1	0	0	0	0	0	0	0	0	0	0	0	0	0	0	0	0
New.CleanUp.ReferenceOTU10776	B_DKE		31	0.00209908	5	5	0	2	5	0	4	1	0	3	0	0	0	0	0	1	0	0	0	0	0	0	0	0	1	0	0	0	0	0	0	0	4	0	0	0	0	0	0	0	0	0
New.CleanUp.ReferenceOTU33671	B_DKE		31	0.00209908	3	14	0	0	1	0	0	2	0	0	1	0	0	1	0	1	6	0	1	0	0	0	0	0	0	0	0	0	0	0	0	0	0	0	0	0	1	0	0	0	0	0
New.CleanUp.ReferenceOTU23179	B_DKE		30	0.00203136	0	0	0	0	0	0	0	0	0	0	0	0	0	0	0	0	0	0	0	0	0	0	0	0	0	0	0	0	0	0	0	0	17	1	1	4	7	0	0	0	0	0
New.CleanUp.ReferenceOTU7593	B_DKE		30	0.00203136	0	1	0	0	0	0	0	0	0	0	4	10	0	9	2	0	4	0	0	0	0	0	0	0	0	0	0	0	0	0	0	0	0	0	0	0	0	0	0	0	0	0
New.CleanUp.ReferenceOTU10998	B_DKE		30	0.00203136	0	0	0	0	0	0	0	3	0	0	9	5	0	3	2	0	2	0	0	1	0	0	1	0	0	2	0	0	0	0	0	0	1	0	0	0	1	0	0	0	0	0
New.CleanUp.ReferenceOTU36269	B_DKE		30	0.00203136	0	0	0	0	0	0	0	0	0	0	0	0	0	0	0	0	0	0	2	3	0	3	1	0	1	1	0	0	0	0	0	0	0	0	0	0	0	0	0	0	19	0
New.CleanUp.ReferenceOTU25454	B_DKE		29	0.00196365	0	0	0	0	0	0	0	0	0	0	0	0	0	0	0	0	0	0	0	0	0	0	0	0	0	0	0	2	7	20	0	0	0	0	0	0	0	0	0	0	0	0
New.CleanUp.ReferenceOTU2953	B_DKE		29	0.00196365	0	0	0	0	0	0	0	0	0	0	0	0	0	0	0	0	0	0	0	1	0	1	0	0	0	0	0	2	0	1	0	1	3	0	0	1	4	0	0	0	0	15
New.CleanUp.ReferenceOTU28426	B_DKE		29	0.00196365	2	12	0	3	5	0	0	1	0	3	0	0	0	0	0	1	2	0	0	0	0	0	0	0	0	0	0	0	0	0	0	0	0	0	0	0	0	0	0	0	0	0
New.CleanUp.ReferenceOTU33316	B_DKE		28	0.00189594	4	6	0	0	3	0	4	5	0	1	0	0	0	0	0	2	1	0	0	0	0	0	0	0	0	0	0	0	0	0	0	1	1	0	0	0	0	0	0	0	0	0
New.CleanUp.ReferenceOTU26984	B_DKE		28	0.00189594	0	3	0	0	0	0	0	0	0	0	7	4	0	7	0	0	4	0	0	0	0	0	2	0	0	0	0	0	0	1	0	0	0	0	0	0	0	0	0	0	0	0
New.CleanUp.ReferenceOTU22231	B_DKE		28	0.00189594	3	1	0	0	0	0	0	17	0	1	0	0	0	1	0	0	0	0	1	1	0	0	2	0	0	0	0	0	0	0	0	0	0	0	0	0	1	0	0	0	0	0
New.CleanUp.ReferenceOTU28576	B_DKE		26	0.00176052	0	1	1	0	1	2	0	0	0	0	1	1	0	4	0	1	2	0	0	0	0	0	0	0	1	0	0	0	0	0	0	0	1	0	2	0	8	0	0	0	0	0
New.CleanUp.ReferenceOTU34287	B_DKE		26	0.00176052	0	0	0	0	0	0	0	0	0	0	0	0	0	0	0	0	0	0	0	0	0	0	0	0	0	0	0	0	0	0	0	2	10	0	0	4	10	0	0	0	0	0
New.CleanUp.ReferenceOTU14663	B_DKE		25	0.0016928	0	1	1	0	0	2	0	0	0	0	0	0	0	2	0	0	0	0	0	2	0	0	0	0	0	0	0	0	0	11	0	0	1	0	0	0	0	0	2	3	0	0
New.CleanUp.ReferenceOTU39340	B_DKE		25	0.0016928	0	0	0	0	0	0	0	0	0	0	0	0	0	0	0	0	0	0	5	0	0	3	1	0	3	0	0	0	0	0	0	0	0	0	0	0	0	0	0	1	12	0
New.CleanUp.ReferenceOTU9563	B_DKE		25	0.0016928	0	0	0	0	0	0	0	0	0	0	0	0	0	0	0	0	0	0	0	0	0	0	0	0	0	0	0	0	0	0	0	1	9	0	1	4	10	0	0	0	0	0
New.CleanUp.ReferenceOTU13243	B_DKE		25	0.0016928	0	0	0	0	0	0	0	0	0	0	0	0	0	0	0	0	0	0	0	0	0	0	0	0	0	0	0	0	0	0	0	0	14	1	0	5	5	0	0	0	0	0
New.CleanUp.ReferenceOTU35265	B_DKE		25	0.0016928	4	1	0	0	4	0	1	1	0	0	0	0	0	0	0	0	0	0	5	3	0	2	1	0	1	0	0	0	1	0	0	0	0	0	0	0	0	0	0	0	1	0
New.CleanUp.ReferenceOTU3636	B_DKE		24	0.00162509	0	0	0	0	0	0	0	0	0	0	0	0	0	0	0	0	0	0	0	8	0	0	6	0	0	10	0	0	0	0	0	0	0	0	0	0	0	0	0	0	0	0
New.CleanUp.ReferenceOTU11254	B_DKE		24	0.00162509	3	0	0	0	1	0	0	0	0	0	0	0	0	0	0	0	0	0	6	0	0	7	2	0	1	1	0	1	1	0	0	0	0	0	0	0	0	0	0	0	1	0
New.CleanUp.ReferenceOTU4816	B_DKE		24	0.00162509	1	0	0	0	0	0	0	0	0	0	0	0	0	0	0	0	0	0	13	1	0	8	1	0	0	0	0	0	0	0	0	0	0	0	0	0	0	0	0	0	0	0
New.CleanUp.ReferenceOTU29988	B_DKE		24	0.00162509	0	0	0	0	0	0	0	0	0	0	0	0	0	0	0	0	0	0	0	0	0	6	1	0	1	0	0	0	1	0	0	0	0	0	0	0	0	0	0	3	11	1
New.CleanUp.ReferenceOTU23175	B_DKE		23	0.00155738	0	1	0	0	1	0	0	2	0	1	0	3	0	5	4	0	0	0	0	0	0	0	1	0	0	0	0	0	0	1	0	0	2	0	0	0	1	0	0	0	1	0
New.CleanUp.ReferenceOTU13054	B_DKE		23	0.00155738	0	0	0	0	0	0	0	0	0	0	0	0	0	0	0	0	0	0	0	9	0	1	9	0	0	3	1	0	0	0	0	0	0	0	0	0	0	0	0	0	0	0
New.CleanUp.ReferenceOTU7489	B_DKE		23	0.00155738	0	0	0	0	0	0	0	0	0	0	0	0	0	0	0	0	0	0	0	11	0	1	8	0	0	3	0	0	0	0	0	0	0	0	0	0	0	0	0	0	0	0
New.CleanUp.ReferenceOTU20746	B_DKE		23	0.00155738	0	0	0	0	0	0	0	0	0	0	0	0	0	0	0	0	0	0	0	10	0	2	6	0	0	5	0	0	0	0	0	0	0	0	0	0	0	0	0	0	0	0
New.CleanUp.ReferenceOTU30211	B_DKE		23	0.00155738	0	14	0	0	3	0	0	6	0	0	0	0	0	0	0	0	0	0	0	0	0	0	0	0	0	0	0	0	0	0	0	0	0	0	0	0	0	0	0	0	0	0
New.CleanUp.ReferenceOTU31373	B_DKE		22	0.00148967	0	2	1	0	1	0	0	2	0	2	3	3	1	1	0	1	3	0	0	0	0	0	0	0	0	2	0	0	0	0	0	0	0	0	0	0	0	0	0	0	0	0
New.CleanUp.ReferenceOTU26607	B_DKE		22	0.00148967	0	0	0	0	0	1	0	0	0	3	1	1	0	1	1	1	1	0	3	0	0	3	1	0	2	1	0	1	0	0	0	0	0	0	0	0	0	0	0	0	1	0
New.CleanUp.ReferenceOTU22667	B_DKE		21	0.00142195	0	0	0	0	0	0	0	0	0	0	9	5	0	5	1	0	1	0	0	0	0	0	0	0	0	0	0	0	0	0	0	0	0	0	0	0	0	0	0	0	0	0
New.CleanUp.ReferenceOTU23947	B_DKE		21	0.00142195	1	2	0	1	1	0	0	1	0	0	3	1	1	3	1	1	3	0	0	1	0	0	0	0	1	0	0	0	0	0	0	0	0	0	0	0	0	0	0	0	0	0
New.CleanUp.ReferenceOTU37317	B_DKE		21	0.00142195	0	0	0	0	0	2	0	0	0	0	2	1	0	6	4	0	1	1	0	2	0	0	2	0	0	0	0	0	0	0	0	0	0	0	0	0	0	0	0	0	0	0
New.CleanUp.ReferenceOTU1639	B_DKE		21	0.00142195	0	0	0	0	0	0	0	0	0	0	0	0	0	0	0	0	0	0	0	0	0	0	0	0	0	0	0	0	0	0	0	1	6	2	1	6	5	0	0	0	0	0
New.CleanUp.ReferenceOTU16584	B_DKE		21	0.00142195	0	0	0	0	0	0	0	0	0	0	0	0	0	0	0	0	0	0	2	0	0	3	0	0	1	1	0	0	0	0	0	0	0	0	0	0	0	0	0	0	14	0
New.CleanUp.ReferenceOTU37190	B_DKE		21	0.00142195	0	0	0	0	0	0	0	0	0	0	0	0	0	0	0	0	0	0	0	0	0	0	0	0	1	1	0	0	1	5	0	0	0	0	0	5	6	0	0	0	0	2
New.CleanUp.ReferenceOTU10714	B_DKE		20	0.00135424	0	2	0	0	1	1	0	0	0	0	5	0	1	2	1	0	6	0	0	0	0	0	1	0	0	0	0	0	0	0	0	0	0	0	0	0	0	0	0	0	0	0
New.CleanUp.ReferenceOTU759	B_DKE		20	0.00135424	0	0	0	0	0	0	0	0	0	0	0	0	0	0	0	0	0	0	0	0	0	0	0	0	0	0	0	7	11	1	0	0	0	0	0	0	0	0	0	1	0	0
New.CleanUp.ReferenceOTU10966	B_DKE		20	0.00135424	0	0	0	0	0	0	0	0	0	0	4	6	0	6	3	0	1	0	0	0	0	0	0	0	0	0	0	0	0	0	0	0	0	0	0	0	0	0	0	0	0	0
New.CleanUp.ReferenceOTU24051	B_DKE		20	0.00135424	0	0	1	0	0	0	0	0	0	0	0	0	1	1	0	0	0	0	0	0	0	5	0	0	5	0	0	1	1	0	0	0	0	0	0	1	3	0	0	1	0	0
New.CleanUp.ReferenceOTU36216	B_DKE		20	0.00135424	0	0	0	0	0	0	0	0	0	0	0	0	1	2	0	0	0	0	1	2	0	0	1	0	0	0	0	0	1	6	0	0	0	0	0	2	2	0	0	1	0	1
New.CleanUp.ReferenceOTU38533	B_DKE		19	0.00128653	0	0	0	0	0	0	0	0	0	0	0	0	0	0	0	0	0	0	0	6	0	0	6	0	0	6	0	0	0	0	0	0	1	0	0	0	0	0	0	0	0	0
New.CleanUp.ReferenceOTU5715	B_DKE		19	0.00128653	0	0	0	0	0	0	0	0	0	0	0	0	0	0	0	0	0	0	0	0	0	0	0	0	0	0	0	7	7	2	0	0	1	0	0	0	0	0	0	2	0	0
New.CleanUp.ReferenceOTU22722	B_DKE		19	0.00128653	1	1	0	0	0	0	0	1	1	0	2	2	0	1	2	0	0	0	0	4	0	0	1	0	0	3	0	0	0	0	0	0	0	0	0	0	0	0	0	0	0	0
New.CleanUp.ReferenceOTU28582	B_DKE		19	0.00128653	3	1	0	1	0	0	1	2	0	1	2	0	0	0	1	0	0	0	0	0	0	0	0	0	0	0	0	1	0	1	0	1	0	0	0	0	0	0	1	0	3	0
New.CleanUp.ReferenceOTU22711	B_DKE		19	0.00128653	1	5	0	1	1	0	0	1	0	1	0	0	0	0	0	0	0	0	0	1	0	1	0	0	0	0	0	0	1	0	0	0	1	0	0	1	0	0	0	0	1	3
New.CleanUp.ReferenceOTU19819	B_DKE		19	0.00128653	1	7	0	0	0	0	0	1	0	0	0	0	0	0	0	0	0	0	8	1	0	1	0	0	0	0	0	0	0	0	0	0	0	0	0	0	0	0	0	0	0	0
New.CleanUp.ReferenceOTU39074	B_DKE		18	0.00121882	0	0	0	0	0	0	0	0	0	0	0	0	0	0	0	0	0	0	0	0	0	0	0	0	0	0	0	1	10	0	0	0	1	0	0	0	0	0	1	5	0	0
New.CleanUp.ReferenceOTU20468	B_DKE		18	0.00121882	2	0	0	0	0	0	0	0	0	1	1	0	0	1	0	1	0	0	3	0	0	1	1	0	3	0	0	0	0	0	0	0	0	0	0	0	0	0	0	0	4	0
New.CleanUp.ReferenceOTU30792	B_DKE		18	0.00121882	0	0	0	0	0	0	0	0	0	0	0	5	0	1	1	0	0	0	1	5	0	0	2	0	0	3	0	0	0	0	0	0	0	0	0	0	0	0	0	0	0	0
New.CleanUp.ReferenceOTU35951	B_DKE		18	0.00121882	0	5	0	1	4	1	0	0	0	0	0	0	0	2	1	0	3	0	0	0	0	0	0	0	0	1	0	0	0	0	0	0	0	0	0	0	0	0	0	0	0	0
New.CleanUp.ReferenceOTU12402	B_DKE		18	0.00121882	0	0	0	0	0	7	0	2	0	0	0	0	0	0	0	1	1	0	0	1	0	1	0	0	0	1	0	1	1	0	0	0	0	0	0	2	0	0	0	0	0	0
New.CleanUp.ReferenceOTU26305	B_DKE		18	0.00121882	0	0	0	0	0	0	0	0	0	0	1	0	0	1	3	0	13	0	0	0	0	0	0	0	0	0	0	0	0	0	0	0	0	0	0	0	0	0	0	0	0	0
New.CleanUp.ReferenceOTU791	B_DKE		18	0.00121882	0	3	0	0	0	0	0	0	0	0	0	0	0	0	0	0	0	0	8	0	0	2	2	0	0	0	0	0	2	1	0	0	0	0	0	0	0	0	0	0	0	0
New.CleanUp.ReferenceOTU13797	B_DKE		18	0.00121882	0	1	0	0	0	0	0	0	0	0	0	0	0	0	0	0	0	0	9	0	0	0	1	0	3	0	0	0	1	1	0	0	2	0	0	0	0	0	0	0	0	0
New.CleanUp.ReferenceOTU9459	B_DKE		18	0.00121882	0	0	0	0	0	0	1	1	0	1	2	0	2	1	0	4	5	0	0	1	0	0	0	0	0	0	0	0	0	0	0	0	0	0	0	0	0	0	0	0	0	0
New.CleanUp.ReferenceOTU20854	B_DKE		17	0.00115111	0	0	0	0	0	0	0	0	0	0	0	0	0	0	0	0	0	0	1	0	0	1	0	0	0	1	0	0	0	0	0	0	0	0	0	0	0	0	0	0	14	0
New.CleanUp.ReferenceOTU7570	B_DKE		17	0.00115111	0	1	0	0	0	0	0	0	0	2	1	1	0	0	3	0	1	0	0	0	0	0	3	0	0	1	0	0	0	0	0	0	2	0	0	1	1	0	0	0	0	0
New.CleanUp.ReferenceOTU21561	B_DKE		17	0.00115111	0	1	0	0	0	0	0	0	0	0	1	4	0	1	1	0	0	0	0	3	0	0	2	0	0	1	0	0	0	0	0	0	3	0	0	0	0	0	0	0	0	0
New.CleanUp.ReferenceOTU31562	B_DKE		17	0.00115111	0	0	0	0	0	0	0	0	0	0	0	0	0	0	0	0	0	0	0	0	0	0	0	0	0	0	0	0	2	0	0	0	0	0	0	0	0	0	1	14	0	0
New.CleanUp.ReferenceOTU26065	B_DKE		17	0.00115111	0	0	0	0	0	0	0	0	0	0	0	0	0	0	0	0	0	0	0	0	0	0	0	0	0	0	0	2	2	1	0	0	7	0	3	1	1	0	0	0	0	0
New.CleanUp.ReferenceOTU14925	B_DKE		17	0.00115111	0	0	0	0	0	0	0	0	0	0	0	3	0	5	1	0	0	0	0	2	0	0	0	0	0	2	0	0	0	1	0	0	1	0	0	0	0	0	1	1	0	0
New.CleanUp.ReferenceOTU29383	B_DKE		17	0.00115111	0	0	0	0	0	0	0	0	0	0	0	0	0	0	0	0	0	0	0	0	0	0	0	0	0	0	0	0	0	0	0	1	9	0	3	0	4	0	0	0	0	0
New.CleanUp.ReferenceOTU24015	B_DKE		17	0.00115111	0	0	0	0	0	0	0	0	0	0	0	0	0	0	0	0	0	0	0	0	0	0	0	0	0	0	0	1	0	0	0	0	3	0	0	2	0	0	0	0	0	11
New.CleanUp.ReferenceOTU7976	B_DKE		17	0.00115111	0	0	0	0	0	0	0	0	0	0	0	0	0	0	0	0	0	0	9	1	0	3	0	0	1	0	0	0	1	1	0	1	0	0	0	0	0	0	0	0	0	0
New.CleanUp.ReferenceOTU19110	B_DKE		16	0.00108339	0	0	0	0	0	0	0	0	0	0	0	0	0	0	0	0	0	0	0	0	0	0	0	0	0	0	0	0	0	0	0	1	6	1	2	5	1	0	0	0	0	0
New.CleanUp.ReferenceOTU35627	B_DKE		16	0.00108339	0	0	0	0	0	0	0	0	0	0	0	0	0	0	0	0	0	0	0	0	0	0	0	0	0	0	0	6	8	2	0	0	0	0	0	0	0	0	0	0	0	0
New.CleanUp.ReferenceOTU31967	B_DKE		16	0.00108339	0	0	0	0	0	0	0	0	0	1	0	0	0	0	2	0	11	0	1	0	0	0	0	0	0	0	0	0	0	0	0	0	0	0	0	1	0	0	0	0	0	0
New.CleanUp.ReferenceOTU5551	B_DKE		16	0.00108339	0	0	0	0	0	0	0	0	0	2	0	1	2	1	0	0	3	0	0	0	0	0	1	0	0	0	0	1	2	3	0	0	0	0	0	0	0	0	0	0	0	0
New.CleanUp.ReferenceOTU40015	B_DKE		16	0.00108339	0	0	0	0	0	0	0	0	0	1	2	0	0	0	2	0	3	0	3	0	0	2	0	0	1	0	0	0	1	0	0	0	0	0	0	1	0	0	0	0	0	0
New.CleanUp.ReferenceOTU32156	B_DKE		15	0.00101568	0	0	0	0	0	0	0	0	0	0	2	2	1	1	0	0	0	0	1	1	0	2	2	0	0	0	0	3	0	0	0	0	0	0	0	0	0	0	0	0	0	0
New.CleanUp.ReferenceOTU36520	B_DKE		15	0.00101568	0	0	0	0	0	0	0	0	0	0	0	0	0	0	0	0	0	0	2	3	0	3	1	0	0	2	0	0	0	0	0	0	0	0	0	0	0	0	0	0	4	0
New.CleanUp.ReferenceOTU28491	B_DKE		15	0.00101568	0	0	0	0	0	0	0	0	0	0	0	0	0	0	0	0	0	0	0	0	0	0	0	0	0	0	0	0	0	0	0	0	3	0	0	3	9	0	0	0	0	0
New.CleanUp.ReferenceOTU16386	B_DKE		15	0.00101568	0	0	0	0	0	0	0	0	0	0	2	3	0	7	1	0	0	0	0	1	0	0	1	0	0	0	0	0	0	0	0	0	0	0	0	0	0	0	0	0	0	0
New.CleanUp.ReferenceOTU16124	B_DKE		15	0.00101568	2	7	0	0	0	0	0	1	0	0	0	0	0	0	0	0	1	0	0	0	0	0	0	0	0	0	0	0	0	0	0	0	4	0	0	0	0	0	0	0	0	0
New.CleanUp.ReferenceOTU39178	B_DKE		14	0.00094797	1	0	0	0	0	0	0	0	0	0	0	0	0	0	0	0	0	0	3	0	0	3	1	0	0	2	0	0	0	0	0	0	0	0	0	0	0	0	0	1	3	0
New.CleanUp.ReferenceOTU35998	B_DKE		14	0.00094797	0	0	0	0	0	0	0	0	0	0	0	0	0	0	0	0	0	0	1	1	0	0	0	0	0	0	0	0	0	0	0	0	0	0	0	0	0	0	0	0	12	0
New.CleanUp.ReferenceOTU11269	B_DKE		14	0.00094797	0	0	0	0	0	0	0	0	0	0	0	0	0	0	0	0	0	0	0	0	0	0	0	0	0	0	0	0	0	0	0	0	0	0	0	0	0	0	0	0	0	14
New.CleanUp.ReferenceOTU9985	B_DKE		14	0.00094797	0	0	0	0	0	0	0	0	0	0	0	1	1	2	1	0	1	0	0	0	0	0	0	0	0	3	1	2	1	1	0	0	0	0	0	0	0	0	0	0	0	0
New.CleanUp.ReferenceOTU25256	B_DKE		14	0.00094797	0	0	0	0	0	0	0	0	0	0	0	0	0	0	0	0	0	0	0	0	0	0	0	0	0	0	0	0	0	0	0	0	0	0	0	0	0	0	0	0	0	14
New.CleanUp.ReferenceOTU3493	B_DKE		14	0.00094797	0	1	0	0	0	2	0	0	0	3	1	6	0	1	0	0	0	0	0	0	0	0	0	0	0	0	0	0	0	0	0	0	0	0	0	0	0	0	0	0	0	0
New.CleanUp.ReferenceOTU39620	B_DKE		14	0.00094797	1	0	0	0	1	0	0	0	0	3	1	1	0	3	1	0	0	0	0	0	0	0	0	0	0	0	0	1	0	0	0	0	0	0	0	1	1	0	0	0	0	0
New.CleanUp.ReferenceOTU18706	B_DKE		14	0.00094797	0	0	0	0	0	0	0	0	0	0	0	0	4	1	0	0	0	0	0	0	0	0	0	0	0	0	0	0	0	0	0	0	0	0	0	4	5	0	0	0	0	0
New.CleanUp.ReferenceOTU7575	B_DKE		14	0.00094797	0	1	0	0	1	1	0	0	0	0	1	0	0	0	0	0	1	0	1	0	0	1	0	0	0	0	0	1	1	1	0	0	1	0	0	0	0	0	0	0	0	3
New.CleanUp.ReferenceOTU24342	B_DKE		13	0.000880258	0	0	0	0	0	0	0	0	0	1	0	0	0	0	0	0	0	0	0	0	0	0	3	0	0	3	0	0	0	4	0	0	1	0	0	0	1	0	0	0	0	0
New.CleanUp.ReferenceOTU10204	B_DKE		13	0.000880258	0	0	0	0	0	0	0	0	0	0	0	0	0	0	0	0	0	0	1	1	0	1	1	0	4	0	0	0	0	0	0	0	0	0	0	1	1	0	0	0	0	3
New.CleanUp.ReferenceOTU27267	B_DKE		13	0.000880258	0	0	0	0	0	0	0	0	0	0	2	1	1	2	0	0	4	0	0	3	0	0	0	0	0	0	0	0	0	0	0	0	0	0	0	0	0	0	0	0	0	0
New.CleanUp.ReferenceOTU11327	B_DKE		13	0.000880258	0	0	0	0	0	0	0	0	0	0	0	0	0	0	0	0	0	0	0	0	0	0	0	0	0	0	0	4	8	1	0	0	0	0	0	0	0	0	0	0	0	0
New.CleanUp.ReferenceOTU18959	B_DKE		13	0.000880258	0	0	0	0	0	0	0	0	0	0	0	0	0	0	0	0	0	0	1	1	0	6	1	0	4	0	0	0	0	0	0	0	0	0	0	0	0	0	0	0	0	0
New.CleanUp.ReferenceOTU35349	B_DKE		13	0.000880258	4	1	0	1	0	0	0	6	0	0	0	0	0	0	0	0	0	0	0	1	0	0	0	0	0	0	0	0	0	0	0	0	0	0	0	0	0	0	0	0	0	0
New.CleanUp.ReferenceOTU13105	B_DKE		13	0.000880258	0	2	0	0	0	0	0	0	0	0	0	0	0	0	0	0	0	0	0	2	0	0	1	0	0	0	0	0	5	3	0	0	0	0	0	0	0	0	0	0	0	0
New.CleanUp.ReferenceOTU13774	B_DKE		12	0.000812546	1	0	0	0	0	0	0	6	0	2	0	0	3	0	0	0	0	0	0	0	0	0	0	0	0	0	0	0	0	0	0	0	0	0	0	0	0	0	0	0	0	0
New.CleanUp.ReferenceOTU8158	B_DKE		12	0.000812546	0	1	0	0	0	0	0	0	0	0	0	1	0	0	0	0	0	0	0	0	0	0	1	0	0	0	0	0	0	0	0	0	4	0	3	0	1	0	1	0	0	0
New.CleanUp.ReferenceOTU7254	B_DKE		12	0.000812546	0	3	0	0	1	0	0	1	0	0	1	1	1	0	0	0	0	0	0	0	0	0	0	0	0	0	0	0	0	0	0	0	3	0	0	0	0	0	0	0	1	0
New.CleanUp.ReferenceOTU39422	B_DKE		12	0.000812546	0	1	0	0	1	0	0	0	0	0	1	3	0	2	0	0	1	0	0	0	0	0	0	0	0	0	0	0	0	0	0	0	1	0	0	0	2	0	0	0	0	0
New.CleanUp.ReferenceOTU28024	B_DKE		12	0.000812546	0	0	0	0	0	0	0	0	0	0	0	0	0	0	0	0	0	0	2	0	0	1	2	0	0	0	0	1	3	2	0	0	1	0	0	0	0	0	0	0	0	0
New.CleanUp.ReferenceOTU26792	B_DKE		12	0.000812546	0	1	0	0	0	0	0	0	0	0	0	0	0	0	0	0	0	0	0	0	0	0	0	0	0	0	0	0	2	0	0	0	0	0	0	0	0	0	0	9	0	0
New.CleanUp.ReferenceOTU12715	B_DKE		12	0.000812546	0	0	0	0	0	0	0	0	0	1	3	3	0	1	3	0	0	0	0	0	0	0	0	0	0	0	0	0	0	0	0	0	0	0	0	0	0	0	0	0	0	1
New.CleanUp.ReferenceOTU19732	B_DKE		12	0.000812546	0	0	0	0	0	0	0	0	0	0	0	0	0	0	0	0	0	0	0	0	0	1	0	0	0	0	0	0	0	1	0	0	6	0	1	0	3	0	0	0	0	0
New.CleanUp.ReferenceOTU29613	B_DKE		12	0.000812546	0	0	0	0	0	0	0	0	0	1	0	0	1	0	0	0	0	0	0	1	0	0	0	0	0	1	0	0	1	1	0	0	1	0	0	0	1	0	0	3	1	0
New.CleanUp.ReferenceOTU27719	B_DKE		12	0.000812546	0	0	0	0	0	0	0	0	0	0	1	0	0	0	0	0	1	0	0	1	0	0	1	0	0	0	0	1	3	1	0	0	2	0	0	0	0	0	0	0	0	1
New.CleanUp.ReferenceOTU3416	B_DKE		12	0.000812546	0	0	0	0	0	0	0	0	0	0	0	0	0	0	0	0	0	0	0	0	0	0	0	0	0	0	0	1	1	0	0	0	0	0	0	0	0	0	0	0	0	10
New.CleanUp.ReferenceOTU35573	B_DKE		12	0.000812546	0	0	0	0	0	0	0	0	0	0	0	0	0	0	1	0	1	0	1	0	0	0	1	0	0	0	0	0	0	0	0	0	0	0	0	0	0	0	0	0	0	8
New.CleanUp.ReferenceOTU37807	B_DKE		11	0.000744834	1	0	0	1	2	0	2	0	0	1	0	0	0	0	0	0	1	0	0	0	0	0	0	0	0	0	0	0	1	0	0	1	1	0	0	0	0	0	0	0	0	0
New.CleanUp.ReferenceOTU15313	B_DKE		11	0.000744834	0	0	0	0	0	0	0	0	0	0	0	0	0	0	0	0	0	0	2	4	0	0	4	0	0	1	0	0	0	0	0	0	0	0	0	0	0	0	0	0	0	0
New.CleanUp.ReferenceOTU15139	B_DKE		11	0.000744834	0	0	0	0	0	0	0	0	0	0	0	1	0	0	1	0	1	0	0	1	0	0	0	0	0	0	0	0	2	2	0	0	3	0	0	0	0	0	0	0	0	0
New.CleanUp.ReferenceOTU20299	B_DKE		11	0.000744834	0	0	0	0	0	0	0	0	0	0	0	0	0	0	0	0	0	0	0	0	0	0	0	0	0	0	0	0	0	0	0	1	5	0	0	3	2	0	0	0	0	0
New.CleanUp.ReferenceOTU11553	B_DKE		11	0.000744834	0	0	0	0	0	0	0	0	0	0	0	0	0	0	0	0	0	0	0	0	0	0	0	0	0	0	0	0	0	0	0	0	5	0	1	1	4	0	0	0	0	0
New.CleanUp.ReferenceOTU7406	B_DKE		11	0.000744834	0	2	0	0	0	0	1	1	0	0	0	0	1	0	1	0	1	0	0	0	0	0	1	0	0	1	0	0	0	0	0	0	0	0	1	0	0	0	0	0	1	0
New.CleanUp.ReferenceOTU14200	B_DKE		11	0.000744834	0	2	0	0	0	0	0	1	0	1	0	0	1	1	0	0	2	0	0	1	0	1	1	0	0	0	0	0	0	0	0	0	0	0	0	0	0	0	0	0	0	0
New.CleanUp.ReferenceOTU15087	B_DKE		11	0.000744834	0	0	0	0	0	0	0	0	0	0	0	0	0	0	0	0	0	0	0	0	0	1	0	0	0	0	0	0	1	0	0	0	0	0	0	3	3	0	0	0	0	3
New.CleanUp.ReferenceOTU28147	B_DKE		11	0.000744834	0	1	0	0	0	0	1	0	0	0	0	0	0	0	0	0	0	0	1	3	0	1	2	0	0	1	0	0	0	0	0	0	0	0	0	1	0	0	0	0	0	0
New.CleanUp.ReferenceOTU33397	B_DKE		11	0.000744834	0	0	0	0	0	0	0	0	0	0	1	0	0	1	0	0	0	0	0	0	0	0	1	0	0	0	0	0	0	1	0	0	0	0	1	0	3	0	0	2	1	0
New.CleanUp.ReferenceOTU35990	B_DKE		11	0.000744834	0	0	0	0	0	0	0	1	0	0	0	0	0	0	0	0	0	0	0	3	0	0	6	0	0	0	0	0	0	0	0	0	0	0	0	0	1	0	0	0	0	0
New.CleanUp.ReferenceOTU37792	B_DKE		11	0.000744834	0	0	0	0	0	0	0	0	0	0	0	0	0	0	0	0	0	0	0	0	0	0	0	0	0	0	0	0	0	0	0	0	4	0	0	1	6	0	0	0	0	0
New.CleanUp.ReferenceOTU22199	B_DKE		11	0.000744834	0	0	0	0	0	0	0	1	0	1	0	0	0	2	1	0	1	0	0	1	0	0	1	0	0	0	0	2	0	1	0	0	0	0	0	0	0	0	0	0	0	0
New.CleanUp.ReferenceOTU39475	B_DKE		11	0.000744834	2	0	0	0	2	0	0	0	0	0	1	0	0	1	0	1	0	1	0	1	0	0	1	0	0	0	0	0	0	0	0	0	1	0	0	0	0	0	0	0	0	0
New.CleanUp.ReferenceOTU26571	B_DKE		11	0.000744834	0	0	0	0	0	0	0	0	0	0	0	0	0	0	0	0	0	0	0	0	0	0	0	0	0	0	0	1	3	3	0	0	1	0	0	3	0	0	0	0	0	0
New.CleanUp.ReferenceOTU20253	B_DKE		11	0.000744834	0	0	0	0	0	0	0	0	0	0	0	0	0	0	0	0	0	0	0	0	0	0	0	0	0	0	0	2	2	0	0	0	0	0	0	0	0	0	0	7	0	0
New.CleanUp.ReferenceOTU39806	B_DKE		11	0.000744834	0	0	0	0	0	0	0	0	0	0	1	0	0	0	1	0	4	0	0	2	0	0	2	0	0	0	0	0	0	1	0	0	0	0	0	0	0	0	0	0	0	0
New.CleanUp.ReferenceOTU23348	B_DKE		10	0.000677121	1	1	0	0	0	1	1	1	0	1	1	1	1	0	0	0	0	0	0	0	0	0	1	0	0	0	0	0	0	0	0	0	0	0	0	0	0	0	0	0	0	0
New.CleanUp.ReferenceOTU37109	B_DKE		10	0.000677121	0	0	0	0	0	1	1	0	0	0	0	3	0	0	0	0	0	0	0	0	0	0	0	0	0	1	0	0	1	1	0	0	0	0	0	0	1	0	0	0	1	0
New.CleanUp.ReferenceOTU22817	B_DKE		10	0.000677121	0	0	0	0	0	0	0	0	0	0	0	0	0	0	0	0	0	0	0	0	0	0	0	0	0	0	0	0	0	0	0	0	3	0	0	1	6	0	0	0	0	0
New.CleanUp.ReferenceOTU34365	B_DKE		10	0.000677121	0	0	0	0	0	0	0	0	0	0	0	0	0	0	0	0	0	0	0	0	0	0	0	0	0	0	0	6	3	1	0	0	0	0	0	0	0	0	0	0	0	0
New.CleanUp.ReferenceOTU24930	B_DKE		10	0.000677121	0	0	0	0	0	0	0	0	0	0	0	0	0	0	0	0	0	0	2	1	0	0	0	0	1	0	0	0	0	0	0	0	0	0	0	0	0	0	0	1	5	0
New.CleanUp.ReferenceOTU34904	B_DKE		10	0.000677121	0	0	0	0	0	0	0	0	0	0	0	0	0	0	0	0	0	0	4	0	0	3	0	0	1	0	0	0	0	0	0	0	0	0	0	0	0	0	0	0	2	0
New.CleanUp.ReferenceOTU10795	B_DKE		10	0.000677121	0	0	0	0	0	0	0	0	0	0	0	0	0	0	0	0	0	0	0	1	0	6	0	0	0	0	0	0	1	0	0	0	1	0	0	0	0	0	0	0	1	0
New.CleanUp.ReferenceOTU2171	B_DKE		10	0.000677121	0	0	0	0	0	0	0	0	0	0	0	0	0	0	0	0	0	0	0	0	0	0	0	0	0	0	0	0	0	0	0	1	1	1	1	3	3	0	0	0	0	0
New.CleanUp.ReferenceOTU17341	B_DKE		10	0.000677121	0	4	0	0	0	0	0	1	0	0	0	0	0	2	0	0	0	0	0	0	0	0	1	0	0	0	0	0	0	0	0	0	0	0	0	0	2	0	0	0	0	0
New.CleanUp.ReferenceOTU19808	B_DKE		10	0.000677121	0	0	0	0	1	1	0	0	0	0	1	0	0	1	2	0	0	0	1	1	0	0	0	0	0	0	0	0	0	1	0	0	1	0	0	0	0	0	0	0	0	0
New.CleanUp.ReferenceOTU26986	B_DKE		10	0.000677121	0	2	0	0	0	0	0	0	0	1	0	0	0	0	0	1	1	0	2	1	0	1	0	0	0	0	0	0	0	0	0	0	1	0	0	0	0	0	0	0	0	0
New.CleanUp.ReferenceOTU16428	B_DKE		10	0.000677121	0	1	0	0	0	0	1	1	0	0	0	0	0	0	0	0	1	0	0	0	0	0	0	0	0	1	0	0	0	0	0	0	2	0	0	0	0	0	2	0	1	0
New.CleanUp.ReferenceOTU16108	B_DKE		10	0.000677121	0	0	0	0	0	0	0	0	0	0	2	2	0	1	2	2	0	0	0	0	0	0	1	0	0	0	0	0	0	0	0	0	0	0	0	0	0	0	0	0	0	0
New.CleanUp.ReferenceOTU20770	B_DKE		10	0.000677121	0	0	0	0	0	0	0	0	0	1	1	5	0	1	1	0	0	1	0	0	0	0	0	0	0	0	0	0	0	0	0	0	0	0	0	0	0	0	0	0	0	0
New.CleanUp.ReferenceOTU39916	B_DKE		10	0.000677121	0	0	0	0	0	0	0	1	0	0	2	4	0	1	0	0	1	0	0	0	0	0	0	0	0	1	0	0	0	0	0	0	0	0	0	0	0	0	0	0	0	0
New.CleanUp.ReferenceOTU14859	B_DKE		10	0.000677121	1	0	0	0	0	0	0	0	0	0	0	0	0	0	0	0	0	0	0	0	0	0	1	0	0	0	0	0	0	0	0	0	0	0	0	0	0	0	0	0	0	8
New.CleanUp.ReferenceOTU37685	B_DKE		10	0.000677121	0	0	0	0	0	0	0	0	0	0	0	0	0	0	0	0	0	0	0	0	0	0	0	0	0	0	0	1	0	1	0	0	3	0	1	0	4	0	0	0	0	0
New.CleanUp.ReferenceOTU2389	B_DKE		10	0.000677121	0	2	0	0	0	0	0	0	0	0	3	0	0	0	0	0	0	0	0	0	0	1	2	0	0	0	0	0	0	0	0	0	0	0	0	0	2	0	0	0	0	0
New.CleanUp.ReferenceOTU26273	B_DKE		10	0.000677121	0	0	0	0	0	0	0	0	0	0	0	0	0	0	0	0	0	0	2	1	0	3	1	0	1	1	0	0	1	0	0	0	0	0	0	0	0	0	0	0	0	0
New.CleanUp.ReferenceOTU35691	B_DKE		10	0.000677121	1	4	0	1	2	0	1	1	0	0	0	0	0	0	0	0	0	0	0	0	0	0	0	0	0	0	0	0	0	0	0	0	0	0	0	0	0	0	0	0	0	0
New.CleanUp.ReferenceOTU18430	B_DKE		10	0.000677121	0	0	0	0	0	0	0	0	0	0	0	0	0	0	0	0	0	0	0	0	0	0	0	0	0	0	0	0	0	0	0	0	0	0	0	0	0	0	0	0	0	10
New.CleanUp.ReferenceOTU32669	B_DKE		10	0.000677121	2	3	0	0	3	0	0	0	0	0	0	0	0	0	0	0	0	0	0	0	0	0	0	0	0	0	0	0	0	0	0	1	1	0	0	0	0	0	0	0	0	0
New.CleanUp.ReferenceOTU2701	B_DKE		9	0.000609409	0	0	0	0	0	0	0	0	0	0	0	0	0	1	0	0	0	0	0	3	0	0	1	0	0	3	0	0	0	0	0	0	0	0	0	0	0	0	0	0	1	0
New.CleanUp.ReferenceOTU10885	B_DKE		9	0.000609409	1	1	0	0	0	0	0	6	0	0	0	0	0	0	0	0	0	0	0	1	0	0	0	0	0	0	0	0	0	0	0	0	0	0	0	0	0	0	0	0	0	0
New.CleanUp.ReferenceOTU7487	B_DKE		9	0.000609409	0	1	0	0	0	0	0	0	0	0	1	3	0	2	2	0	0	0	0	0	0	0	0	0	0	0	0	0	0	0	0	0	0	0	0	0	0	0	0	0	0	0
New.CleanUp.ReferenceOTU36601	B_DKE		9	0.000609409	0	0	0	0	1	0	0	0	0	1	0	0	0	2	0	0	0	0	0	1	0	0	2	0	0	0	0	0	0	0	0	0	0	0	0	0	0	0	0	0	2	0
New.CleanUp.ReferenceOTU8930	B_DKE		9	0.000609409	0	0	0	0	0	0	0	0	0	0	0	0	0	0	0	0	0	0	0	0	0	0	0	0	0	0	0	0	0	0	0	0	0	0	0	0	0	0	0	0	0	9
New.CleanUp.ReferenceOTU14281	B_DKE		9	0.000609409	0	0	0	0	0	0	0	0	0	0	0	0	0	0	0	0	0	0	0	0	0	0	0	0	0	0	0	0	0	0	0	0	0	0	0	0	0	0	0	0	0	9
New.CleanUp.ReferenceOTU24267	B_DKE		9	0.000609409	0	0	0	0	0	0	0	0	0	0	0	0	0	0	0	0	0	0	0	0	0	0	0	0	0	0	0	0	0	0	0	1	1	2	3	0	2	0	0	0	0	0
New.CleanUp.ReferenceOTU10669	B_DKE		9	0.000609409	0	2	0	0	0	0	0	0	0	2	1	1	0	1	1	0	0	0	1	0	0	0	0	0	0	0	0	0	0	0	0	0	0	0	0	0	0	0	0	0	0	0
New.CleanUp.ReferenceOTU28717	B_DKE		9	0.000609409	0	2	0	0	2	0	0	1	0	0	1	0	0	0	1	0	1	0	1	0	0	0	0	0	0	0	0	0	0	0	0	0	0	0	0	0	0	0	0	0	0	0
New.CleanUp.ReferenceOTU141	B_DKE		9	0.000609409	0	0	0	0	0	0	0	0	0	0	3	1	0	3	1	0	1	0	0	0	0	0	0	0	0	0	0	0	0	0	0	0	0	0	0	0	0	0	0	0	0	0
New.CleanUp.ReferenceOTU6959	B_DKE		9	0.000609409	0	0	0	0	0	0	0	0	0	0	0	0	0	1	0	0	0	0	0	2	0	0	1	0	0	3	0	0	0	0	0	0	1	0	0	0	1	0	0	0	0	0
New.CleanUp.ReferenceOTU19804	B_DKE		9	0.000609409	0	0	0	0	0	0	0	0	0	0	0	1	0	1	2	0	0	0	0	1	0	0	1	0	0	0	0	0	0	3	0	0	0	0	0	0	0	0	0	0	0	0
New.CleanUp.ReferenceOTU30267	B_DKE		9	0.000609409	0	3	0	0	0	0	0	0	0	0	0	0	0	0	1	0	1	0	0	0	0	0	0	0	0	0	0	0	1	1	0	0	2	0	0	0	0	0	0	0	0	0
New.CleanUp.ReferenceOTU25733	B_DKE		9	0.000609409	0	0	0	0	0	0	0	0	0	0	0	0	0	0	0	0	0	0	0	5	0	0	1	0	0	3	0	0	0	0	0	0	0	0	0	0	0	0	0	0	0	0
New.CleanUp.ReferenceOTU27868	B_DKE		9	0.000609409	0	0	0	0	0	0	0	0	0	0	1	0	0	2	1	0	0	0	0	2	0	0	1	0	0	0	0	1	0	0	0	0	1	0	0	0	0	0	0	0	0	0
New.CleanUp.ReferenceOTU5698	B_DKE		9	0.000609409	0	0	0	0	0	0	0	0	0	0	0	0	0	1	0	0	0	0	0	0	0	3	0	0	0	0	0	0	0	0	0	0	1	0	0	0	2	0	0	0	2	0
New.CleanUp.ReferenceOTU14056	B_DKE		9	0.000609409	0	0	0	0	0	0	0	0	0	0	0	0	0	0	0	0	0	0	0	0	0	0	0	0	0	0	0	0	0	0	0	0	4	0	1	2	2	0	0	0	0	0
New.CleanUp.ReferenceOTU24161	B_DKE		9	0.000609409	0	1	0	0	0	0	0	0	0	0	3	0	0	2	1	0	0	0	0	1	0	0	1	0	0	0	0	0	0	0	0	0	0	0	0	0	0	0	0	0	0	0
New.CleanUp.ReferenceOTU28027	B_DKE		9	0.000609409	0	0	0	0	0	0	0	0	0	0	0	0	0	0	0	0	0	0	0	7	0	0	0	0	0	2	0	0	0	0	0	0	0	0	0	0	0	0	0	0	0	0
New.CleanUp.ReferenceOTU37972	B_DKE		9	0.000609409	0	0	0	0	0	0	0	0	0	0	0	0	0	0	0	0	0	0	1	2	0	3	2	0	0	0	0	0	0	0	0	0	0	0	0	0	0	0	0	0	0	1
New.CleanUp.ReferenceOTU7651	B_DKE		9	0.000609409	0	0	0	0	0	1	0	0	0	0	1	0	0	0	0	0	0	0	1	0	0	0	1	0	0	0	0	0	0	0	0	0	3	0	1	0	1	0	0	0	0	0
New.CleanUp.ReferenceOTU26450	B_DKE		9	0.000609409	0	0	0	0	0	0	0	0	0	0	0	0	0	0	0	0	0	0	0	0	0	0	3	0	0	3	0	0	0	0	0	0	0	0	0	1	2	0	0	0	0	0
New.CleanUp.ReferenceOTU11225	B_DKE		9	0.000609409	0	2	0	0	0	0	0	0	0	0	0	0	0	0	0	0	1	0	0	0	0	0	0	0	0	0	0	0	0	0	0	0	2	0	0	0	4	0	0	0	0	0
New.CleanUp.ReferenceOTU26451	B_DKE		9	0.000609409	0	0	0	0	0	0	0	0	0	0	0	0	0	0	0	0	0	0	0	0	0	0	0	0	0	0	0	0	0	0	0	0	0	0	0	0	0	0	0	0	0	9
New.CleanUp.ReferenceOTU8004	B_DKE		9	0.000609409	0	1	0	0	0	0	0	0	0	0	0	2	0	0	1	0	0	0	0	0	0	0	0	0	0	0	0	0	0	1	0	0	4	0	0	0	0	0	0	0	0	0
New.CleanUp.ReferenceOTU38442	B_DKE		9	0.000609409	0	0	1	0	0	0	0	1	0	0	0	0	0	0	1	0	0	0	0	0	0	3	0	0	3	0	0	0	0	0	0	0	0	0	0	0	0	0	0	0	0	0
New.CleanUp.ReferenceOTU36479	B_DKE		8	0.000541697	0	0	0	2	3	0	0	0	0	1	0	0	0	0	0	0	0	0	0	0	0	0	0	0	0	0	0	0	0	0	0	0	0	1	0	0	0	0	0	0	0	1
New.CleanUp.ReferenceOTU34227	B_DKE		8	0.000541697	0	0	0	0	0	1	0	0	0	0	0	0	0	0	0	0	0	0	1	1	0	4	1	0	0	0	0	0	0	0	0	0	0	0	0	0	0	0	0	0	0	0
New.CleanUp.ReferenceOTU3175	B_DKE		8	0.000541697	0	0	0	0	0	0	0	0	0	0	0	0	0	0	0	0	0	0	1	0	0	0	2	0	0	0	0	0	0	0	0	0	4	0	0	0	1	0	0	0	0	0
New.CleanUp.ReferenceOTU25541	B_DKE		8	0.000541697	0	1	0	0	0	0	0	1	0	1	1	2	1	0	0	0	0	0	0	0	0	1	0	0	0	0	0	0	0	0	0	0	0	0	0	0	0	0	0	0	0	0
New.CleanUp.ReferenceOTU26912	B_DKE		8	0.000541697	0	0	0	0	0	0	0	0	0	0	0	0	0	0	0	0	0	0	0	0	0	0	0	0	0	0	0	0	0	0	0	0	0	0	0	0	0	0	0	0	8	0
New.CleanUp.ReferenceOTU1022	B_DKE		8	0.000541697	0	0	0	0	0	0	0	0	0	0	0	0	0	0	0	0	0	0	0	0	0	0	0	0	0	0	0	0	0	0	0	2	3	0	0	1	2	0	0	0	0	0
New.CleanUp.ReferenceOTU23451	B_DKE		8	0.000541697	0	0	0	0	0	0	0	1	0	0	0	1	0	0	0	1	0	0	1	1	0	0	0	0	1	1	0	0	0	0	0	0	0	0	0	0	0	0	0	0	1	0
New.CleanUp.ReferenceOTU22853	B_DKE		8	0.000541697	0	0	0	0	0	1	0	0	0	0	0	0	0	0	1	0	1	0	0	4	0	0	0	0	0	0	0	0	0	1	0	0	0	0	0	0	0	0	0	0	0	0
New.CleanUp.ReferenceOTU36388	B_DKE		8	0.000541697	0	0	0	0	0	0	0	0	0	0	0	0	0	0	0	0	0	0	0	0	0	0	0	0	0	1	0	0	0	1	0	0	0	0	0	0	2	0	0	0	0	4
New.CleanUp.ReferenceOTU30171	B_DKE		8	0.000541697	1	1	0	0	0	0	0	0	0	0	1	0	1	0	0	0	1	0	0	2	0	0	0	0	0	0	0	0	0	1	0	0	0	0	0	0	0	0	0	0	0	0
New.CleanUp.ReferenceOTU19417	B_DKE		8	0.000541697	0	0	0	0	0	0	0	0	0	0	0	0	0	0	0	0	0	0	1	3	0	0	3	0	1	0	0	0	0	0	0	0	0	0	0	0	0	0	0	0	0	0
New.CleanUp.ReferenceOTU17452	B_DKE		8	0.000541697	0	0	0	0	0	0	0	0	0	0	0	0	0	0	0	0	0	0	0	0	0	0	0	0	0	0	0	0	2	0	0	0	0	0	0	4	2	0	0	0	0	0
New.CleanUp.ReferenceOTU37435	B_DKE		8	0.000541697	0	2	0	0	0	1	0	0	0	0	1	0	0	0	0	0	0	0	0	0	0	0	0	0	0	0	0	0	0	0	0	0	1	0	0	0	3	0	0	0	0	0
New.CleanUp.ReferenceOTU22493	B_DKE		8	0.000541697	0	0	0	0	0	0	0	0	0	1	0	0	0	0	0	0	1	0	0	2	0	0	2	0	0	0	0	0	0	0	0	0	1	0	0	0	1	0	0	0	0	0
New.CleanUp.ReferenceOTU19123	B_DKE		8	0.000541697	0	0	0	0	0	0	0	0	0	0	1	2	0	4	0	0	0	0	0	0	0	0	0	0	0	0	0	0	0	0	0	0	1	0	0	0	0	0	0	0	0	0
New.CleanUp.ReferenceOTU28496	B_DKE		8	0.000541697	0	0	0	0	0	0	0	0	0	0	1	2	0	2	0	0	2	0	0	0	0	0	0	0	0	0	0	0	0	0	0	0	1	0	0	0	0	0	0	0	0	0
New.CleanUp.ReferenceOTU31243	B_DKE		8	0.000541697	0	0	0	0	0	0	0	0	0	1	0	0	0	0	0	0	0	0	0	0	0	0	0	0	0	0	0	1	1	0	0	0	0	0	0	0	0	0	0	2	0	3
New.CleanUp.ReferenceOTU6809	B_DKE		8	0.000541697	0	1	0	0	0	1	0	0	0	0	2	1	0	0	0	0	2	0	0	0	0	1	0	0	0	0	0	0	0	0	0	0	0	0	0	0	0	0	0	0	0	0
New.CleanUp.ReferenceOTU23829	B_DKE		8	0.000541697	0	0	0	0	0	0	0	0	0	0	0	0	0	0	0	0	0	0	0	1	0	0	4	0	1	1	0	0	0	0	0	0	0	0	0	1	0	0	0	0	0	0
New.CleanUp.ReferenceOTU7671	B_DKE		8	0.000541697	0	0	0	0	0	0	0	0	0	0	2	2	1	0	0	1	2	0	0	0	0	0	0	0	0	0	0	0	0	0	0	0	0	0	0	0	0	0	0	0	0	0
New.CleanUp.ReferenceOTU24909	B_DKE		8	0.000541697	0	1	0	0	1	1	0	0	0	0	0	1	0	0	0	0	0	0	0	1	0	0	0	0	0	0	0	0	0	0	0	0	2	0	0	0	1	0	0	0	0	0
New.CleanUp.ReferenceOTU27775	B_DKE		8	0.000541697	0	0	0	0	0	0	0	0	0	0	0	0	0	0	0	0	0	0	1	2	0	0	4	0	0	1	0	0	0	0	0	0	0	0	0	0	0	0	0	0	0	0
New.CleanUp.ReferenceOTU30256	B_DKE		8	0.000541697	0	1	1	0	0	0	0	0	0	0	1	0	0	2	0	0	0	0	0	0	0	0	1	0	0	0	0	0	0	0	0	0	1	0	0	0	1	0	0	0	0	0
New.CleanUp.ReferenceOTU33866	B_DKE		8	0.000541697	0	2	0	0	0	0	0	0	0	0	0	0	0	0	0	0	0	0	1	1	0	2	1	0	0	0	0	0	0	0	0	0	0	0	0	0	1	0	0	0	0	0
New.CleanUp.ReferenceOTU35309	B_DKE		8	0.000541697	0	0	0	0	0	0	0	0	0	0	0	0	0	0	0	0	0	0	0	3	0	0	2	0	1	1	0	0	0	0	0	0	0	0	0	1	0	0	0	0	0	0
New.CleanUp.ReferenceOTU36910	B_DKE		8	0.000541697	0	0	0	0	0	0	0	0	0	0	0	0	0	0	0	0	0	0	0	4	0	1	2	0	0	1	0	0	0	0	0	0	0	0	0	0	0	0	0	0	0	0
New.CleanUp.ReferenceOTU17907	B_DKE		8	0.000541697	0	0	0	0	0	0	0	0	0	0	0	0	0	0	0	0	0	0	0	0	0	0	0	0	0	0	0	0	0	0	0	0	5	0	0	1	2	0	0	0	0	0
New.CleanUp.ReferenceOTU25031	B_DKE		8	0.000541697	0	0	0	0	0	0	0	0	0	0	0	0	0	0	0	0	0	0	0	0	0	0	2	0	0	1	0	0	0	0	0	0	3	0	0	0	2	0	0	0	0	0
New.CleanUp.ReferenceOTU30709	B_DKE		8	0.000541697	0	0	0	0	0	0	0	0	0	0	0	0	0	0	0	0	0	0	0	0	0	0	0	0	0	0	0	2	2	2	0	0	0	0	1	0	1	0	0	0	0	0
New.CleanUp.ReferenceOTU38896	B_DKE		8	0.000541697	0	0	0	0	0	0	0	0	0	0	0	0	0	0	0	0	0	0	0	0	0	0	0	0	0	0	0	0	0	0	0	0	1	0	0	4	3	0	0	0	0	0
New.CleanUp.ReferenceOTU3957	B_DKE		8	0.000541697	0	0	0	0	0	0	0	0	0	0	0	0	0	0	0	0	0	0	0	0	0	0	1	0	1	0	0	0	0	0	0	0	1	0	0	0	0	0	0	0	0	5
New.CleanUp.ReferenceOTU27746	B_DKE		8	0.000541697	0	0	0	0	0	0	0	0	0	0	0	0	0	0	0	0	1	0	0	0	0	0	1	0	0	0	0	0	0	1	0	0	2	0	0	0	0	0	0	1	0	2
New.CleanUp.ReferenceOTU20377	B_DKE		8	0.000541697	0	0	0	0	2	0	0	0	0	0	0	0	0	0	0	0	0	0	0	0	0	0	0	0	0	0	0	0	1	2	0	0	2	0	0	0	0	0	0	0	0	1
New.CleanUp.ReferenceOTU21236	B_DKE		8	0.000541697	0	0	0	0	0	0	0	0	0	0	0	0	0	0	0	0	0	0	0	0	0	0	0	0	0	0	0	3	1	0	0	0	0	0	0	0	0	0	0	3	0	1
New.CleanUp.ReferenceOTU26525	B_DKE		8	0.000541697	0	0	0	0	0	0	0	0	0	0	0	0	0	0	0	0	0	0	0	0	0	0	0	0	0	0	0	1	5	2	0	0	0	0	0	0	0	0	0	0	0	0
New.CleanUp.ReferenceOTU9817	B_DKE		8	0.000541697	0	0	0	0	0	0	0	0	0	0	0	0	0	0	0	0	0	0	0	0	0	2	2	0	1	1	0	0	0	0	0	0	1	0	0	0	1	0	0	0	0	0
New.CleanUp.ReferenceOTU9557	B_DKE		7	0.000473985	0	1	0	0	0	1	0	1	0	0	0	0	0	1	0	0	0	0	0	1	0	0	0	0	0	0	0	0	0	0	0	0	0	1	0	0	1	0	0	0	0	0
New.CleanUp.ReferenceOTU4126	B_DKE		7	0.000473985	0	0	0	0	0	0	0	0	0	0	0	0	0	0	0	0	0	0	0	0	0	0	0	0	0	0	0	2	2	1	0	0	0	0	1	0	0	0	1	0	0	0
New.CleanUp.ReferenceOTU17856	B_DKE		7	0.000473985	0	0	0	0	0	0	0	0	0	0	0	0	0	0	0	0	0	0	0	0	0	0	0	0	0	0	0	0	0	0	0	0	1	0	0	0	0	0	0	0	0	6
New.CleanUp.ReferenceOTU21890	B_DKE		7	0.000473985	0	0	0	0	0	0	0	0	0	0	0	0	0	0	0	0	0	0	1	3	0	0	1	0	0	0	0	0	0	0	0	1	0	0	0	1	0	0	0	0	0	0
New.CleanUp.ReferenceOTU6111	B_DKE		7	0.000473985	0	0	0	0	0	0	0	0	0	0	0	0	0	0	0	0	0	0	0	0	0	0	0	0	0	0	0	0	0	0	0	0	1	0	0	0	1	1	0	4	0	0
New.CleanUp.ReferenceOTU14242	B_DKE		7	0.000473985	0	0	0	0	0	1	0	0	0	0	0	0	0	2	0	1	1	0	0	0	0	0	0	0	0	1	0	0	0	0	0	0	0	0	0	0	0	0	0	0	1	0
New.CleanUp.ReferenceOTU26768	B_DKE		7	0.000473985	0	0	0	0	0	0	1	0	0	0	0	2	0	0	0	0	0	0	0	1	0	0	0	0	0	0	0	0	0	0	0	0	1	0	0	0	1	0	1	0	0	0
New.CleanUp.ReferenceOTU30950	B_DKE		7	0.000473985	0	0	0	0	0	0	0	0	0	0	0	0	0	0	0	0	0	0	0	0	0	0	0	0	0	0	0	0	0	0	0	0	1	0	0	2	4	0	0	0	0	0
New.CleanUp.ReferenceOTU10641	B_DKE		7	0.000473985	0	1	0	0	1	0	0	0	0	0	0	0	0	1	1	0	0	0	2	1	0	0	0	0	0	0	0	0	0	0	0	0	0	0	0	0	0	0	0	0	0	0
New.CleanUp.ReferenceOTU30398	B_DKE		7	0.000473985	0	0	0	0	0	0	0	0	0	1	1	1	0	1	2	0	0	0	0	0	0	0	0	0	0	1	0	0	0	0	0	0	0	0	0	0	0	0	0	0	0	0
New.CleanUp.ReferenceOTU29162	B_DKE		7	0.000473985	0	1	0	0	0	0	0	0	0	0	0	0	0	0	0	0	0	0	0	2	0	0	2	0	0	2	0	0	0	0	0	0	0	0	0	0	0	0	0	0	0	0
New.CleanUp.ReferenceOTU36144	B_DKE		7	0.000473985	0	0	0	0	0	0	0	0	0	0	0	1	0	0	0	1	0	0	0	2	0	0	2	0	0	0	0	0	0	1	0	0	0	0	0	0	0	0	0	0	0	0
New.CleanUp.ReferenceOTU9708	B_DKE		7	0.000473985	0	0	0	0	0	0	0	0	0	0	0	0	0	0	0	0	0	0	0	0	0	0	0	0	0	0	0	0	0	0	0	0	0	0	0	0	0	0	0	0	0	7
New.CleanUp.ReferenceOTU31798	B_DKE		7	0.000473985	0	0	0	0	0	1	0	0	0	1	0	2	0	1	0	0	0	0	0	0	0	0	0	0	0	0	0	0	0	0	0	0	1	0	0	0	1	0	0	0	0	0
New.CleanUp.ReferenceOTU38282	B_DKE		7	0.000473985	0	0	0	0	0	0	0	0	0	0	0	0	0	0	0	0	0	0	0	0	0	0	0	0	0	0	0	0	0	0	0	0	3	2	0	2	0	0	0	0	0	0
New.CleanUp.ReferenceOTU4893	B_DKE		7	0.000473985	0	0	0	0	0	0	0	1	0	0	2	0	0	0	0	1	0	0	0	1	0	0	0	0	0	0	0	0	0	0	0	0	0	0	0	0	2	0	0	0	0	0
New.CleanUp.ReferenceOTU15753	B_DKE		7	0.000473985	0	0	0	0	0	0	0	0	0	0	0	0	0	0	0	0	0	0	0	3	0	1	1	0	0	1	0	0	0	1	0	0	0	0	0	0	0	0	0	0	0	0
New.CleanUp.ReferenceOTU26810	B_DKE		7	0.000473985	0	0	0	0	0	1	0	0	0	0	1	0	0	0	1	0	1	0	0	1	0	0	2	0	0	0	0	0	0	0	0	0	0	0	0	0	0	0	0	0	0	0
New.CleanUp.ReferenceOTU1844	B_DKE		7	0.000473985	0	0	0	0	0	0	0	0	0	0	0	0	0	0	0	0	0	0	0	0	0	0	0	0	0	0	0	0	0	0	0	0	4	0	0	2	1	0	0	0	0	0
New.CleanUp.ReferenceOTU6213	B_DKE		7	0.000473985	0	0	0	0	0	0	0	0	0	0	2	0	0	0	1	0	0	0	0	1	0	0	1	0	0	0	0	0	0	0	0	0	1	0	1	0	0	0	0	0	0	0
New.CleanUp.ReferenceOTU11538	B_DKE		7	0.000473985	0	0	0	0	0	0	0	0	0	0	0	0	0	0	0	0	0	0	0	0	0	0	0	0	0	0	0	3	1	3	0	0	0	0	0	0	0	0	0	0	0	0
New.CleanUp.ReferenceOTU11717	B_DKE		7	0.000473985	0	0	0	0	0	0	0	0	0	0	0	0	0	0	0	0	0	0	0	1	0	1	0	0	0	0	0	0	0	0	0	0	4	0	0	0	1	0	0	0	0	0
New.CleanUp.ReferenceOTU33086	B_DKE		7	0.000473985	0	2	1	1	1	2	0	0	0	0	0	0	0	0	0	0	0	0	0	0	0	0	0	0	0	0	0	0	0	0	0	0	0	0	0	0	0	0	0	0	0	0
New.CleanUp.ReferenceOTU38816	B_DKE		7	0.000473985	0	2	0	0	0	0	0	1	0	1	0	0	0	2	0	0	0	0	0	0	0	0	0	0	0	0	0	0	0	1	0	0	0	0	0	0	0	0	0	0	0	0
New.CleanUp.ReferenceOTU39356	B_DKE		7	0.000473985	0	1	0	0	0	0	0	1	0	0	1	1	0	1	0	0	0	0	0	1	0	0	0	0	0	0	0	0	0	0	0	0	0	0	1	0	0	0	0	0	0	0
New.CleanUp.ReferenceOTU29900	B_DKE		7	0.000473985	0	0	0	0	0	0	0	0	0	0	0	0	0	0	0	0	0	0	1	2	0	0	1	0	0	2	0	0	0	0	0	0	0	0	0	0	1	0	0	0	0	0
New.CleanUp.ReferenceOTU22413	B_DKE		7	0.000473985	0	0	0	0	0	1	0	0	0	0	0	0	0	5	1	0	0	0	0	0	0	0	0	0	0	0	0	0	0	0	0	0	0	0	0	0	0	0	0	0	0	0
New.CleanUp.ReferenceOTU4860	B_DKE		7	0.000473985	0	0	0	0	0	0	0	0	0	0	0	0	1	0	0	0	1	0	0	0	0	0	0	0	0	1	0	0	1	0	0	0	0	0	0	1	2	0	0	0	0	0
New.CleanUp.ReferenceOTU6017	B_DKE		7	0.000473985	0	0	0	0	0	0	0	0	0	0	0	0	0	0	0	0	0	0	0	0	0	0	0	0	0	0	0	0	0	4	0	0	1	0	1	0	1	0	0	0	0	0
New.CleanUp.ReferenceOTU23458	B_DKE		7	0.000473985	0	0	0	0	0	0	0	0	0	0	0	1	0	1	0	1	0	0	0	1	0	1	0	0	0	0	0	0	0	1	0	0	1	0	0	0	0	0	0	0	0	0
New.CleanUp.ReferenceOTU38586	B_DKE		7	0.000473985	0	0	0	0	0	0	0	0	0	0	0	0	0	0	0	0	0	0	0	0	0	0	0	0	0	0	0	1	5	1	0	0	0	0	0	0	0	0	0	0	0	0
New.CleanUp.ReferenceOTU19927	B_DKE		7	0.000473985	0	0	0	0	0	0	0	0	0	0	0	0	0	0	1	0	1	0	0	2	0	0	0	0	0	0	0	0	3	0	0	0	0	0	0	0	0	0	0	0	0	0
New.CleanUp.ReferenceOTU35008	B_DKE		7	0.000473985	0	0	0	0	0	0	0	0	0	0	0	0	0	0	0	0	0	0	0	0	0	0	0	0	0	0	0	0	6	1	0	0	0	0	0	0	0	0	0	0	0	0
New.CleanUp.ReferenceOTU12071	B_DKE		6	0.000406273	0	4	0	0	0	0	0	0	0	0	2	0	0	0	0	0	0	0	0	0	0	0	0	0	0	0	0	0	0	0	0	0	0	0	0	0	0	0	0	0	0	0
New.CleanUp.ReferenceOTU9005	B_DKE		6	0.000406273	0	0	0	0	0	0	0	0	0	0	0	0	0	0	0	0	0	0	0	1	0	0	0	0	0	0	0	0	0	0	0	0	1	0	0	0	1	0	0	1	2	0
New.CleanUp.ReferenceOTU1448	B_DKE		6	0.000406273	0	0	0	0	0	0	0	1	0	1	0	0	0	1	0	0	0	0	1	0	0	0	0	0	0	0	0	1	0	0	0	0	0	0	0	0	1	0	0	0	0	0
New.CleanUp.ReferenceOTU16192	B_DKE		6	0.000406273	0	1	0	0	0	0	0	0	0	0	0	1	0	1	0	0	0	0	1	0	0	0	0	0	0	1	0	0	0	0	0	0	0	0	0	0	1	0	0	0	0	0
New.CleanUp.ReferenceOTU24259	B_DKE		6	0.000406273	0	0	0	0	0	0	0	0	0	0	0	0	0	0	0	0	0	0	1	0	0	0	0	0	0	0	0	0	0	0	0	0	3	0	0	0	2	0	0	0	0	0
New.CleanUp.ReferenceOTU3679	B_DKE		6	0.000406273	0	0	0	0	0	0	0	0	0	0	0	0	0	0	0	0	0	0	2	0	0	0	0	0	0	1	0	0	0	0	0	0	2	0	0	0	1	0	0	0	0	0
New.CleanUp.ReferenceOTU28583	B_DKE		6	0.000406273	0	0	0	0	0	0	0	0	0	0	1	0	0	0	0	0	0	0	0	4	0	0	0	0	0	0	0	1	0	0	0	0	0	0	0	0	0	0	0	0	0	0
New.CleanUp.ReferenceOTU15939	B_DKE		6	0.000406273	0	0	0	0	0	0	0	0	0	1	0	0	0	0	1	0	0	0	0	0	0	0	0	0	0	1	0	0	1	0	0	0	1	0	0	1	0	0	0	0	0	0
New.CleanUp.ReferenceOTU18422	B_DKE		6	0.000406273	0	0	0	0	0	0	0	0	0	0	0	0	1	1	0	0	1	0	0	2	0	0	1	0	0	0	0	0	0	0	0	0	0	0	0	0	0	0	0	0	0	0
New.CleanUp.ReferenceOTU30147	B_DKE		6	0.000406273	0	0	0	0	0	0	0	0	0	0	0	0	0	0	0	0	0	0	0	0	0	0	0	0	0	0	0	0	0	0	0	0	0	0	0	0	0	0	0	0	0	6
New.CleanUp.ReferenceOTU39547	B_DKE		6	0.000406273	0	1	0	0	2	0	1	1	0	0	0	0	0	0	0	0	0	0	0	0	0	0	0	0	0	0	0	0	0	1	0	0	0	0	0	0	0	0	0	0	0	0
New.CleanUp.ReferenceOTU15349	B_DKE		6	0.000406273	0	0	0	0	0	0	0	0	0	0	0	0	2	0	0	0	0	0	0	0	0	0	0	0	0	1	0	0	1	0	0	0	2	0	0	0	0	0	0	0	0	0
New.CleanUp.ReferenceOTU15396	B_DKE		6	0.000406273	0	0	0	0	0	0	0	0	0	0	2	0	0	3	1	0	0	0	0	0	0	0	0	0	0	0	0	0	0	0	0	0	0	0	0	0	0	0	0	0	0	0
New.CleanUp.ReferenceOTU29466	B_DKE		6	0.000406273	0	0	0	0	0	0	0	0	0	0	0	0	0	0	0	0	0	0	0	2	0	1	1	0	0	2	0	0	0	0	0	0	0	0	0	0	0	0	0	0	0	0
New.CleanUp.ReferenceOTU10380	B_DKE		6	0.000406273	0	0	0	0	0	0	0	0	0	0	0	0	0	0	0	0	0	0	0	0	0	0	0	0	0	0	0	0	0	1	0	0	2	0	0	0	0	0	0	0	0	3
New.CleanUp.ReferenceOTU7849	B_DKE		6	0.000406273	0	0	0	0	0	0	0	0	0	0	0	0	0	0	0	0	0	0	0	0	0	0	0	0	0	0	0	0	0	0	0	0	1	0	0	2	3	0	0	0	0	0
New.CleanUp.ReferenceOTU8886	B_DKE		6	0.000406273	0	0	0	0	0	0	0	0	0	0	0	0	0	0	0	0	0	0	0	2	0	1	2	0	0	1	0	0	0	0	0	0	0	0	0	0	0	0	0	0	0	0
New.CleanUp.ReferenceOTU23973	B_DKE		6	0.000406273	0	1	0	0	0	1	1	0	0	0	0	2	0	0	0	0	0	0	0	0	0	0	0	0	0	0	0	0	0	0	0	0	0	0	0	0	1	0	0	0	0	0
New.CleanUp.ReferenceOTU3321	B_DKE		6	0.000406273	0	0	0	0	0	0	0	0	0	1	2	0	1	0	0	1	0	0	0	0	0	1	0	0	0	0	0	0	0	0	0	0	0	0	0	0	0	0	0	0	0	0
New.CleanUp.ReferenceOTU5642	B_DKE		6	0.000406273	0	0	0	0	1	0	0	0	0	0	2	0	0	1	1	0	0	0	0	0	0	0	1	0	0	0	0	0	0	0	0	0	0	0	0	0	0	0	0	0	0	0
New.CleanUp.ReferenceOTU16021	B_DKE		6	0.000406273	0	0	0	0	0	0	0	0	0	0	2	0	0	0	0	0	2	0	1	0	0	0	0	0	1	0	0	0	0	0	0	0	0	0	0	0	0	0	0	0	0	0
New.CleanUp.ReferenceOTU16205	B_DKE		6	0.000406273	0	1	0	0	0	0	0	0	0	0	0	0	0	0	0	0	0	0	0	2	0	0	0	0	1	0	0	0	0	0	0	0	0	0	0	0	0	0	0	0	2	0
New.CleanUp.ReferenceOTU34234	B_DKE		6	0.000406273	0	0	0	0	0	0	0	0	0	0	0	2	0	2	0	0	0	0	0	0	0	0	0	0	0	0	0	0	0	1	0	0	0	0	0	0	1	0	0	0	0	0
New.CleanUp.ReferenceOTU34771	B_DKE		6	0.000406273	0	0	0	0	0	0	0	0	0	0	0	1	0	3	1	0	0	0	0	0	0	0	0	0	0	0	0	0	0	0	0	0	1	0	0	0	0	0	0	0	0	0
New.CleanUp.ReferenceOTU36253	B_DKE		6	0.000406273	1	0	0	0	0	0	0	0	0	0	0	0	0	0	0	0	0	0	0	1	0	0	0	0	0	0	0	0	1	1	0	0	1	0	0	0	0	0	0	1	0	0
New.CleanUp.ReferenceOTU39107	B_DKE		6	0.000406273	0	0	0	0	0	0	0	0	0	0	0	0	1	1	1	0	0	0	0	0	0	1	0	0	0	1	0	0	1	0	0	0	0	0	0	0	0	0	0	0	0	0
New.CleanUp.ReferenceOTU37255	B_DKE		6	0.000406273	0	1	0	0	0	0	0	0	0	0	0	0	0	3	0	0	0	0	0	0	0	0	0	0	0	2	0	0	0	0	0	0	0	0	0	0	0	0	0	0	0	0
New.CleanUp.ReferenceOTU1321	B_DKE		6	0.000406273	0	0	0	0	0	0	0	0	0	1	0	0	0	0	0	0	0	0	0	2	0	0	1	0	0	2	0	0	0	0	0	0	0	0	0	0	0	0	0	0	0	0
New.CleanUp.ReferenceOTU15532	B_DKE		6	0.000406273	0	0	0	0	0	0	0	0	0	0	0	0	0	0	0	0	1	0	0	0	0	0	2	0	0	0	0	0	2	1	0	0	0	0	0	0	0	0	0	0	0	0
New.CleanUp.ReferenceOTU22691	B_DKE		6	0.000406273	0	1	0	0	0	0	0	0	0	0	0	0	0	0	0	0	0	0	0	0	0	0	0	0	0	0	0	0	3	0	0	0	2	0	0	0	0	0	0	0	0	0
New.CleanUp.ReferenceOTU13471	B_DKE		6	0.000406273	0	1	0	0	0	2	0	0	0	0	0	0	0	0	0	0	0	0	0	0	0	0	0	0	0	0	0	0	0	1	0	0	0	0	0	0	2	0	0	0	0	0
New.CleanUp.ReferenceOTU6281	B_DKE		6	0.000406273	0	0	0	0	0	0	0	0	0	1	0	0	0	0	0	0	0	0	0	0	0	0	1	0	0	1	0	0	0	0	0	0	2	0	0	0	0	0	0	0	1	0
New.CleanUp.ReferenceOTU29192	B_DKE		6	0.000406273	0	0	0	0	0	0	0	0	0	1	1	0	0	3	1	0	0	0	0	0	0	0	0	0	0	0	0	0	0	0	0	0	0	0	0	0	0	0	0	0	0	0
New.CleanUp.ReferenceOTU16693	B_DKE		6	0.000406273	0	0	0	0	0	0	0	0	0	0	0	0	0	0	0	0	0	0	0	0	0	0	0	0	0	0	0	0	0	0	0	0	1	0	0	0	5	0	0	0	0	0
New.CleanUp.ReferenceOTU24971	B_DKE		6	0.000406273	0	0	0	0	0	0	0	0	0	0	1	3	0	0	1	0	1	0	0	0	0	0	0	0	0	0	0	0	0	0	0	0	0	0	0	0	0	0	0	0	0	0
New.CleanUp.ReferenceOTU15323	B_DKE		6	0.000406273	0	0	0	0	0	0	0	0	0	0	0	0	0	0	0	0	0	0	0	0	0	1	3	0	0	1	0	0	0	0	0	0	1	0	0	0	0	0	0	0	0	0
New.CleanUp.ReferenceOTU13480	B_DKE		6	0.000406273	0	0	0	0	0	1	0	0	0	0	0	0	0	0	0	0	0	0	0	0	0	0	1	0	0	0	0	0	0	0	0	0	3	0	0	0	1	0	0	0	0	0
New.CleanUp.ReferenceOTU22936	B_DKE		6	0.000406273	0	1	0	0	0	0	0	0	0	0	0	0	0	3	0	0	0	0	0	0	0	0	0	0	0	0	0	0	0	0	0	0	1	0	0	0	1	0	0	0	0	0
New.CleanUp.ReferenceOTU31675	B_DKE		6	0.000406273	0	0	0	0	0	0	0	0	0	0	0	0	0	0	0	0	0	0	1	0	0	1	1	0	0	1	0	0	0	0	0	1	0	1	0	0	0	0	0	0	0	0
New.CleanUp.ReferenceOTU30832	B_DKE		6	0.000406273	0	1	0	0	2	0	0	0	0	0	0	0	0	0	0	0	0	0	0	0	0	0	0	0	0	0	0	0	1	0	0	0	0	0	0	2	0	0	0	0	0	0
New.CleanUp.ReferenceOTU10793	B_DKE		6	0.000406273	0	1	0	0	0	0	0	0	0	0	0	0	0	0	0	0	1	0	0	0	0	0	0	0	0	0	0	0	1	0	0	0	2	0	0	1	0	0	0	0	0	0
New.CleanUp.ReferenceOTU259	B_DKE		6	0.000406273	0	1	0	0	0	0	0	0	0	0	0	0	0	0	0	0	0	0	0	3	0	0	1	0	0	1	0	0	0	0	0	0	0	0	0	0	0	0	0	0	0	0
New.CleanUp.ReferenceOTU35960	B_DKE		6	0.000406273	0	0	0	0	0	0	0	0	0	0	3	1	0	1	0	0	0	0	0	1	0	0	0	0	0	0	0	0	0	0	0	0	0	0	0	0	0	0	0	0	0	0
New.CleanUp.ReferenceOTU5047	B_DKE		6	0.000406273	0	0	0	0	0	0	0	0	0	0	0	0	0	0	0	0	0	0	0	0	0	0	0	0	0	0	0	0	3	3	0	0	0	0	0	0	0	0	0	0	0	0
New.CleanUp.ReferenceOTU37769	B_DKE		6	0.000406273	0	0	0	0	0	0	0	0	0	1	2	0	0	0	0	0	0	0	0	0	0	0	0	0	0	0	0	1	0	0	0	0	1	0	1	0	0	0	0	0	0	0
New.CleanUp.ReferenceOTU24608	B_DKE		6	0.000406273	0	5	0	0	0	0	0	0	0	0	0	0	0	0	1	0	0	0	0	0	0	0	0	0	0	0	0	0	0	0	0	0	0	0	0	0	0	0	0	0	0	0
New.CleanUp.ReferenceOTU6688	B_DKE		5	0.000338561	0	0	0	0	0	0	0	0	0	0	0	0	0	0	0	0	0	0	0	0	0	0	0	0	0	0	0	2	1	2	0	0	0	0	0	0	0	0	0	0	0	0
New.CleanUp.ReferenceOTU31448	B_DKE		5	0.000338561	0	0	0	0	0	0	0	0	0	0	0	0	0	1	0	0	0	0	0	0	0	0	1	0	0	1	0	0	0	0	0	0	1	0	1	0	0	0	0	0	0	0
New.CleanUp.ReferenceOTU8203	B_DKE		5	0.000338561	0	0	0	0	0	0	0	0	0	0	0	0	0	0	0	0	0	0	0	0	0	0	0	0	0	0	0	1	3	0	0	0	0	0	0	0	0	0	0	1	0	0
New.CleanUp.ReferenceOTU25626	B_DKE		5	0.000338561	0	0	0	0	0	0	0	0	0	0	0	0	0	0	0	0	0	0	0	0	0	0	0	0	0	0	0	0	0	0	0	0	2	0	0	0	3	0	0	0	0	0
New.CleanUp.ReferenceOTU27409	B_DKE		5	0.000338561	0	0	0	0	0	0	0	0	0	0	0	0	0	0	0	0	0	0	0	0	0	0	0	0	0	0	0	0	0	0	0	0	1	0	1	1	2	0	0	0	0	0
New.CleanUp.ReferenceOTU35987	B_DKE		5	0.000338561	0	0	0	0	0	0	0	0	0	0	0	0	0	0	0	0	0	0	0	0	0	0	0	0	0	0	0	0	0	0	0	0	1	0	0	2	2	0	0	0	0	0
New.CleanUp.ReferenceOTU11824	B_DKE		5	0.000338561	0	1	0	0	0	0	0	0	0	0	1	0	0	1	0	0	0	0	0	0	0	0	0	0	0	2	0	0	0	0	0	0	0	0	0	0	0	0	0	0	0	0
New.CleanUp.ReferenceOTU1457	B_DKE		5	0.000338561	0	0	0	0	0	0	0	0	0	1	1	0	0	0	0	1	0	0	0	1	0	0	0	0	0	0	0	0	0	0	0	0	0	0	0	0	0	0	0	0	1	0
New.CleanUp.ReferenceOTU6497	B_DKE		5	0.000338561	0	0	0	0	1	1	0	0	0	0	0	1	1	1	0	0	0	0	0	0	0	0	0	0	0	0	0	0	0	0	0	0	0	0	0	0	0	0	0	0	0	0
New.CleanUp.ReferenceOTU22614	B_DKE		5	0.000338561	0	0	0	0	0	0	0	1	0	0	1	0	0	1	1	0	1	0	0	0	0	0	0	0	0	0	0	0	0	0	0	0	0	0	0	0	0	0	0	0	0	0
New.CleanUp.ReferenceOTU27754	B_DKE		5	0.000338561	0	0	0	0	0	0	0	0	0	0	0	0	0	0	0	0	0	0	0	0	0	0	0	0	0	0	0	0	0	0	0	0	3	0	0	2	0	0	0	0	0	0
New.CleanUp.ReferenceOTU12296	B_DKE		5	0.000338561	0	0	0	0	0	0	0	0	0	0	0	4	0	0	0	0	0	0	0	0	0	0	1	0	0	0	0	0	0	0	0	0	0	0	0	0	0	0	0	0	0	0
New.CleanUp.ReferenceOTU21914	B_DKE		5	0.000338561	0	0	0	0	0	0	0	0	0	0	0	1	0	1	1	0	0	0	0	0	0	0	1	0	0	0	0	0	0	0	0	0	1	0	0	0	0	0	0	0	0	0
New.CleanUp.ReferenceOTU19677	B_DKE		5	0.000338561	0	0	0	0	0	0	0	0	0	0	0	1	0	2	1	0	0	0	0	1	0	0	0	0	0	0	0	0	0	0	0	0	0	0	0	0	0	0	0	0	0	0
New.CleanUp.ReferenceOTU17959	B_DKE		5	0.000338561	0	0	0	0	0	0	0	0	0	0	2	1	0	0	0	0	0	0	0	0	0	0	0	0	0	0	0	0	0	0	0	0	2	0	0	0	0	0	0	0	0	0
New.CleanUp.ReferenceOTU34252	B_DKE		5	0.000338561	0	0	0	0	0	0	0	0	0	0	0	0	0	0	0	0	0	0	1	2	0	0	1	0	1	0	0	0	0	0	0	0	0	0	0	0	0	0	0	0	0	0
New.CleanUp.ReferenceOTU3609	B_DKE		5	0.000338561	0	0	0	0	0	1	0	0	0	0	0	0	0	0	0	0	0	0	1	1	0	0	1	0	1	0	0	0	0	0	0	0	0	0	0	0	0	0	0	0	0	0
New.CleanUp.ReferenceOTU5836	B_DKE		5	0.000338561	0	0	0	0	0	1	0	0	0	0	0	1	0	2	1	0	0	0	0	0	0	0	0	0	0	0	0	0	0	0	0	0	0	0	0	0	0	0	0	0	0	0
New.CleanUp.ReferenceOTU19253	B_DKE		5	0.000338561	0	0	0	0	0	0	0	0	0	0	0	0	0	0	0	0	0	0	0	0	0	0	0	0	0	0	0	0	0	0	0	0	1	0	0	2	2	0	0	0	0	0
New.CleanUp.ReferenceOTU19776	B_DKE		5	0.000338561	0	0	0	0	0	0	0	0	0	0	0	0	0	0	0	0	0	0	0	0	0	0	0	0	0	0	0	0	0	0	0	1	4	0	0	0	0	0	0	0	0	0
New.CleanUp.ReferenceOTU23782	B_DKE		5	0.000338561	0	0	0	0	0	0	0	0	0	0	0	0	0	0	0	0	0	0	1	0	0	1	0	0	1	0	0	0	0	0	0	0	0	0	0	0	0	0	0	0	2	0
New.CleanUp.ReferenceOTU27317	B_DKE		5	0.000338561	0	0	0	0	0	0	0	0	0	0	2	0	0	2	0	0	1	0	0	0	0	0	0	0	0	0	0	0	0	0	0	0	0	0	0	0	0	0	0	0	0	0
New.CleanUp.ReferenceOTU33510	B_DKE		5	0.000338561	0	1	0	0	0	0	0	0	0	0	0	1	0	0	0	0	0	0	0	0	0	0	0	0	0	0	0	0	0	0	0	0	1	0	0	0	0	0	1	0	0	1
New.CleanUp.ReferenceOTU34581	B_DKE		5	0.000338561	0	0	0	0	0	0	0	0	0	0	0	0	0	0	0	0	0	0	0	3	0	0	0	0	0	2	0	0	0	0	0	0	0	0	0	0	0	0	0	0	0	0
New.CleanUp.ReferenceOTU34666	B_DKE		5	0.000338561	0	1	0	0	0	1	0	0	0	1	0	0	0	0	0	0	0	0	0	0	0	0	0	0	0	0	0	0	1	0	0	0	0	0	0	0	0	0	0	1	0	0
New.CleanUp.ReferenceOTU38373	B_DKE		5	0.000338561	0	0	0	0	0	0	0	0	0	0	0	0	0	0	0	0	0	0	0	0	0	0	0	0	0	0	0	0	0	0	0	0	2	0	1	1	1	0	0	0	0	0
New.CleanUp.ReferenceOTU34495	B_DKE		5	0.000338561	0	0	0	0	0	0	0	0	0	0	1	1	0	0	0	0	0	0	0	1	0	0	2	0	0	0	0	0	0	0	0	0	0	0	0	0	0	0	0	0	0	0
New.CleanUp.ReferenceOTU16183	B_DKE		5	0.000338561	0	5	0	0	0	0	0	0	0	0	0	0	0	0	0	0	0	0	0	0	0	0	0	0	0	0	0	0	0	0	0	0	0	0	0	0	0	0	0	0	0	0
New.CleanUp.ReferenceOTU11136	B_DKE		5	0.000338561	0	0	0	1	0	0	1	0	0	0	0	0	0	0	0	0	0	0	1	0	0	0	0	0	1	0	0	0	0	0	0	0	0	0	1	0	0	0	0	0	0	0
New.CleanUp.ReferenceOTU3772	B_DKE		5	0.000338561	0	0	0	0	0	0	0	0	0	0	0	0	0	0	0	0	0	0	0	0	0	0	0	0	0	0	0	0	0	0	0	0	0	0	0	0	1	0	0	0	0	4
New.CleanUp.ReferenceOTU37437	B_DKE		5	0.000338561	0	0	0	0	0	0	0	0	0	0	0	0	0	0	0	0	0	0	0	2	0	1	1	0	0	0	0	0	0	1	0	0	0	0	0	0	0	0	0	0	0	0
New.CleanUp.ReferenceOTU19358	B_DKE		5	0.000338561	0	0	0	0	0	0	0	0	0	0	0	0	0	0	0	0	0	0	0	0	0	0	0	0	0	0	0	0	0	0	0	0	2	1	1	0	1	0	0	0	0	0
New.CleanUp.ReferenceOTU30507	B_DKE		5	0.000338561	0	0	0	0	0	0	0	1	0	0	2	0	0	0	0	0	1	0	0	0	0	0	1	0	0	0	0	0	0	0	0	0	0	0	0	0	0	0	0	0	0	0
New.CleanUp.ReferenceOTU19033	B_DKE		5	0.000338561	0	0	0	0	0	0	0	0	0	0	1	2	0	1	0	0	1	0	0	0	0	0	0	0	0	0	0	0	0	0	0	0	0	0	0	0	0	0	0	0	0	0
New.CleanUp.ReferenceOTU28097	B_DKE		5	0.000338561	0	1	0	0	0	1	0	0	0	0	0	1	0	0	0	0	0	0	0	1	0	0	0	0	0	0	0	0	0	0	0	0	0	0	0	0	0	0	0	0	1	0
New.CleanUp.ReferenceOTU3066	B_DKE		5	0.000338561	0	0	0	0	0	0	0	0	0	0	0	0	0	0	0	0	0	0	0	0	0	0	0	0	0	0	0	0	0	0	0	0	0	0	2	0	3	0	0	0	0	0
New.CleanUp.ReferenceOTU12636	B_DKE		5	0.000338561	0	0	0	0	0	0	0	0	0	0	0	1	0	0	2	0	2	0	0	0	0	0	0	0	0	0	0	0	0	0	0	0	0	0	0	0	0	0	0	0	0	0
New.CleanUp.ReferenceOTU14421	B_DKE		5	0.000338561	0	0	0	0	0	0	0	0	0	0	2	0	0	0	1	0	2	0	0	0	0	0	0	0	0	0	0	0	0	0	0	0	0	0	0	0	0	0	0	0	0	0
New.CleanUp.ReferenceOTU22464	B_DKE		5	0.000338561	1	0	0	0	0	0	0	0	0	1	0	0	0	0	0	0	0	0	1	0	0	1	1	0	0	0	0	0	0	0	0	0	0	0	0	0	0	0	0	0	0	0
New.CleanUp.ReferenceOTU24972	B_DKE		5	0.000338561	0	0	0	0	0	0	0	0	0	0	0	0	0	1	0	0	2	0	0	0	0	0	0	0	1	0	0	0	0	0	0	0	0	0	0	0	0	0	0	1	0	0
New.CleanUp.ReferenceOTU37749	B_DKE		5	0.000338561	0	0	0	0	0	0	0	0	0	0	0	0	0	0	0	0	0	0	1	1	0	0	0	0	0	0	0	0	0	0	0	0	0	0	0	1	0	0	0	0	0	2
New.CleanUp.ReferenceOTU1912	B_DKE		5	0.000338561	0	0	0	0	0	0	0	0	0	0	0	0	0	0	0	0	0	0	0	0	0	0	0	0	0	0	0	0	0	0	0	0	1	0	1	1	2	0	0	0	0	0
New.CleanUp.ReferenceOTU5592	B_DKE		5	0.000338561	0	0	0	0	0	0	0	0	0	1	1	0	0	2	0	0	0	1	0	0	0	0	0	0	0	0	0	0	0	0	0	0	0	0	0	0	0	0	0	0	0	0
New.CleanUp.ReferenceOTU6933	B_DKE		5	0.000338561	0	0	0	0	0	0	0	0	0	0	0	0	0	0	0	0	0	0	0	1	0	2	0	0	1	0	0	0	0	0	0	0	0	0	0	0	0	0	0	0	1	0
New.CleanUp.ReferenceOTU10235	B_DKE		5	0.000338561	0	0	0	0	0	0	0	0	0	0	0	0	0	0	0	0	0	0	0	0	0	0	0	0	0	0	0	1	4	0	0	0	0	0	0	0	0	0	0	0	0	0
New.CleanUp.ReferenceOTU13826	B_DKE		5	0.000338561	0	0	0	0	0	0	0	0	0	0	0	0	0	0	0	0	0	0	0	1	0	1	1	0	0	2	0	0	0	0	0	0	0	0	0	0	0	0	0	0	0	0
New.CleanUp.ReferenceOTU24121	B_DKE		5	0.000338561	0	0	0	0	0	0	0	0	0	0	0	0	0	0	0	0	0	0	1	2	0	1	1	0	0	0	0	0	0	0	0	0	0	0	0	0	0	0	0	0	0	0
New.CleanUp.ReferenceOTU38616	B_DKE		5	0.000338561	0	0	0	0	0	0	0	0	0	0	0	0	0	0	0	0	0	0	0	0	0	1	3	0	0	1	0	0	0	0	0	0	0	0	0	0	0	0	0	0	0	0
New.CleanUp.ReferenceOTU1382	B_DKE		5	0.000338561	0	0	0	0	0	0	0	0	0	0	0	0	0	0	0	0	0	0	0	0	0	0	0	0	0	0	0	1	2	0	0	0	1	0	0	0	1	0	0	0	0	0
New.CleanUp.ReferenceOTU23119	B_DKE		5	0.000338561	0	0	0	0	0	0	1	0	0	0	0	0	0	0	0	0	0	0	0	0	0	0	0	0	0	0	0	1	3	0	0	0	0	0	0	0	0	0	0	0	0	0
New.CleanUp.ReferenceOTU8192	B_DKE		5	0.000338561	0	0	0	0	0	0	0	0	0	0	0	0	0	0	0	0	0	0	0	0	0	0	0	0	0	0	0	0	2	3	0	0	0	0	0	0	0	0	0	0	0	0
New.CleanUp.ReferenceOTU36515	B_DKE		5	0.000338561	2	0	0	1	0	0	0	0	0	0	0	0	0	0	0	0	1	0	0	0	0	0	0	0	0	1	0	0	0	0	0	0	0	0	0	0	0	0	0	0	0	0
New.CleanUp.ReferenceOTU8037	B_DKE		5	0.000338561	0	0	1	0	0	0	0	0	0	0	1	0	0	1	0	0	0	0	0	1	0	0	0	0	0	0	0	0	0	0	0	0	1	0	0	0	0	0	0	0	0	0
New.CleanUp.ReferenceOTU26108	B_DKE		5	0.000338561	0	0	0	0	0	0	0	0	0	0	0	0	0	0	0	0	0	0	0	0	0	0	0	0	0	0	0	2	1	2	0	0	0	0	0	0	0	0	0	0	0	0
New.CleanUp.ReferenceOTU27311	B_DKE		5	0.000338561	0	0	0	0	0	0	0	0	0	0	0	0	0	2	1	0	0	0	0	0	0	0	1	0	0	0	0	0	0	0	0	0	1	0	0	0	0	0	0	0	0	0
New.CleanUp.ReferenceOTU28229	B_DKE		5	0.000338561	0	1	0	0	2	0	0	0	0	0	0	0	0	0	0	1	0	0	0	0	0	0	0	0	0	0	0	0	0	0	0	0	1	0	0	0	0	0	0	0	0	0
New.CleanUp.ReferenceOTU30295	B_DKE		5	0.000338561	0	0	0	0	0	0	0	0	0	0	0	0	0	0	0	0	0	0	0	0	0	0	0	0	0	0	0	0	0	0	0	0	0	0	0	5	0	0	0	0	0	0
New.CleanUp.ReferenceOTU35056	B_DKE		5	0.000338561	0	0	0	0	0	0	0	0	0	0	0	0	0	0	0	0	0	0	0	0	0	0	0	0	0	0	0	0	0	0	0	0	3	0	1	1	0	0	0	0	0	0
New.CleanUp.ReferenceOTU39233	B_DKE		5	0.000338561	0	1	0	0	0	0	0	0	0	0	0	0	0	0	0	0	0	0	0	0	0	0	0	0	0	4	0	0	0	0	0	0	0	0	0	0	0	0	0	0	0	0
New.CleanUp.ReferenceOTU32172	B_DKE		5	0.000338561	0	0	0	0	0	0	0	0	0	0	0	0	0	0	0	0	0	0	0	0	0	0	0	0	0	0	0	0	0	0	0	0	1	0	2	0	2	0	0	0	0	0
New.CleanUp.ReferenceOTU32893	B_DKE		5	0.000338561	0	0	0	0	0	0	0	0	0	0	0	0	0	0	0	0	0	0	0	0	0	0	1	0	0	0	0	0	0	0	0	0	1	0	0	0	3	0	0	0	0	0
New.CleanUp.ReferenceOTU1751	B_DKE		5	0.000338561	0	0	0	0	0	0	0	0	0	0	0	0	0	0	0	0	2	0	1	0	0	1	0	0	0	0	0	0	0	0	0	0	1	0	0	0	0	0	0	0	0	0
New.CleanUp.ReferenceOTU7181	B_DKE		5	0.000338561	0	0	0	0	0	0	0	0	0	0	0	0	0	0	0	0	0	0	0	2	0	0	1	0	0	0	0	0	0	0	0	0	0	0	0	0	0	0	0	0	2	0
New.CleanUp.ReferenceOTU26309	B_DKE		5	0.000338561	0	0	0	0	0	0	0	0	0	0	0	0	0	0	0	0	0	0	0	0	0	0	2	0	0	1	0	0	0	0	0	0	2	0	0	0	0	0	0	0	0	0
New.CleanUp.ReferenceOTU3466	B_DKE		5	0.000338561	0	0	0	0	0	0	0	0	0	0	0	0	0	0	0	0	1	0	0	1	0	0	1	0	1	0	0	0	0	0	0	0	1	0	0	0	0	0	0	0	0	0
New.CleanUp.ReferenceOTU18240	B_DKE		5	0.000338561	0	0	0	0	0	0	0	0	0	1	0	1	0	3	0	0	0	0	0	0	0	0	0	0	0	0	0	0	0	0	0	0	0	0	0	0	0	0	0	0	0	0
New.CleanUp.ReferenceOTU32654	B_DKE		5	0.000338561	0	0	0	0	0	0	0	2	0	0	1	0	0	1	0	0	0	0	0	0	0	0	0	0	0	0	0	0	0	0	0	0	0	0	0	0	0	0	0	0	1	0
New.CleanUp.ReferenceOTU14807	B_DKE		5	0.000338561	0	0	0	0	0	0	0	0	0	0	0	0	0	0	0	0	0	0	3	0	0	0	0	0	0	0	0	0	1	0	0	0	0	1	0	0	0	0	0	0	0	0
New.CleanUp.ReferenceOTU5344	B_DKE		5	0.000338561	0	0	0	0	0	0	0	0	0	0	0	0	0	0	0	0	0	0	0	0	0	0	0	0	0	0	0	0	0	0	0	1	3	0	0	1	0	0	0	0	0	0
New.CleanUp.ReferenceOTU21598	B_DKE		5	0.000338561	0	3	0	0	0	0	0	1	0	0	0	0	0	0	0	0	0	0	0	0	0	0	0	0	0	0	0	0	0	0	0	0	1	0	0	0	0	0	0	0	0	0
New.CleanUp.ReferenceOTU12481	B_DKE		5	0.000338561	0	0	0	0	0	0	0	0	0	0	0	0	0	0	0	0	0	0	0	0	0	0	0	0	0	0	0	0	0	0	0	0	0	0	0	0	0	0	0	0	0	5
New.CleanUp.ReferenceOTU15367	B_DKE		5	0.000338561	1	2	0	0	0	0	0	0	0	0	1	0	0	0	0	0	0	0	0	0	0	0	0	0	1	0	0	0	0	0	0	0	0	0	0	0	0	0	0	0	0	0
New.CleanUp.ReferenceOTU28926	B_DKE		5	0.000338561	1	4	0	0	0	0	0	0	0	0	0	0	0	0	0	0	0	0	0	0	0	0	0	0	0	0	0	0	0	0	0	0	0	0	0	0	0	0	0	0	0	0
New.CleanUp.ReferenceOTU20189	B_DKE		5	0.000338561	0	1	0	0	0	0	0	0	0	0	1	0	0	0	0	0	0	0	0	0	0	0	0	0	0	0	0	0	0	0	0	0	2	0	0	0	0	0	0	0	1	0
New.CleanUp.ReferenceOTU18554	B_DKE		5	0.000338561	3	0	0	0	0	0	0	0	0	0	0	0	0	0	0	0	0	0	1	0	0	0	0	0	0	0	0	0	1	0	0	0	0	0	0	0	0	0	0	0	0	0
New.CleanUp.ReferenceOTU22036	B_DKE		5	0.000338561	0	2	0	0	0	0	0	0	0	0	0	1	0	0	0	1	0	0	0	0	0	0	0	0	0	0	0	0	0	0	0	0	0	0	0	0	0	0	0	0	0	1
New.CleanUp.ReferenceOTU32807	B_DKE		5	0.000338561	0	0	0	0	0	0	0	0	0	0	0	0	1	0	1	0	0	0	0	2	0	0	0	0	0	0	0	0	0	1	0	0	0	0	0	0	0	0	0	0	0	0
New.CleanUp.ReferenceOTU1824	B_DKE		4	0.000270849	0	1	0	0	0	0	0	0	0	0	1	0	0	0	0	0	0	0	0	0	0	1	1	0	0	0	0	0	0	0	0	0	0	0	0	0	0	0	0	0	0	0
New.CleanUp.ReferenceOTU14289	B_DKE		4	0.000270849	0	0	0	0	0	1	0	0	0	0	0	0	0	0	0	0	1	0	0	0	0	1	1	0	0	0	0	0	0	0	0	0	0	0	0	0	0	0	0	0	0	0
New.CleanUp.ReferenceOTU17107	B_DKE		4	0.000270849	0	0	0	0	0	0	0	0	0	0	0	0	0	0	0	0	0	0	0	0	0	0	0	0	0	0	0	0	0	0	0	2	2	0	0	0	0	0	0	0	0	0
New.CleanUp.ReferenceOTU33872	B_DKE		4	0.000270849	0	0	0	0	0	0	0	0	0	0	0	0	0	0	0	0	0	0	0	0	0	0	0	0	0	0	0	0	0	0	0	0	0	0	0	0	0	0	0	0	0	4
New.CleanUp.ReferenceOTU1841	B_DKE		4	0.000270849	0	0	0	0	0	0	0	0	0	0	1	1	0	0	0	0	1	0	0	0	0	0	1	0	0	0	0	0	0	0	0	0	0	0	0	0	0	0	0	0	0	0
New.CleanUp.ReferenceOTU33136	B_DKE		4	0.000270849	0	0	0	0	0	0	0	0	0	0	0	0	0	1	0	0	0	0	0	1	0	0	1	0	0	1	0	0	0	0	0	0	0	0	0	0	0	0	0	0	0	0
New.CleanUp.ReferenceOTU11544	B_DKE		4	0.000270849	0	0	0	0	0	0	0	0	0	0	0	0	0	0	0	0	0	0	0	0	0	1	0	0	0	0	0	0	1	0	0	0	1	0	0	0	0	0	0	0	0	1
New.CleanUp.ReferenceOTU28901	B_DKE		4	0.000270849	0	1	0	0	0	0	0	0	0	0	2	0	0	1	0	0	0	0	0	0	0	0	0	0	0	0	0	0	0	0	0	0	0	0	0	0	0	0	0	0	0	0
New.CleanUp.ReferenceOTU28624	B_DKE		4	0.000270849	0	0	0	0	0	0	0	0	0	0	0	0	0	0	0	0	0	0	0	0	0	0	0	0	0	0	0	0	0	0	0	1	2	0	0	0	1	0	0	0	0	0
New.CleanUp.ReferenceOTU33644	B_DKE		4	0.000270849	0	0	0	0	0	0	0	0	0	0	0	0	0	0	0	0	0	0	1	0	0	2	0	0	0	0	0	0	1	0	0	0	0	0	0	0	0	0	0	0	0	0
New.CleanUp.ReferenceOTU9239	B_DKE		4	0.000270849	0	1	0	0	0	0	0	0	0	0	0	0	0	0	0	2	1	0	0	0	0	0	0	0	0	0	0	0	0	0	0	0	0	0	0	0	0	0	0	0	0	0
New.CleanUp.ReferenceOTU16905	B_DKE		4	0.000270849	0	0	0	0	0	0	0	0	0	0	0	0	0	0	0	0	0	0	0	0	0	0	0	0	0	0	0	0	0	0	0	0	0	0	0	0	0	0	0	0	0	4
New.CleanUp.ReferenceOTU30878	B_DKE		4	0.000270849	0	0	0	0	0	0	0	0	0	0	0	0	0	0	0	0	0	0	0	0	0	0	0	0	0	0	0	0	0	0	0	0	3	0	0	0	1	0	0	0	0	0
New.CleanUp.ReferenceOTU32264	B_DKE		4	0.000270849	1	0	0	0	0	1	0	0	0	0	1	0	0	1	0	0	0	0	0	0	0	0	0	0	0	0	0	0	0	0	0	0	0	0	0	0	0	0	0	0	0	0
New.CleanUp.ReferenceOTU29215	B_DKE		4	0.000270849	0	0	0	0	1	0	0	0	0	0	0	1	0	0	1	0	0	0	0	1	0	0	0	0	0	0	0	0	0	0	0	0	0	0	0	0	0	0	0	0	0	0
New.CleanUp.ReferenceOTU9641	B_DKE		4	0.000270849	0	0	0	0	0	0	0	0	0	0	1	0	0	1	0	0	0	0	0	1	0	0	0	0	0	0	0	0	0	0	0	0	1	0	0	0	0	0	0	0	0	0
New.CleanUp.ReferenceOTU30361	B_DKE		4	0.000270849	0	0	0	0	0	0	0	0	0	0	0	0	0	0	0	0	0	0	0	0	0	0	0	0	0	0	0	0	0	0	0	0	0	0	0	0	0	0	0	0	3	1
New.CleanUp.ReferenceOTU22407	B_DKE		4	0.000270849	0	1	0	0	0	0	0	0	0	0	0	0	0	0	0	0	0	0	0	1	0	0	0	0	0	0	0	0	1	0	0	0	1	0	0	0	0	0	0	0	0	0
New.CleanUp.ReferenceOTU29789	B_DKE		4	0.000270849	0	0	0	0	0	0	0	0	0	0	0	0	0	1	0	0	0	0	0	1	0	0	0	0	0	0	0	0	0	0	0	0	1	0	1	0	0	0	0	0	0	0
New.CleanUp.ReferenceOTU7873	B_DKE		4	0.000270849	0	0	0	0	0	0	0	0	0	0	0	0	0	1	0	0	0	0	0	0	0	0	0	0	0	0	0	0	0	1	0	0	0	0	1	0	1	0	0	0	0	0
New.CleanUp.ReferenceOTU12641	B_DKE		4	0.000270849	0	0	0	0	0	0	0	0	0	1	0	0	0	0	0	0	0	0	0	1	0	0	0	0	0	1	0	0	0	1	0	0	0	0	0	0	0	0	0	0	0	0
New.CleanUp.ReferenceOTU31791	B_DKE		4	0.000270849	0	0	0	0	0	0	0	0	0	0	0	0	0	0	0	0	0	0	0	0	0	0	0	0	0	0	0	0	0	0	0	0	0	0	0	0	0	0	0	0	0	4
New.CleanUp.ReferenceOTU5265	B_DKE		4	0.000270849	0	0	0	0	0	0	0	0	0	0	0	0	0	0	0	0	0	0	0	0	0	0	0	0	0	0	0	0	0	0	0	0	0	0	0	0	0	0	0	0	0	4
New.CleanUp.ReferenceOTU26401	B_DKE		4	0.000270849	0	1	0	0	1	0	0	0	0	0	0	0	0	1	0	0	0	0	0	0	0	0	0	0	0	0	0	0	0	0	0	0	0	0	0	0	1	0	0	0	0	0
New.CleanUp.ReferenceOTU26235	B_DKE		4	0.000270849	0	0	0	0	0	0	0	0	0	0	0	0	0	0	0	0	0	0	0	0	0	0	0	0	0	0	0	0	0	0	0	3	0	0	0	1	0	0	0	0	0	0
New.CleanUp.ReferenceOTU22659	B_DKE		4	0.000270849	0	0	0	0	0	0	0	0	0	0	1	0	0	0	0	0	1	0	1	0	0	0	0	0	0	0	0	0	0	1	0	0	0	0	0	0	0	0	0	0	0	0
New.CleanUp.ReferenceOTU30291	B_DKE		4	0.000270849	0	0	0	0	0	0	0	0	0	0	0	0	0	0	0	0	0	0	0	0	0	0	0	0	0	0	0	1	0	1	0	0	0	0	0	0	0	0	1	1	0	0
New.CleanUp.ReferenceOTU25592	B_DKE		4	0.000270849	0	0	0	0	0	0	0	0	0	0	0	0	0	0	0	0	0	0	0	0	0	0	0	0	0	0	0	2	0	1	0	0	0	0	0	0	0	0	0	1	0	0
New.CleanUp.ReferenceOTU23513	B_DKE		4	0.000270849	1	1	0	0	0	0	0	0	0	0	0	0	0	0	0	0	0	0	0	2	0	0	0	0	0	0	0	0	0	0	0	0	0	0	0	0	0	0	0	0	0	0
New.CleanUp.ReferenceOTU35468	B_DKE		4	0.000270849	0	0	0	0	0	0	0	1	0	0	1	0	0	0	0	1	0	0	0	0	0	0	0	0	0	1	0	0	0	0	0	0	0	0	0	0	0	0	0	0	0	0
New.CleanUp.ReferenceOTU25348	B_DKE		4	0.000270849	0	0	0	0	0	0	0	0	0	0	0	0	0	0	0	0	0	0	0	1	0	0	1	0	0	0	0	0	0	1	0	0	1	0	0	0	0	0	0	0	0	0
New.CleanUp.ReferenceOTU810	B_DKE		4	0.000270849	0	0	0	0	0	0	0	0	0	0	1	0	0	0	0	0	1	0	0	1	0	0	0	0	0	0	0	0	0	0	0	0	1	0	0	0	0	0	0	0	0	0
New.CleanUp.ReferenceOTU19166	B_DKE		4	0.000270849	0	0	0	0	0	0	0	0	0	0	0	0	0	0	0	0	0	0	1	0	0	0	1	0	0	0	0	0	0	0	0	0	0	0	0	0	2	0	0	0	0	0
New.CleanUp.ReferenceOTU29875	B_DKE		4	0.000270849	0	0	0	0	0	0	0	0	0	0	2	0	0	1	1	0	0	0	0	0	0	0	0	0	0	0	0	0	0	0	0	0	0	0	0	0	0	0	0	0	0	0
New.CleanUp.ReferenceOTU310	B_DKE		4	0.000270849	0	0	0	0	0	0	0	0	0	0	1	0	0	1	1	0	0	0	0	0	0	0	0	0	0	1	0	0	0	0	0	0	0	0	0	0	0	0	0	0	0	0
New.CleanUp.ReferenceOTU9994	B_DKE		4	0.000270849	0	0	0	0	0	0	0	0	0	0	0	0	0	1	1	0	0	0	0	1	0	0	0	0	0	0	0	0	0	1	0	0	0	0	0	0	0	0	0	0	0	0
New.CleanUp.ReferenceOTU35183	B_DKE		4	0.000270849	0	0	0	0	0	0	0	0	0	0	1	0	0	1	0	0	0	0	0	0	0	0	0	0	1	0	0	0	0	0	0	0	0	0	0	0	0	0	0	1	0	0
New.CleanUp.ReferenceOTU3	B_DKE		4	0.000270849	0	0	0	0	0	0	0	0	0	0	0	2	0	0	0	0	0	0	0	0	0	0	2	0	0	0	0	0	0	0	0	0	0	0	0	0	0	0	0	0	0	0
New.CleanUp.ReferenceOTU311	B_DKE		4	0.000270849	0	0	0	0	0	0	0	0	0	0	0	0	0	0	0	0	0	0	0	0	0	0	0	0	0	0	0	1	1	2	0	0	0	0	0	0	0	0	0	0	0	0
New.CleanUp.ReferenceOTU1049	B_DKE		4	0.000270849	0	0	0	0	0	0	0	0	0	0	0	0	0	0	0	0	0	0	0	1	0	0	0	0	0	0	0	0	0	0	0	0	1	0	0	0	2	0	0	0	0	0
New.CleanUp.ReferenceOTU10326	B_DKE		4	0.000270849	0	1	0	0	0	0	0	1	0	0	0	1	0	0	0	0	1	0	0	0	0	0	0	0	0	0	0	0	0	0	0	0	0	0	0	0	0	0	0	0	0	0
New.CleanUp.ReferenceOTU13534	B_DKE		4	0.000270849	0	0	0	0	0	0	0	0	0	0	0	0	0	0	0	0	0	0	0	0	0	0	0	0	0	0	0	2	0	0	0	0	0	0	0	0	0	0	0	2	0	0
New.CleanUp.ReferenceOTU15346	B_DKE		4	0.000270849	0	0	0	0	0	0	0	0	0	0	1	1	0	0	0	0	0	0	0	0	0	0	0	0	0	0	0	0	0	0	0	0	0	0	2	0	0	0	0	0	0	0
New.CleanUp.ReferenceOTU18246	B_DKE		4	0.000270849	0	0	0	0	0	0	0	0	0	0	1	0	0	2	0	0	1	0	0	0	0	0	0	0	0	0	0	0	0	0	0	0	0	0	0	0	0	0	0	0	0	0
New.CleanUp.ReferenceOTU22882	B_DKE		4	0.000270849	0	0	0	0	0	0	0	0	0	0	0	1	0	0	0	0	0	0	0	0	0	0	0	0	0	1	0	0	0	0	0	0	0	0	0	0	2	0	0	0	0	0
New.CleanUp.ReferenceOTU25307	B_DKE		4	0.000270849	1	0	0	0	0	0	0	1	0	0	0	0	0	0	0	0	0	0	1	0	0	0	0	0	0	0	0	0	0	0	0	0	0	0	0	0	0	0	0	1	0	0
New.CleanUp.ReferenceOTU32857	B_DKE		4	0.000270849	0	0	0	0	0	0	0	0	0	0	1	0	0	0	0	0	0	0	0	0	0	0	1	0	0	0	0	0	0	0	0	0	1	0	0	0	0	0	0	1	0	0
New.CleanUp.ReferenceOTU1668	B_DKE		4	0.000270849	0	0	0	0	0	0	0	0	0	0	0	0	0	0	0	0	0	0	0	0	0	0	0	0	0	0	0	0	2	0	0	1	1	0	0	0	0	0	0	0	0	0
New.CleanUp.ReferenceOTU14710	B_DKE		4	0.000270849	0	0	0	0	0	0	0	0	0	0	0	0	0	0	0	0	0	0	0	0	0	0	0	0	0	0	0	0	1	3	0	0	0	0	0	0	0	0	0	0	0	0
New.CleanUp.ReferenceOTU9736	B_DKE		4	0.000270849	0	0	0	0	0	0	0	0	0	0	0	0	0	0	0	0	0	0	0	0	0	0	0	0	0	0	0	0	0	0	0	0	0	0	0	0	0	0	0	0	0	4
New.CleanUp.ReferenceOTU9229	B_DKE		4	0.000270849	0	0	0	0	0	0	0	1	0	0	0	0	0	0	0	0	0	0	0	0	0	1	2	0	0	0	0	0	0	0	0	0	0	0	0	0	0	0	0	0	0	0
New.CleanUp.ReferenceOTU29379	B_DKE		4	0.000270849	0	0	0	0	0	0	0	0	0	0	0	0	0	0	0	0	0	0	1	0	0	0	1	0	1	0	0	0	0	0	0	0	0	0	1	0	0	0	0	0	0	0
New.CleanUp.ReferenceOTU28286	B_DKE		4	0.000270849	1	1	0	0	0	0	0	0	0	0	0	0	0	0	0	2	0	0	0	0	0	0	0	0	0	0	0	0	0	0	0	0	0	0	0	0	0	0	0	0	0	0
New.CleanUp.ReferenceOTU22050	B_DKE		4	0.000270849	0	0	0	0	0	0	0	0	0	0	0	0	0	0	0	0	0	0	0	0	0	0	0	0	0	0	0	0	0	0	0	0	0	0	0	3	1	0	0	0	0	0
New.CleanUp.ReferenceOTU23447	B_DKE		4	0.000270849	0	0	0	0	0	0	0	0	0	0	0	0	0	0	0	0	0	0	0	0	0	0	0	0	0	0	0	0	0	0	0	0	1	0	0	2	1	0	0	0	0	0
New.CleanUp.ReferenceOTU16843	B_DKE		4	0.000270849	0	0	0	0	0	0	0	0	0	0	0	0	0	0	0	0	0	0	0	0	0	0	0	0	0	0	0	0	1	1	0	0	2	0	0	0	0	0	0	0	0	0
New.CleanUp.ReferenceOTU1298	B_DKE		4	0.000270849	0	0	0	1	1	0	0	0	0	0	0	0	0	0	0	0	0	0	0	1	0	0	0	0	0	0	0	0	0	0	0	0	0	0	0	0	0	0	0	0	1	0
New.CleanUp.ReferenceOTU4106	B_DKE		4	0.000270849	0	0	0	0	0	0	0	0	0	0	0	0	0	0	0	0	0	0	0	0	0	0	1	0	0	0	0	0	0	0	0	0	0	0	1	0	2	0	0	0	0	0
New.CleanUp.ReferenceOTU18270	B_DKE		4	0.000270849	0	0	0	0	0	0	0	0	0	0	2	0	0	1	0	0	0	0	0	0	0	1	0	0	0	0	0	0	0	0	0	0	0	0	0	0	0	0	0	0	0	0
New.CleanUp.ReferenceOTU30619	B_DKE		4	0.000270849	0	0	0	0	0	0	0	0	0	1	1	0	0	0	0	0	0	0	0	0	0	0	0	0	0	0	0	0	0	0	0	0	2	0	0	0	0	0	0	0	0	0
New.CleanUp.ReferenceOTU30660	B_DKE		4	0.000270849	0	0	0	0	0	0	0	0	0	0	0	0	0	0	0	0	0	0	0	3	0	1	0	0	0	0	0	0	0	0	0	0	0	0	0	0	0	0	0	0	0	0
New.CleanUp.ReferenceOTU37011	B_DKE		4	0.000270849	0	0	0	0	0	0	0	0	0	0	0	0	0	0	0	0	0	0	1	2	0	0	1	0	0	0	0	0	0	0	0	0	0	0	0	0	0	0	0	0	0	0
New.CleanUp.ReferenceOTU10477	B_DKE		4	0.000270849	0	0	0	0	0	0	0	0	0	0	1	0	0	2	0	0	1	0	0	0	0	0	0	0	0	0	0	0	0	0	0	0	0	0	0	0	0	0	0	0	0	0
New.CleanUp.ReferenceOTU34823	B_DKE		4	0.000270849	0	0	0	0	0	0	0	0	0	0	1	1	0	1	0	0	0	0	0	1	0	0	0	0	0	0	0	0	0	0	0	0	0	0	0	0	0	0	0	0	0	0
New.CleanUp.ReferenceOTU788	B_DKE		4	0.000270849	0	4	0	0	0	0	0	0	0	0	0	0	0	0	0	0	0	0	0	0	0	0	0	0	0	0	0	0	0	0	0	0	0	0	0	0	0	0	0	0	0	0
New.CleanUp.ReferenceOTU2391	B_DKE		4	0.000270849	0	1	0	0	0	1	0	0	0	0	1	0	0	1	0	0	0	0	0	0	0	0	0	0	0	0	0	0	0	0	0	0	0	0	0	0	0	0	0	0	0	0
New.CleanUp.ReferenceOTU8077	B_DKE		4	0.000270849	0	0	0	0	0	1	0	0	0	0	1	0	0	0	1	0	0	0	0	0	0	0	1	0	0	0	0	0	0	0	0	0	0	0	0	0	0	0	0	0	0	0
New.CleanUp.ReferenceOTU9330	B_DKE		4	0.000270849	0	0	0	0	0	0	0	0	0	0	0	0	0	0	0	0	0	0	0	0	0	0	0	0	0	0	0	1	1	2	0	0	0	0	0	0	0	0	0	0	0	0
New.CleanUp.ReferenceOTU13420	B_DKE		4	0.000270849	0	0	0	1	0	0	0	0	0	0	0	0	0	1	0	0	1	0	0	0	0	0	1	0	0	0	0	0	0	0	0	0	0	0	0	0	0	0	0	0	0	0
New.CleanUp.ReferenceOTU18612	B_DKE		4	0.000270849	0	2	0	0	1	0	0	0	0	0	0	0	0	0	1	0	0	0	0	0	0	0	0	0	0	0	0	0	0	0	0	0	0	0	0	0	0	0	0	0	0	0
New.CleanUp.ReferenceOTU22625	B_DKE		4	0.000270849	0	0	0	0	0	0	0	0	0	0	0	1	1	0	0	0	0	0	0	1	0	0	0	0	0	1	0	0	0	0	0	0	0	0	0	0	0	0	0	0	0	0
New.CleanUp.ReferenceOTU22745	B_DKE		4	0.000270849	0	0	0	0	0	0	0	0	0	0	0	0	0	0	0	0	0	0	0	0	0	0	0	0	0	0	0	0	3	0	0	0	0	0	0	0	0	0	0	1	0	0
New.CleanUp.ReferenceOTU33930	B_DKE		4	0.000270849	0	0	0	0	0	0	0	0	0	0	0	1	0	1	0	0	0	0	0	0	0	0	0	0	0	1	0	0	0	0	0	0	0	0	1	0	0	0	0	0	0	0
New.CleanUp.ReferenceOTU35975	B_DKE		4	0.000270849	0	0	0	0	0	0	0	0	0	0	0	0	0	0	0	0	0	0	0	0	0	0	2	0	0	1	0	0	0	0	0	0	0	0	0	0	0	0	0	0	1	0
New.CleanUp.ReferenceOTU37915	B_DKE		4	0.000270849	0	0	0	0	0	0	0	0	0	0	0	2	0	0	0	0	0	0	0	0	0	0	0	0	0	0	0	0	0	0	0	0	0	0	1	0	1	0	0	0	0	0
New.CleanUp.ReferenceOTU38627	B_DKE		4	0.000270849	0	0	0	0	0	0	0	0	0	0	0	0	0	0	0	0	0	0	1	1	0	0	2	0	0	0	0	0	0	0	0	0	0	0	0	0	0	0	0	0	0	0
New.CleanUp.ReferenceOTU39222	B_DKE		4	0.000270849	0	0	0	0	0	0	0	0	0	0	0	0	0	0	0	0	0	0	0	0	0	0	1	0	0	0	0	0	0	0	0	0	0	0	0	0	0	0	0	0	3	0
New.CleanUp.ReferenceOTU39358	B_DKE		4	0.000270849	0	1	0	0	0	0	0	1	0	0	0	0	0	2	0	0	0	0	0	0	0	0	0	0	0	0	0	0	0	0	0	0	0	0	0	0	0	0	0	0	0	0
New.CleanUp.ReferenceOTU10070	B_DKE		4	0.000270849	0	0	0	0	0	0	0	0	0	1	1	0	0	0	1	0	1	0	0	0	0	0	0	0	0	0	0	0	0	0	0	0	0	0	0	0	0	0	0	0	0	0
New.CleanUp.ReferenceOTU9828	B_DKE		4	0.000270849	0	0	0	0	0	0	1	0	0	0	0	0	0	0	1	0	0	0	1	0	0	0	0	0	0	0	0	0	1	0	0	0	0	0	0	0	0	0	0	0	0	0
New.CleanUp.ReferenceOTU17689	B_DKE		4	0.000270849	0	0	0	0	0	0	0	0	0	0	0	0	0	0	0	0	0	0	0	0	0	0	0	0	0	0	0	0	0	0	0	0	0	0	0	0	0	0	0	0	0	4
New.CleanUp.ReferenceOTU22079	B_DKE		4	0.000270849	0	0	0	0	0	0	0	0	0	0	0	0	0	0	0	0	0	0	0	1	0	1	1	0	0	1	0	0	0	0	0	0	0	0	0	0	0	0	0	0	0	0
New.CleanUp.ReferenceOTU28477	B_DKE		4	0.000270849	0	0	0	0	0	0	0	0	0	0	0	0	0	0	0	0	0	0	0	0	0	0	0	0	0	0	0	2	1	1	0	0	0	0	0	0	0	0	0	0	0	0
New.CleanUp.ReferenceOTU9962	B_DKE		4	0.000270849	0	1	0	0	0	0	0	0	0	0	0	0	0	0	0	0	0	0	0	0	0	0	0	0	0	0	0	0	0	1	0	0	2	0	0	0	0	0	0	0	0	0
New.CleanUp.ReferenceOTU27948	B_DKE		4	0.000270849	0	0	0	0	0	0	0	0	0	0	1	1	0	0	0	0	0	0	0	0	0	0	0	0	0	2	0	0	0	0	0	0	0	0	0	0	0	0	0	0	0	0
New.CleanUp.ReferenceOTU10116	B_DKE		4	0.000270849	0	0	0	0	0	0	0	0	0	0	0	0	0	0	0	0	0	0	0	1	0	1	0	0	1	1	0	0	0	0	0	0	0	0	0	0	0	0	0	0	0	0
New.CleanUp.ReferenceOTU12305	B_DKE		4	0.000270849	0	0	0	0	0	0	0	0	0	0	0	0	0	0	0	0	0	0	0	0	0	0	0	0	0	0	0	1	2	0	0	0	0	0	0	0	0	1	0	0	0	0
New.CleanUp.ReferenceOTU18405	B_DKE		4	0.000270849	0	0	0	0	0	0	0	0	0	0	1	0	0	2	1	0	0	0	0	0	0	0	0	0	0	0	0	0	0	0	0	0	0	0	0	0	0	0	0	0	0	0
New.CleanUp.ReferenceOTU36975	B_DKE		4	0.000270849	0	0	0	0	1	0	0	0	0	0	0	1	0	1	0	0	1	0	0	0	0	0	0	0	0	0	0	0	0	0	0	0	0	0	0	0	0	0	0	0	0	0
New.CleanUp.ReferenceOTU12501	B_DKE		4	0.000270849	0	0	0	0	0	1	0	0	0	1	0	0	0	0	0	0	0	0	1	0	0	0	0	0	0	0	0	0	0	0	0	0	0	0	0	0	0	0	0	0	0	1
New.CleanUp.ReferenceOTU20502	B_DKE		4	0.000270849	0	0	0	0	0	0	0	1	0	0	0	0	0	1	0	0	0	0	0	0	0	1	0	0	0	1	0	0	0	0	0	0	0	0	0	0	0	0	0	0	0	0
New.CleanUp.ReferenceOTU182	B_DKE		4	0.000270849	0	0	0	0	0	0	0	0	0	0	0	0	0	0	0	0	0	0	0	0	0	1	0	0	0	1	0	0	0	0	0	0	0	0	1	0	1	0	0	0	0	0
New.CleanUp.ReferenceOTU6528	B_DKE		4	0.000270849	0	1	0	0	0	0	0	0	0	0	0	0	0	1	0	0	0	0	0	0	0	0	0	0	0	0	0	0	0	0	0	0	1	0	0	0	1	0	0	0	0	0
New.CleanUp.ReferenceOTU9165	B_DKE		4	0.000270849	0	1	0	0	0	0	0	0	0	0	0	0	0	0	0	0	0	0	0	2	0	0	1	0	0	0	0	0	0	0	0	0	0	0	0	0	0	0	0	0	0	0
New.CleanUp.ReferenceOTU21735	B_DKE		4	0.000270849	0	0	0	0	0	0	0	0	0	0	0	1	0	0	2	0	0	0	0	0	0	0	0	0	0	0	0	0	0	0	0	0	0	0	0	0	0	0	0	0	1	0
New.CleanUp.ReferenceOTU22297	B_DKE		4	0.000270849	0	0	0	0	0	0	0	0	0	1	0	0	0	0	0	0	0	0	0	0	0	0	1	0	0	0	0	1	0	0	0	0	0	0	0	1	0	0	0	0	0	0
New.CleanUp.ReferenceOTU25664	B_DKE		4	0.000270849	0	0	0	0	0	0	0	0	0	0	0	0	0	0	0	0	0	0	0	1	0	0	0	0	0	0	0	0	0	0	0	0	0	0	0	0	0	0	0	0	3	0
New.CleanUp.ReferenceOTU37058	B_DKE		4	0.000270849	0	0	0	0	0	0	0	0	0	0	1	0	0	0	2	0	0	0	0	0	0	0	0	0	0	1	0	0	0	0	0	0	0	0	0	0	0	0	0	0	0	0
New.CleanUp.ReferenceOTU37087	B_DKE		4	0.000270849	0	0	0	0	0	0	0	0	0	0	0	0	0	2	0	0	0	0	0	1	0	0	0	0	1	0	0	0	0	0	0	0	0	0	0	0	0	0	0	0	0	0
New.CleanUp.ReferenceOTU37653	B_DKE		4	0.000270849	0	0	0	0	0	0	0	0	0	0	1	2	0	0	0	0	1	0	0	0	0	0	0	0	0	0	0	0	0	0	0	0	0	0	0	0	0	0	0	0	0	0
New.CleanUp.ReferenceOTU39361	B_DKE		4	0.000270849	0	0	0	0	0	0	0	0	0	0	0	0	0	0	0	0	0	0	0	0	0	0	0	0	0	0	0	0	0	0	0	0	2	0	1	1	0	0	0	0	0	0
New.CleanUp.ReferenceOTU12915	B_DKE		4	0.000270849	0	1	0	0	0	0	0	0	0	0	0	0	0	0	0	0	0	0	0	0	0	0	0	0	0	0	0	0	0	0	0	0	1	0	0	0	0	0	0	0	2	0
New.CleanUp.ReferenceOTU1859	B_DKE		4	0.000270849	0	0	0	0	0	0	0	0	0	0	0	0	0	0	0	0	0	0	0	0	0	0	0	0	0	0	0	0	0	0	0	0	0	0	0	2	2	0	0	0	0	0
New.CleanUp.ReferenceOTU26017	B_DKE		4	0.000270849	0	0	0	0	0	0	0	0	0	0	0	0	0	0	0	0	0	0	0	0	0	0	0	0	0	0	0	0	3	1	0	0	0	0	0	0	0	0	0	0	0	0
New.CleanUp.ReferenceOTU37899	B_DKE		4	0.000270849	0	0	0	0	0	0	0	0	0	0	0	0	0	0	0	0	0	0	0	0	0	0	0	0	0	0	0	0	2	2	0	0	0	0	0	0	0	0	0	0	0	0
New.CleanUp.ReferenceOTU38183	B_DKE		4	0.000270849	0	0	0	0	0	0	0	0	0	0	0	0	0	0	0	0	0	0	0	0	0	0	0	0	0	0	0	1	1	2	0	0	0	0	0	0	0	0	0	0	0	0
New.CleanUp.ReferenceOTU17717	B_DKE		4	0.000270849	1	1	0	0	0	0	0	0	0	1	0	0	0	1	0	0	0	0	0	0	0	0	0	0	0	0	0	0	0	0	0	0	0	0	0	0	0	0	0	0	0	0
New.CleanUp.ReferenceOTU40068	B_DKE		4	0.000270849	1	0	0	0	2	0	0	0	0	0	0	0	0	0	0	0	0	0	0	0	0	0	0	0	0	0	0	0	0	0	0	0	0	0	0	0	1	0	0	0	0	0
New.CleanUp.ReferenceOTU15908	B_DKE		4	0.000270849	0	0	0	0	0	0	0	0	0	0	0	0	0	0	0	0	0	0	0	0	0	0	0	0	0	0	0	2	2	0	0	0	0	0	0	0	0	0	0	0	0	0
New.CleanUp.ReferenceOTU27991	B_DKE		4	0.000270849	0	0	0	0	0	0	0	0	0	0	0	0	0	0	0	0	0	0	0	0	0	0	0	0	0	0	0	0	0	0	0	0	0	0	0	0	0	0	0	4	0	0
New.CleanUp.ReferenceOTU755	B_DKE		4	0.000270849	0	2	0	0	0	0	0	0	0	0	0	0	0	0	0	0	0	0	1	0	0	0	1	0	0	0	0	0	0	0	0	0	0	0	0	0	0	0	0	0	0	0
New.CleanUp.ReferenceOTU28879	B_DKE		4	0.000270849	1	0	0	0	0	0	1	0	0	0	0	0	0	0	0	0	0	0	0	0	0	0	0	0	0	0	0	0	0	0	0	0	1	0	0	0	1	0	0	0	0	0
New.CleanUp.ReferenceOTU37821	B_DKE		4	0.000270849	0	0	0	0	0	0	0	0	0	0	0	0	0	0	0	1	0	0	0	0	0	0	0	0	0	1	0	0	0	1	0	0	1	0	0	0	0	0	0	0	0	0
New.CleanUp.ReferenceOTU1966	B_DKE		4	0.000270849	0	2	0	0	0	0	0	0	0	0	0	0	0	0	1	0	0	0	0	0	0	0	0	0	0	0	0	0	0	0	0	0	0	0	0	0	0	0	1	0	0	0
New.CleanUp.ReferenceOTU8378	B_DKE		4	0.000270849	0	0	0	0	0	0	0	0	0	0	0	0	0	0	0	0	0	0	1	0	0	0	0	0	0	0	0	0	0	0	0	0	0	0	0	1	2	0	0	0	0	0
New.CleanUp.ReferenceOTU5098	B_DKE		4	0.000270849	0	0	0	0	0	0	0	0	0	0	0	0	0	0	0	0	0	0	0	0	0	0	0	0	0	0	0	0	3	1	0	0	0	0	0	0	0	0	0	0	0	0
New.CleanUp.ReferenceOTU11873	B_DKE		4	0.000270849	0	0	0	0	0	0	0	0	0	0	0	0	0	0	0	0	0	0	0	0	0	0	0	0	0	0	0	1	3	0	0	0	0	0	0	0	0	0	0	0	0	0
New.CleanUp.ReferenceOTU1849	B_DKE		4	0.000270849	2	0	0	0	0	0	0	0	0	0	0	0	1	0	0	0	0	0	0	0	0	0	0	0	1	0	0	0	0	0	0	0	0	0	0	0	0	0	0	0	0	0
New.CleanUp.ReferenceOTU21929	B_DKE		4	0.000270849	0	0	0	0	0	0	0	0	0	0	2	2	0	0	0	0	0	0	0	0	0	0	0	0	0	0	0	0	0	0	0	0	0	0	0	0	0	0	0	0	0	0
New.CleanUp.ReferenceOTU18812	B_DKE		4	0.000270849	0	0	0	0	0	0	0	0	0	0	1	0	0	0	0	0	3	0	0	0	0	0	0	0	0	0	0	0	0	0	0	0	0	0	0	0	0	0	0	0	0	0
New.CleanUp.ReferenceOTU8969	B_DKE		4	0.000270849	0	0	0	0	0	0	1	0	0	0	0	0	0	0	0	0	0	0	0	0	0	0	0	0	0	0	0	0	0	0	0	0	0	0	0	0	0	0	0	0	0	3
New.CleanUp.ReferenceOTU22786	B_DKE		4	0.000270849	0	0	0	0	0	3	0	0	0	0	0	0	0	0	0	0	1	0	0	0	0	0	0	0	0	0	0	0	0	0	0	0	0	0	0	0	0	0	0	0	0	0
New.CleanUp.ReferenceOTU30251	B_DKE		4	0.000270849	0	0	0	0	0	0	0	0	0	0	0	0	0	0	0	0	1	0	1	1	0	0	0	0	0	0	0	0	1	0	0	0	0	0	0	0	0	0	0	0	0	0
New.CleanUp.ReferenceOTU22379	B_DKE		4	0.000270849	1	0	0	0	0	1	0	0	0	1	0	0	0	0	1	0	0	0	0	0	0	0	0	0	0	0	0	0	0	0	0	0	0	0	0	0	0	0	0	0	0	0
New.CleanUp.ReferenceOTU37523	B_DKE		4	0.000270849	0	1	0	0	1	0	0	1	0	0	0	0	0	0	0	0	0	0	0	0	0	0	0	0	0	0	0	0	0	0	0	0	0	0	0	0	0	0	0	0	0	1
New.CleanUp.ReferenceOTU15108	B_DKE		4	0.000270849	0	0	0	0	0	0	0	0	0	0	0	0	0	0	0	0	0	0	0	0	0	0	0	0	0	0	0	0	0	0	0	0	0	0	0	0	0	0	0	0	0	4
New.CleanUp.ReferenceOTU27699	B_DKE		4	0.000270849	0	0	0	0	1	0	2	0	0	0	0	0	0	1	0	0	0	0	0	0	0	0	0	0	0	0	0	0	0	0	0	0	0	0	0	0	0	0	0	0	0	0
New.CleanUp.ReferenceOTU33367	B_DKE		4	0.000270849	0	0	0	0	1	0	1	1	0	0	0	0	0	0	0	0	0	0	1	0	0	0	0	0	0	0	0	0	0	0	0	0	0	0	0	0	0	0	0	0	0	0
New.CleanUp.ReferenceOTU9489	B_DKE		4	0.000270849	0	0	0	0	0	0	0	0	0	0	0	0	0	0	0	0	0	0	0	0	0	1	0	0	0	0	0	0	0	3	0	0	0	0	0	0	0	0	0	0	0	0
New.CleanUp.ReferenceOTU27920	B_DKE		3	0.000203136	0	0	0	0	1	0	1	1	0	0	0	0	0	0	0	0	0	0	0	0	0	0	0	0	0	0	0	0	0	0	0	0	0	0	0	0	0	0	0	0	0	0
New.CleanUp.ReferenceOTU32691	B_DKE		3	0.000203136	0	0	0	0	0	0	0	0	0	0	0	0	1	0	0	0	0	0	1	0	0	0	0	0	0	0	0	0	0	0	0	0	0	0	0	0	0	0	0	0	1	0
New.CleanUp.ReferenceOTU28490	B_DKE		3	0.000203136	0	0	0	0	0	0	0	0	0	0	0	0	0	0	0	0	0	0	1	0	0	0	1	0	1	0	0	0	0	0	0	0	0	0	0	0	0	0	0	0	0	0
New.CleanUp.ReferenceOTU35294	B_DKE		3	0.000203136	0	0	0	0	0	0	0	0	0	0	0	0	0	0	0	0	0	0	0	0	0	0	0	0	0	0	0	0	0	1	0	0	1	0	0	1	0	0	0	0	0	0
New.CleanUp.ReferenceOTU35988	B_DKE		3	0.000203136	0	0	0	0	0	0	0	0	0	0	1	0	0	0	0	0	0	0	0	0	0	0	0	0	0	0	0	0	0	0	0	0	0	0	0	0	1	0	0	0	0	1
New.CleanUp.ReferenceOTU39412	B_DKE		3	0.000203136	0	0	0	0	0	0	0	0	0	0	0	0	0	0	0	0	0	0	0	0	0	0	0	0	0	0	0	0	0	0	0	0	1	0	0	0	2	0	0	0	0	0
New.CleanUp.ReferenceOTU31644	B_DKE		3	0.000203136	1	0	0	0	0	0	0	0	0	0	0	0	1	0	1	0	0	0	0	0	0	0	0	0	0	0	0	0	0	0	0	0	0	0	0	0	0	0	0	0	0	0
New.CleanUp.ReferenceOTU18186	B_DKE		3	0.000203136	0	0	0	0	0	0	0	0	0	0	0	0	0	0	0	0	0	0	0	0	0	0	1	0	0	0	0	0	0	0	0	0	1	0	0	0	0	0	1	0	0	0
New.CleanUp.ReferenceOTU1466	B_DKE		3	0.000203136	0	0	0	0	0	0	0	0	0	0	0	0	0	0	0	0	0	0	1	1	0	0	1	0	0	0	0	0	0	0	0	0	0	0	0	0	0	0	0	0	0	0
New.CleanUp.ReferenceOTU31844	B_DKE		3	0.000203136	0	0	0	0	0	0	0	0	0	0	0	0	0	0	0	0	0	0	0	0	0	0	0	0	0	0	0	0	0	0	0	0	0	0	0	0	0	0	0	0	0	3
New.CleanUp.ReferenceOTU11756	B_DKE		3	0.000203136	0	0	0	0	0	0	0	0	0	0	0	1	0	0	0	0	0	0	0	1	0	0	1	0	0	0	0	0	0	0	0	0	0	0	0	0	0	0	0	0	0	0
New.CleanUp.ReferenceOTU30857	B_DKE		3	0.000203136	0	0	1	0	0	0	0	0	0	0	0	0	0	1	0	0	0	0	0	0	0	0	1	0	0	0	0	0	0	0	0	0	0	0	0	0	0	0	0	0	0	0
New.CleanUp.ReferenceOTU10989	B_DKE		3	0.000203136	0	0	0	0	0	0	0	0	0	0	0	1	0	0	0	0	1	0	1	0	0	0	0	0	0	0	0	0	0	0	0	0	0	0	0	0	0	0	0	0	0	0
New.CleanUp.ReferenceOTU13349	B_DKE		3	0.000203136	0	0	0	0	0	0	0	0	0	1	0	0	0	0	0	0	0	0	2	0	0	0	0	0	0	0	0	0	0	0	0	0	0	0	0	0	0	0	0	0	0	0
New.CleanUp.ReferenceOTU6935	B_DKE		3	0.000203136	0	0	0	0	0	0	0	0	0	0	0	0	0	0	0	0	0	0	0	0	0	0	0	0	0	1	0	1	0	0	0	0	0	0	0	0	1	0	0	0	0	0
New.CleanUp.ReferenceOTU7913	B_DKE		3	0.000203136	0	0	0	0	0	0	0	0	0	0	0	0	0	0	0	0	0	0	0	0	0	0	0	0	0	0	0	0	0	0	0	0	0	1	0	1	0	0	0	0	0	1
New.CleanUp.ReferenceOTU17782	B_DKE		3	0.000203136	0	0	0	0	0	0	0	0	0	0	0	0	0	0	0	0	0	0	0	0	0	0	0	0	0	0	0	0	0	0	0	0	1	0	0	0	2	0	0	0	0	0
New.CleanUp.ReferenceOTU18676	B_DKE		3	0.000203136	0	0	0	0	0	0	0	0	0	0	0	0	0	0	0	0	0	0	0	0	0	0	0	0	0	0	0	0	0	0	0	0	1	0	0	0	2	0	0	0	0	0
New.CleanUp.ReferenceOTU32261	B_DKE		3	0.000203136	0	0	0	0	0	0	0	0	0	0	0	1	0	0	0	0	0	0	0	0	0	0	0	0	0	1	0	0	0	0	0	0	1	0	0	0	0	0	0	0	0	0
New.CleanUp.ReferenceOTU20397	B_DKE		3	0.000203136	0	0	0	0	0	0	0	0	0	0	0	0	0	1	1	0	0	0	0	0	0	0	0	0	0	0	0	0	1	0	0	0	0	0	0	0	0	0	0	0	0	0
New.CleanUp.ReferenceOTU37564	B_DKE		3	0.000203136	0	0	0	0	0	0	0	0	0	0	0	0	0	0	0	0	0	0	0	0	0	0	0	0	0	1	0	0	0	0	0	0	2	0	0	0	0	0	0	0	0	0
New.CleanUp.ReferenceOTU19538	B_DKE		3	0.000203136	0	0	0	0	0	0	0	0	0	0	0	0	0	0	0	0	0	0	0	2	0	1	0	0	0	0	0	0	0	0	0	0	0	0	0	0	0	0	0	0	0	0
New.CleanUp.ReferenceOTU3867	B_DKE		3	0.000203136	0	3	0	0	0	0	0	0	0	0	0	0	0	0	0	0	0	0	0	0	0	0	0	0	0	0	0	0	0	0	0	0	0	0	0	0	0	0	0	0	0	0
New.CleanUp.ReferenceOTU3483	B_DKE		3	0.000203136	0	3	0	0	0	0	0	0	0	0	0	0	0	0	0	0	0	0	0	0	0	0	0	0	0	0	0	0	0	0	0	0	0	0	0	0	0	0	0	0	0	0
New.CleanUp.ReferenceOTU27848	B_DKE		3	0.000203136	0	0	0	0	0	0	0	0	0	0	1	2	0	0	0	0	0	0	0	0	0	0	0	0	0	0	0	0	0	0	0	0	0	0	0	0	0	0	0	0	0	0
New.CleanUp.ReferenceOTU36739	B_DKE		3	0.000203136	0	0	0	0	0	0	0	0	0	0	0	0	0	1	0	0	0	0	0	0	0	0	0	0	0	0	0	1	1	0	0	0	0	0	0	0	0	0	0	0	0	0
New.CleanUp.ReferenceOTU2941	B_DKE		3	0.000203136	0	0	0	0	0	0	0	0	0	0	0	0	0	0	0	0	0	0	1	0	0	0	1	0	1	0	0	0	0	0	0	0	0	0	0	0	0	0	0	0	0	0
New.CleanUp.ReferenceOTU12869	B_DKE		3	0.000203136	0	0	0	0	0	0	0	0	0	0	0	0	0	0	0	0	0	0	0	0	0	0	0	0	0	0	0	0	0	0	0	0	0	0	0	0	0	0	0	0	0	3
New.CleanUp.ReferenceOTU30733	B_DKE		3	0.000203136	0	0	0	0	0	0	0	0	0	0	0	0	0	0	0	0	0	0	0	0	0	0	0	0	0	0	0	0	1	0	0	0	0	0	0	0	0	0	0	0	0	2
New.CleanUp.ReferenceOTU22182	B_DKE		3	0.000203136	0	0	0	0	0	0	0	0	0	0	0	0	0	0	0	0	0	0	0	0	0	0	0	0	0	0	0	0	0	0	0	0	2	0	0	0	1	0	0	0	0	0
New.CleanUp.ReferenceOTU13324	B_DKE		3	0.000203136	0	0	0	0	0	0	0	0	0	0	0	1	0	0	1	0	1	0	0	0	0	0	0	0	0	0	0	0	0	0	0	0	0	0	0	0	0	0	0	0	0	0
New.CleanUp.ReferenceOTU27403	B_DKE		3	0.000203136	0	0	0	0	0	0	0	0	0	0	0	1	0	0	1	0	0	0	0	1	0	0	0	0	0	0	0	0	0	0	0	0	0	0	0	0	0	0	0	0	0	0
New.CleanUp.ReferenceOTU21275	B_DKE		3	0.000203136	0	0	0	0	0	0	0	0	0	0	0	0	0	0	0	0	0	0	0	2	0	0	1	0	0	0	0	0	0	0	0	0	0	0	0	0	0	0	0	0	0	0
New.CleanUp.ReferenceOTU2988	B_DKE		3	0.000203136	0	0	0	0	0	0	0	0	0	0	0	0	0	0	0	0	0	0	0	0	0	0	0	0	0	0	0	0	0	1	0	0	1	0	0	1	0	0	0	0	0	0
New.CleanUp.ReferenceOTU16235	B_DKE		3	0.000203136	0	0	0	0	0	0	0	0	0	0	0	0	0	0	0	0	0	0	0	0	0	0	0	0	1	0	0	0	0	0	0	0	0	0	0	0	0	0	0	0	2	0
New.CleanUp.ReferenceOTU24265	B_DKE		3	0.000203136	0	0	0	0	0	0	0	0	0	0	0	0	0	0	0	0	0	0	0	1	0	0	1	0	0	1	0	0	0	0	0	0	0	0	0	0	0	0	0	0	0	0
New.CleanUp.ReferenceOTU29196	B_DKE		3	0.000203136	0	0	0	0	0	0	0	0	0	0	2	0	0	0	1	0	0	0	0	0	0	0	0	0	0	0	0	0	0	0	0	0	0	0	0	0	0	0	0	0	0	0
New.CleanUp.ReferenceOTU7277	B_DKE		3	0.000203136	0	0	0	0	0	0	0	0	0	0	1	1	0	0	0	0	1	0	0	0	0	0	0	0	0	0	0	0	0	0	0	0	0	0	0	0	0	0	0	0	0	0
New.CleanUp.ReferenceOTU15469	B_DKE		3	0.000203136	0	0	0	0	0	0	0	0	0	0	0	0	0	0	0	0	0	0	1	1	0	0	0	0	0	1	0	0	0	0	0	0	0	0	0	0	0	0	0	0	0	0
New.CleanUp.ReferenceOTU16110	B_DKE		3	0.000203136	0	0	0	0	0	0	0	0	0	0	0	0	0	0	0	0	0	0	0	1	0	0	0	0	0	1	0	0	0	0	0	0	1	0	0	0	0	0	0	0	0	0
New.CleanUp.ReferenceOTU28800	B_DKE		3	0.000203136	0	0	0	0	0	0	0	0	0	0	0	0	0	0	0	0	0	0	0	1	0	0	1	0	0	1	0	0	0	0	0	0	0	0	0	0	0	0	0	0	0	0
New.CleanUp.ReferenceOTU36012	B_DKE		3	0.000203136	0	0	0	0	0	0	0	0	0	0	0	0	0	0	0	0	0	0	0	0	0	0	0	0	0	0	0	0	0	3	0	0	0	0	0	0	0	0	0	0	0	0
New.CleanUp.ReferenceOTU20499	B_DKE		3	0.000203136	0	1	0	0	0	0	0	0	0	0	0	0	0	0	0	0	0	0	0	0	0	0	1	0	0	1	0	0	0	0	0	0	0	0	0	0	0	0	0	0	0	0
New.CleanUp.ReferenceOTU927	B_DKE		3	0.000203136	0	0	0	0	0	0	0	0	0	0	0	0	0	0	0	0	0	0	0	1	0	0	1	0	0	1	0	0	0	0	0	0	0	0	0	0	0	0	0	0	0	0
New.CleanUp.ReferenceOTU1008	B_DKE		3	0.000203136	0	1	0	0	0	0	0	0	0	0	1	0	0	0	0	0	1	0	0	0	0	0	0	0	0	0	0	0	0	0	0	0	0	0	0	0	0	0	0	0	0	0
New.CleanUp.ReferenceOTU3092	B_DKE		3	0.000203136	0	0	0	0	0	0	0	0	0	0	0	0	0	0	0	0	0	0	2	0	0	0	0	0	0	0	0	0	0	0	0	0	0	0	0	0	0	0	0	0	1	0
New.CleanUp.ReferenceOTU10608	B_DKE		3	0.000203136	0	0	0	0	0	0	0	0	0	0	0	0	0	0	0	0	0	0	0	0	0	0	0	0	0	0	0	3	0	0	0	0	0	0	0	0	0	0	0	0	0	0
New.CleanUp.ReferenceOTU11608	B_DKE		3	0.000203136	0	0	0	0	0	0	0	0	0	0	1	1	0	0	0	0	0	0	0	1	0	0	0	0	0	0	0	0	0	0	0	0	0	0	0	0	0	0	0	0	0	0
New.CleanUp.ReferenceOTU14258	B_DKE		3	0.000203136	0	0	0	0	0	0	0	0	0	0	1	1	0	0	0	0	0	0	0	0	0	0	0	0	0	1	0	0	0	0	0	0	0	0	0	0	0	0	0	0	0	0
New.CleanUp.ReferenceOTU15078	B_DKE		3	0.000203136	0	0	0	0	0	0	0	0	0	0	0	0	0	1	0	0	1	0	0	0	0	0	0	0	0	1	0	0	0	0	0	0	0	0	0	0	0	0	0	0	0	0
New.CleanUp.ReferenceOTU17024	B_DKE		3	0.000203136	0	0	0	0	0	0	0	0	0	0	0	0	0	0	0	0	0	0	0	0	0	1	0	0	1	0	0	0	0	0	0	0	0	0	0	0	0	0	0	0	1	0
New.CleanUp.ReferenceOTU17313	B_DKE		3	0.000203136	0	0	0	0	0	0	0	0	0	0	0	0	0	0	1	0	0	0	0	0	0	0	1	0	0	0	0	0	0	0	0	0	0	0	0	0	1	0	0	0	0	0
New.CleanUp.ReferenceOTU19285	B_DKE		3	0.000203136	0	0	0	0	0	0	0	0	0	0	0	0	0	0	0	0	0	0	0	0	0	0	0	0	0	0	0	0	0	0	0	0	2	0	0	0	1	0	0	0	0	0
New.CleanUp.ReferenceOTU19305	B_DKE		3	0.000203136	0	0	0	0	0	0	0	0	0	0	0	1	0	0	0	0	1	0	0	0	0	0	1	0	0	0	0	0	0	0	0	0	0	0	0	0	0	0	0	0	0	0
New.CleanUp.ReferenceOTU20280	B_DKE		3	0.000203136	0	0	0	0	0	3	0	0	0	0	0	0	0	0	0	0	0	0	0	0	0	0	0	0	0	0	0	0	0	0	0	0	0	0	0	0	0	0	0	0	0	0
New.CleanUp.ReferenceOTU23357	B_DKE		3	0.000203136	0	0	0	0	0	0	0	0	0	0	0	0	0	0	0	0	0	0	0	0	0	1	2	0	0	0	0	0	0	0	0	0	0	0	0	0	0	0	0	0	0	0
New.CleanUp.ReferenceOTU25635	B_DKE		3	0.000203136	0	1	0	0	0	0	0	0	0	0	0	1	0	0	0	1	0	0	0	0	0	0	0	0	0	0	0	0	0	0	0	0	0	0	0	0	0	0	0	0	0	0
New.CleanUp.ReferenceOTU29614	B_DKE		3	0.000203136	0	0	0	0	0	0	0	0	0	0	0	0	0	0	0	0	0	0	0	2	0	0	1	0	0	0	0	0	0	0	0	0	0	0	0	0	0	0	0	0	0	0
New.CleanUp.ReferenceOTU34005	B_DKE		3	0.000203136	0	1	0	0	0	1	0	0	0	0	0	0	0	1	0	0	0	0	0	0	0	0	0	0	0	0	0	0	0	0	0	0	0	0	0	0	0	0	0	0	0	0
New.CleanUp.ReferenceOTU37764	B_DKE		3	0.000203136	0	0	0	0	0	0	0	0	0	0	0	1	0	0	0	0	1	0	0	0	0	0	0	0	0	0	0	0	0	0	0	0	0	0	0	0	1	0	0	0	0	0
New.CleanUp.ReferenceOTU37805	B_DKE		3	0.000203136	0	2	0	0	0	0	0	0	0	0	0	0	0	0	0	0	0	0	0	0	0	0	1	0	0	0	0	0	0	0	0	0	0	0	0	0	0	0	0	0	0	0
New.CleanUp.ReferenceOTU17247	B_DKE		3	0.000203136	0	0	0	0	0	0	0	0	0	0	0	0	0	0	0	0	0	0	0	1	0	1	0	0	0	1	0	0	0	0	0	0	0	0	0	0	0	0	0	0	0	0
New.CleanUp.ReferenceOTU22764	B_DKE		3	0.000203136	0	0	0	0	0	0	0	0	0	0	1	0	0	0	0	0	0	0	0	0	0	0	0	0	0	0	0	0	0	0	0	0	1	0	0	0	1	0	0	0	0	0
New.CleanUp.ReferenceOTU24069	B_DKE		3	0.000203136	0	0	0	0	0	0	1	0	0	0	0	0	0	0	0	0	0	0	0	0	0	0	0	0	1	1	0	0	0	0	0	0	0	0	0	0	0	0	0	0	0	0
New.CleanUp.ReferenceOTU27976	B_DKE		3	0.000203136	0	2	0	0	1	0	0	0	0	0	0	0	0	0	0	0	0	0	0	0	0	0	0	0	0	0	0	0	0	0	0	0	0	0	0	0	0	0	0	0	0	0
New.CleanUp.ReferenceOTU31073	B_DKE		3	0.000203136	0	0	0	0	0	0	0	0	0	0	0	0	0	0	0	1	0	0	0	0	0	0	0	0	0	0	0	0	0	0	0	0	1	0	1	0	0	0	0	0	0	0
New.CleanUp.ReferenceOTU26790	B_DKE		3	0.000203136	0	0	0	0	0	1	0	0	0	0	0	0	0	0	0	0	0	0	0	0	0	0	0	0	0	0	0	0	0	0	0	0	1	0	0	0	1	0	0	0	0	0
New.CleanUp.ReferenceOTU17346	B_DKE		3	0.000203136	0	0	0	1	0	0	0	0	0	0	0	0	0	0	0	0	0	0	0	0	0	1	0	0	0	0	0	0	0	0	0	0	0	0	0	0	0	0	0	0	1	0
New.CleanUp.ReferenceOTU36756	B_DKE		3	0.000203136	0	0	0	0	0	0	0	0	0	0	0	0	0	0	0	0	0	0	0	0	0	0	2	0	0	1	0	0	0	0	0	0	0	0	0	0	0	0	0	0	0	0
New.CleanUp.ReferenceOTU15389	B_DKE		3	0.000203136	0	0	0	0	0	0	0	0	0	0	0	0	0	0	0	0	0	0	0	1	0	0	1	0	0	1	0	0	0	0	0	0	0	0	0	0	0	0	0	0	0	0
New.CleanUp.ReferenceOTU4970	B_DKE		3	0.000203136	0	0	0	0	0	0	0	0	0	0	0	0	0	0	0	0	0	0	0	0	0	0	0	0	0	0	0	0	0	0	0	0	0	1	0	0	1	0	0	0	0	1
New.CleanUp.ReferenceOTU4466	B_DKE		3	0.000203136	0	0	0	0	0	0	0	0	0	0	0	0	0	0	0	0	0	0	0	0	0	0	0	0	0	0	0	0	0	0	0	0	3	0	0	0	0	0	0	0	0	0
New.CleanUp.ReferenceOTU295	B_DKE		3	0.000203136	0	0	0	0	0	0	0	0	0	0	0	0	0	0	0	0	0	0	0	0	0	0	0	0	0	0	0	0	2	1	0	0	0	0	0	0	0	0	0	0	0	0
New.CleanUp.ReferenceOTU5614	B_DKE		3	0.000203136	0	0	0	0	0	0	0	0	0	0	0	0	0	0	0	0	0	0	0	0	0	0	0	0	0	0	0	0	0	0	0	0	3	0	0	0	0	0	0	0	0	0
New.CleanUp.ReferenceOTU9479	B_DKE		3	0.000203136	0	0	0	0	0	0	0	0	0	0	0	0	0	0	1	0	1	1	0	0	0	0	0	0	0	0	0	0	0	0	0	0	0	0	0	0	0	0	0	0	0	0
New.CleanUp.ReferenceOTU11375	B_DKE		3	0.000203136	0	0	0	0	0	0	0	0	0	0	0	0	0	0	0	0	0	0	0	0	0	1	0	0	0	2	0	0	0	0	0	0	0	0	0	0	0	0	0	0	0	0
New.CleanUp.ReferenceOTU12068	B_DKE		3	0.000203136	0	0	0	0	0	0	0	0	0	0	0	0	0	0	0	0	0	0	1	0	0	1	0	0	0	1	0	0	0	0	0	0	0	0	0	0	0	0	0	0	0	0
New.CleanUp.ReferenceOTU8761	B_DKE		3	0.000203136	0	0	0	0	0	0	0	0	0	0	0	0	0	0	0	0	0	0	0	0	0	1	0	0	0	1	0	0	0	0	0	0	0	0	0	0	0	0	0	0	1	0
New.CleanUp.ReferenceOTU12200	B_DKE		3	0.000203136	0	0	0	0	0	0	0	0	0	1	0	0	0	0	0	0	0	0	0	1	0	0	0	0	0	0	0	0	1	0	0	0	0	0	0	0	0	0	0	0	0	0
New.CleanUp.ReferenceOTU40021	B_DKE		3	0.000203136	0	1	0	0	0	0	0	0	0	0	0	0	0	0	0	0	0	0	0	0	0	0	0	0	0	0	0	0	0	0	0	0	2	0	0	0	0	0	0	0	0	0
New.CleanUp.ReferenceOTU4569	B_DKE		3	0.000203136	0	0	0	0	0	0	0	0	0	0	0	0	1	0	0	0	0	0	0	0	0	0	0	0	0	0	0	0	1	0	0	0	0	0	0	0	1	0	0	0	0	0
New.CleanUp.ReferenceOTU13248	B_DKE		3	0.000203136	0	0	0	0	1	1	0	0	0	0	0	0	0	0	0	0	0	0	0	0	0	0	0	0	0	0	0	0	0	0	0	0	0	0	0	0	1	0	0	0	0	0
New.CleanUp.ReferenceOTU16068	B_DKE		3	0.000203136	0	0	0	0	0	0	0	0	0	0	0	0	0	0	0	0	0	0	1	0	0	0	0	0	0	0	0	0	0	0	0	0	2	0	0	0	0	0	0	0	0	0
New.CleanUp.ReferenceOTU17719	B_DKE		3	0.000203136	0	0	0	0	0	0	0	0	0	0	0	0	0	0	0	0	1	0	0	1	0	0	0	0	1	0	0	0	0	0	0	0	0	0	0	0	0	0	0	0	0	0
New.CleanUp.ReferenceOTU19570	B_DKE		3	0.000203136	0	0	0	0	0	0	0	0	0	0	0	0	0	0	0	0	0	0	0	0	0	0	0	0	0	0	0	1	1	1	0	0	0	0	0	0	0	0	0	0	0	0
New.CleanUp.ReferenceOTU20093	B_DKE		3	0.000203136	0	0	0	0	0	0	0	0	0	0	0	2	0	0	0	0	0	0	0	0	0	0	1	0	0	0	0	0	0	0	0	0	0	0	0	0	0	0	0	0	0	0
New.CleanUp.ReferenceOTU27236	B_DKE		3	0.000203136	0	1	0	0	0	0	1	0	0	0	0	0	0	0	0	0	0	0	0	0	0	0	0	0	0	0	0	0	0	1	0	0	0	0	0	0	0	0	0	0	0	0
New.CleanUp.ReferenceOTU27386	B_DKE		3	0.000203136	0	0	0	0	0	0	0	0	0	0	0	0	0	0	0	0	0	0	0	2	0	0	1	0	0	0	0	0	0	0	0	0	0	0	0	0	0	0	0	0	0	0
New.CleanUp.ReferenceOTU29952	B_DKE		3	0.000203136	0	0	0	0	1	0	0	0	0	0	0	0	0	0	0	0	0	0	0	0	0	0	0	0	0	0	0	0	0	0	0	0	2	0	0	0	0	0	0	0	0	0
New.CleanUp.ReferenceOTU31787	B_DKE		3	0.000203136	0	0	0	0	0	0	0	0	0	0	1	0	0	2	0	0	0	0	0	0	0	0	0	0	0	0	0	0	0	0	0	0	0	0	0	0	0	0	0	0	0	0
New.CleanUp.ReferenceOTU34711	B_DKE		3	0.000203136	0	0	0	0	0	0	0	1	0	0	0	0	0	0	0	0	0	0	0	1	0	1	0	0	0	0	0	0	0	0	0	0	0	0	0	0	0	0	0	0	0	0
New.CleanUp.ReferenceOTU35417	B_DKE		3	0.000203136	0	0	0	0	0	0	0	0	0	0	0	0	0	0	0	0	0	0	0	2	0	1	0	0	0	0	0	0	0	0	0	0	0	0	0	0	0	0	0	0	0	0
New.CleanUp.ReferenceOTU4799	B_DKE		3	0.000203136	0	1	0	0	0	0	0	0	0	0	0	1	0	0	0	0	0	0	0	0	0	0	1	0	0	0	0	0	0	0	0	0	0	0	0	0	0	0	0	0	0	0
New.CleanUp.ReferenceOTU9830	B_DKE		3	0.000203136	0	0	0	0	0	0	0	0	0	0	0	0	0	0	0	0	0	0	1	1	0	0	1	0	0	0	0	0	0	0	0	0	0	0	0	0	0	0	0	0	0	0
New.CleanUp.ReferenceOTU11339	B_DKE		3	0.000203136	0	1	0	0	0	0	0	0	0	0	0	0	0	1	0	0	0	0	0	0	0	1	0	0	0	0	0	0	0	0	0	0	0	0	0	0	0	0	0	0	0	0
New.CleanUp.ReferenceOTU15240	B_DKE		3	0.000203136	0	0	0	0	0	0	0	0	0	0	0	0	0	0	0	0	0	0	0	0	0	0	0	0	0	0	0	1	0	0	0	0	1	0	1	0	0	0	0	0	0	0
New.CleanUp.ReferenceOTU20390	B_DKE		3	0.000203136	0	0	0	0	0	0	0	1	0	0	0	0	0	0	0	0	0	0	0	0	0	0	0	0	0	0	0	0	0	0	0	0	2	0	0	0	0	0	0	0	0	0
New.CleanUp.ReferenceOTU23833	B_DKE		3	0.000203136	0	0	0	0	0	0	0	0	0	0	0	0	0	0	0	0	0	0	0	0	0	0	0	0	0	0	0	1	1	0	0	0	1	0	0	0	0	0	0	0	0	0
New.CleanUp.ReferenceOTU31797	B_DKE		3	0.000203136	0	0	0	0	0	0	0	0	0	0	0	0	0	2	0	0	0	0	0	0	0	0	0	0	0	0	0	0	0	0	0	0	0	0	0	0	1	0	0	0	0	0
New.CleanUp.ReferenceOTU36335	B_DKE		3	0.000203136	0	0	0	0	0	0	0	0	0	0	0	1	0	1	0	0	0	0	0	1	0	0	0	0	0	0	0	0	0	0	0	0	0	0	0	0	0	0	0	0	0	0
New.CleanUp.ReferenceOTU4417	B_DKE		3	0.000203136	0	0	0	0	0	0	0	0	0	0	0	0	0	1	0	0	1	0	0	0	0	0	1	0	0	0	0	0	0	0	0	0	0	0	0	0	0	0	0	0	0	0
New.CleanUp.ReferenceOTU4638	B_DKE		3	0.000203136	0	0	0	0	0	0	0	0	0	0	0	0	0	0	0	0	0	0	0	0	0	1	1	0	0	0	0	0	0	0	0	0	0	0	0	0	1	0	0	0	0	0
New.CleanUp.ReferenceOTU7802	B_DKE		3	0.000203136	0	0	0	0	0	0	0	0	0	0	0	0	0	0	0	0	0	0	0	0	0	0	0	0	0	0	0	2	1	0	0	0	0	0	0	0	0	0	0	0	0	0
New.CleanUp.ReferenceOTU7925	B_DKE		3	0.000203136	0	0	0	0	0	0	0	0	0	0	0	0	0	0	0	0	0	0	0	2	0	0	1	0	0	0	0	0	0	0	0	0	0	0	0	0	0	0	0	0	0	0
New.CleanUp.ReferenceOTU8031	B_DKE		3	0.000203136	0	0	0	0	0	0	0	0	0	0	0	0	0	0	0	0	0	0	0	1	0	1	0	0	0	1	0	0	0	0	0	0	0	0	0	0	0	0	0	0	0	0
New.CleanUp.ReferenceOTU8096	B_DKE		3	0.000203136	0	0	0	0	0	0	0	0	0	0	0	0	0	0	0	0	0	0	0	0	0	1	1	0	0	1	0	0	0	0	0	0	0	0	0	0	0	0	0	0	0	0
New.CleanUp.ReferenceOTU8387	B_DKE		3	0.000203136	0	0	0	0	0	0	0	0	0	0	0	0	0	0	0	0	0	0	0	0	0	0	0	0	0	0	0	0	1	2	0	0	0	0	0	0	0	0	0	0	0	0
New.CleanUp.ReferenceOTU10918	B_DKE		3	0.000203136	0	0	0	0	0	0	0	1	0	0	0	0	0	0	0	0	0	0	0	0	0	0	0	0	0	0	0	0	0	0	0	1	1	0	0	0	0	0	0	0	0	0
New.CleanUp.ReferenceOTU11181	B_DKE		3	0.000203136	0	0	0	0	0	0	0	0	0	0	0	0	0	0	0	0	0	0	1	0	0	1	0	0	1	0	0	0	0	0	0	0	0	0	0	0	0	0	0	0	0	0
New.CleanUp.ReferenceOTU12448	B_DKE		3	0.000203136	0	0	0	0	0	0	0	0	0	0	0	0	0	0	0	0	0	0	0	0	0	0	0	0	0	0	0	0	0	0	0	1	1	0	0	0	1	0	0	0	0	0
New.CleanUp.ReferenceOTU12576	B_DKE		3	0.000203136	0	0	0	0	0	0	0	0	0	0	0	0	0	0	0	0	1	0	0	0	0	0	0	0	0	0	0	0	0	0	0	0	0	0	0	0	0	0	0	0	2	0
New.CleanUp.ReferenceOTU12882	B_DKE		3	0.000203136	0	0	0	0	0	0	0	0	0	0	0	0	0	0	0	0	0	0	1	0	0	2	0	0	0	0	0	0	0	0	0	0	0	0	0	0	0	0	0	0	0	0
New.CleanUp.ReferenceOTU13292	B_DKE		3	0.000203136	0	0	0	0	0	0	1	0	0	0	0	0	0	0	0	0	0	0	0	0	0	0	0	0	0	1	0	0	0	0	0	0	0	0	0	0	1	0	0	0	0	0
New.CleanUp.ReferenceOTU13623	B_DKE		3	0.000203136	0	0	0	0	0	0	0	0	0	0	0	0	0	0	0	0	0	0	0	0	0	0	0	0	0	0	0	0	0	0	0	0	1	0	0	1	1	0	0	0	0	0
New.CleanUp.ReferenceOTU19679	B_DKE		3	0.000203136	0	0	0	0	0	0	0	0	0	0	0	0	0	0	0	0	0	0	1	0	0	1	0	0	0	0	0	0	1	0	0	0	0	0	0	0	0	0	0	0	0	0
New.CleanUp.ReferenceOTU19777	B_DKE		3	0.000203136	0	0	0	0	0	0	0	0	0	1	0	0	0	0	0	0	0	0	0	0	0	0	0	0	0	1	0	0	0	0	0	0	1	0	0	0	0	0	0	0	0	0
New.CleanUp.ReferenceOTU21433	B_DKE		3	0.000203136	0	0	0	0	0	0	0	0	0	0	0	0	0	0	0	0	0	0	1	0	0	0	1	0	0	1	0	0	0	0	0	0	0	0	0	0	0	0	0	0	0	0
New.CleanUp.ReferenceOTU25550	B_DKE		3	0.000203136	0	0	0	0	0	1	0	0	0	0	0	0	0	0	0	0	0	0	0	0	0	1	0	0	0	0	0	0	0	0	0	0	0	0	0	1	0	0	0	0	0	0
New.CleanUp.ReferenceOTU26848	B_DKE		3	0.000203136	0	0	0	0	0	0	0	0	0	0	0	0	0	0	0	0	0	0	1	1	0	0	0	0	0	1	0	0	0	0	0	0	0	0	0	0	0	0	0	0	0	0
New.CleanUp.ReferenceOTU27020	B_DKE		3	0.000203136	0	1	0	0	0	0	0	0	0	0	0	0	0	1	0	0	0	0	0	0	0	1	0	0	0	0	0	0	0	0	0	0	0	0	0	0	0	0	0	0	0	0
New.CleanUp.ReferenceOTU28303	B_DKE		3	0.000203136	0	0	0	0	0	0	0	0	0	0	0	0	0	0	0	0	0	0	1	0	0	0	2	0	0	0	0	0	0	0	0	0	0	0	0	0	0	0	0	0	0	0
New.CleanUp.ReferenceOTU29729	B_DKE		3	0.000203136	0	0	0	0	0	0	0	0	0	0	0	0	0	0	0	0	1	0	0	1	0	0	0	0	0	0	0	0	0	0	0	0	0	0	0	0	0	0	1	0	0	0
New.CleanUp.ReferenceOTU34122	B_DKE		3	0.000203136	0	0	0	0	0	0	0	0	0	0	0	0	0	0	0	0	0	0	0	0	0	1	0	0	0	0	0	0	0	1	0	0	1	0	0	0	0	0	0	0	0	0
New.CleanUp.ReferenceOTU38042	B_DKE		3	0.000203136	0	0	0	0	0	0	0	0	0	0	2	0	0	0	0	0	0	0	0	0	0	0	0	0	0	1	0	0	0	0	0	0	0	0	0	0	0	0	0	0	0	0
New.CleanUp.ReferenceOTU38284	B_DKE		3	0.000203136	0	0	0	0	0	0	0	0	0	0	0	0	1	0	0	0	0	0	0	0	0	0	1	0	0	0	0	0	0	0	0	0	0	0	0	0	0	0	0	0	1	0
New.CleanUp.ReferenceOTU40133	B_DKE		3	0.000203136	0	0	0	0	0	0	0	0	0	0	0	0	0	0	0	0	0	0	0	1	0	1	1	0	0	0	0	0	0	0	0	0	0	0	0	0	0	0	0	0	0	0
New.CleanUp.ReferenceOTU19887	B_DKE		3	0.000203136	0	0	0	0	0	0	0	0	0	0	0	0	0	0	0	1	1	0	0	0	0	0	1	0	0	0	0	0	0	0	0	0	0	0	0	0	0	0	0	0	0	0
New.CleanUp.ReferenceOTU39440	B_DKE		3	0.000203136	0	0	0	0	0	0	0	0	0	1	1	0	0	1	0	0	0	0	0	0	0	0	0	0	0	0	0	0	0	0	0	0	0	0	0	0	0	0	0	0	0	0
New.CleanUp.ReferenceOTU23174	B_DKE		3	0.000203136	1	1	0	0	0	0	0	0	0	0	0	0	0	1	0	0	0	0	0	0	0	0	0	0	0	0	0	0	0	0	0	0	0	0	0	0	0	0	0	0	0	0
New.CleanUp.ReferenceOTU6423	B_DKE		3	0.000203136	0	0	0	0	0	0	0	0	0	0	0	0	0	0	0	0	0	0	0	0	0	0	0	0	0	0	0	0	2	1	0	0	0	0	0	0	0	0	0	0	0	0
New.CleanUp.ReferenceOTU8175	B_DKE		3	0.000203136	0	0	0	0	0	0	0	0	0	0	0	0	0	0	0	0	0	0	0	0	0	0	0	0	0	0	0	0	0	0	0	0	0	0	0	0	0	0	0	0	0	3
New.CleanUp.ReferenceOTU28089	B_DKE		3	0.000203136	0	3	0	0	0	0	0	0	0	0	0	0	0	0	0	0	0	0	0	0	0	0	0	0	0	0	0	0	0	0	0	0	0	0	0	0	0	0	0	0	0	0
New.CleanUp.ReferenceOTU6643	B_DKE		3	0.000203136	0	0	0	0	0	0	0	0	0	0	0	0	0	0	0	0	0	0	0	0	0	0	0	0	0	0	0	0	0	0	0	0	0	0	0	1	0	0	0	0	0	2
New.CleanUp.ReferenceOTU27784	B_DKE		3	0.000203136	0	0	0	0	0	0	0	0	0	0	0	0	0	0	0	0	0	0	0	0	0	0	0	0	0	0	0	0	0	0	0	0	0	0	0	2	1	0	0	0	0	0
New.CleanUp.ReferenceOTU22267	B_DKE		3	0.000203136	0	0	0	0	0	0	0	0	0	0	0	0	0	0	0	0	0	0	0	0	0	0	0	0	0	0	0	0	0	0	0	0	1	0	0	2	0	0	0	0	0	0
New.CleanUp.ReferenceOTU30673	B_DKE		3	0.000203136	0	0	0	0	0	0	0	0	0	0	0	0	0	0	0	0	0	0	0	0	0	0	0	0	0	0	0	0	1	0	0	0	1	1	0	0	0	0	0	0	0	0
New.CleanUp.ReferenceOTU8667	B_DKE		3	0.000203136	0	0	0	0	0	0	0	0	0	0	0	0	0	0	0	0	0	0	0	1	0	0	0	0	1	0	0	0	0	0	0	0	0	0	0	0	0	0	0	0	0	1
New.CleanUp.ReferenceOTU20866	B_DKE		3	0.000203136	0	0	0	0	0	0	0	0	0	0	0	0	0	0	0	0	0	0	0	1	0	0	0	0	1	0	0	0	0	0	0	0	1	0	0	0	0	0	0	0	0	0
New.CleanUp.ReferenceOTU28313	B_DKE		3	0.000203136	0	0	0	0	0	0	0	0	0	0	0	0	0	0	0	0	0	0	0	0	0	1	0	0	0	0	0	0	0	2	0	0	0	0	0	0	0	0	0	0	0	0
New.CleanUp.ReferenceOTU33712	B_DKE		3	0.000203136	0	0	0	0	0	0	0	0	0	0	0	0	0	0	0	0	0	0	0	0	0	0	0	0	0	0	0	1	0	0	0	0	0	0	0	0	0	0	0	1	0	1
New.CleanUp.ReferenceOTU27575	B_DKE		3	0.000203136	0	0	0	0	0	0	0	0	0	0	0	0	0	0	0	0	0	0	1	0	0	1	0	0	0	0	0	0	0	0	0	0	1	0	0	0	0	0	0	0	0	0
New.CleanUp.ReferenceOTU6326	B_DKE		3	0.000203136	0	1	0	0	0	0	0	0	0	0	0	0	0	0	0	0	0	0	0	0	0	0	0	0	0	0	0	0	0	1	1	0	0	0	0	0	0	0	0	0	0	0
New.CleanUp.ReferenceOTU26181	B_DKE		3	0.000203136	0	0	0	0	0	0	0	0	0	0	0	0	0	0	0	0	0	0	0	0	0	0	0	0	0	0	0	1	1	1	0	0	0	0	0	0	0	0	0	0	0	0
New.CleanUp.ReferenceOTU27402	B_DKE		3	0.000203136	0	0	0	0	0	0	0	0	0	0	0	0	0	0	0	0	0	0	0	2	0	0	0	0	0	1	0	0	0	0	0	0	0	0	0	0	0	0	0	0	0	0
New.CleanUp.ReferenceOTU27821	B_DKE		3	0.000203136	0	0	0	0	1	1	0	0	0	0	1	0	0	0	0	0	0	0	0	0	0	0	0	0	0	0	0	0	0	0	0	0	0	0	0	0	0	0	0	0	0	0
New.CleanUp.ReferenceOTU35706	B_DKE		3	0.000203136	1	2	0	0	0	0	0	0	0	0	0	0	0	0	0	0	0	0	0	0	0	0	0	0	0	0	0	0	0	0	0	0	0	0	0	0	0	0	0	0	0	0
New.CleanUp.ReferenceOTU37743	B_DKE		3	0.000203136	0	0	0	0	0	0	0	0	0	0	0	1	0	2	0	0	0	0	0	0	0	0	0	0	0	0	0	0	0	0	0	0	0	0	0	0	0	0	0	0	0	0
New.CleanUp.ReferenceOTU39899	B_DKE		3	0.000203136	0	0	0	0	0	0	0	0	0	0	0	0	0	0	0	0	0	0	0	0	0	0	1	0	0	0	0	0	0	0	0	0	1	0	0	0	1	0	0	0	0	0
New.CleanUp.ReferenceOTU716	B_DKE		3	0.000203136	0	0	0	0	0	0	0	2	0	0	0	0	0	0	0	0	0	0	0	1	0	0	0	0	0	0	0	0	0	0	0	0	0	0	0	0	0	0	0	0	0	0
New.CleanUp.ReferenceOTU28794	B_DKE		3	0.000203136	0	0	0	0	0	0	0	0	0	0	0	0	0	0	0	0	0	0	1	0	0	0	1	0	0	0	0	0	0	0	0	0	0	0	0	0	1	0	0	0	0	0
New.CleanUp.ReferenceOTU2298	B_DKE		3	0.000203136	0	0	0	0	0	0	0	0	0	0	0	0	0	0	0	0	0	0	0	0	0	0	0	0	0	0	0	2	0	1	0	0	0	0	0	0	0	0	0	0	0	0
New.CleanUp.ReferenceOTU2749	B_DKE		3	0.000203136	0	0	0	0	0	0	0	0	0	0	0	0	0	0	0	0	0	0	0	1	0	0	0	0	0	0	0	0	0	0	0	0	1	0	0	0	1	0	0	0	0	0
New.CleanUp.ReferenceOTU6395	B_DKE		3	0.000203136	0	0	0	0	0	1	0	0	0	0	0	1	0	1	0	0	0	0	0	0	0	0	0	0	0	0	0	0	0	0	0	0	0	0	0	0	0	0	0	0	0	0
New.CleanUp.ReferenceOTU6897	B_DKE		3	0.000203136	0	0	0	0	0	0	0	0	0	0	0	0	0	3	0	0	0	0	0	0	0	0	0	0	0	0	0	0	0	0	0	0	0	0	0	0	0	0	0	0	0	0
New.CleanUp.ReferenceOTU7611	B_DKE		3	0.000203136	0	0	0	0	0	0	0	0	0	0	0	0	0	0	0	0	0	0	0	0	0	1	0	0	0	0	0	0	0	1	0	0	0	0	0	0	1	0	0	0	0	0
New.CleanUp.ReferenceOTU11343	B_DKE		3	0.000203136	0	0	1	0	0	0	0	0	0	0	2	0	0	0	0	0	0	0	0	0	0	0	0	0	0	0	0	0	0	0	0	0	0	0	0	0	0	0	0	0	0	0
New.CleanUp.ReferenceOTU17022	B_DKE		3	0.000203136	0	0	0	0	0	0	0	0	0	0	0	0	0	0	0	0	0	0	1	0	0	1	0	0	0	0	0	0	0	0	0	0	0	0	0	0	1	0	0	0	0	0
New.CleanUp.ReferenceOTU19479	B_DKE		3	0.000203136	0	0	0	0	0	0	0	1	0	0	1	0	0	0	0	0	1	0	0	0	0	0	0	0	0	0	0	0	0	0	0	0	0	0	0	0	0	0	0	0	0	0
New.CleanUp.ReferenceOTU19498	B_DKE		3	0.000203136	0	0	0	0	0	0	0	0	0	0	0	0	0	0	0	0	0	0	0	0	0	0	0	0	0	0	0	1	1	1	0	0	0	0	0	0	0	0	0	0	0	0
New.CleanUp.ReferenceOTU24353	B_DKE		3	0.000203136	0	0	0	0	0	0	0	0	0	0	0	0	0	0	0	0	0	0	0	0	0	0	0	0	0	0	0	0	0	0	0	0	2	0	0	0	1	0	0	0	0	0
New.CleanUp.ReferenceOTU25736	B_DKE		3	0.000203136	0	0	0	0	0	0	0	0	0	0	2	0	0	0	0	0	0	0	0	0	0	1	0	0	0	0	0	0	0	0	0	0	0	0	0	0	0	0	0	0	0	0
New.CleanUp.ReferenceOTU26882	B_DKE		3	0.000203136	0	0	0	0	1	0	0	0	0	0	0	0	0	2	0	0	0	0	0	0	0	0	0	0	0	0	0	0	0	0	0	0	0	0	0	0	0	0	0	0	0	0
New.CleanUp.ReferenceOTU30647	B_DKE		3	0.000203136	0	0	0	1	0	0	0	0	0	0	0	0	0	0	0	0	0	0	0	0	0	0	0	0	0	0	0	0	0	0	0	0	0	0	0	0	0	0	0	0	0	2
New.CleanUp.ReferenceOTU33825	B_DKE		3	0.000203136	0	0	0	0	0	0	0	0	0	1	0	0	0	0	0	0	0	0	0	0	0	0	1	0	0	0	0	1	0	0	0	0	0	0	0	0	0	0	0	0	0	0
New.CleanUp.ReferenceOTU36122	B_DKE		3	0.000203136	1	0	0	0	0	0	0	0	0	0	0	0	0	0	0	0	0	0	0	0	0	0	0	0	0	0	0	0	0	0	0	0	1	0	0	0	0	0	0	0	0	1
New.CleanUp.ReferenceOTU36475	B_DKE		3	0.000203136	0	1	0	0	1	0	0	0	0	0	0	0	0	0	0	0	0	0	0	0	0	0	0	0	0	0	0	0	0	0	0	0	0	0	0	1	0	0	0	0	0	0
New.CleanUp.ReferenceOTU39415	B_DKE		3	0.000203136	0	1	0	0	0	0	0	0	0	0	0	0	0	0	0	0	0	0	0	0	0	0	0	0	0	0	0	0	0	0	0	0	2	0	0	0	0	0	0	0	0	0
New.CleanUp.ReferenceOTU39471	B_DKE		3	0.000203136	0	0	0	0	0	0	0	0	0	0	0	0	0	0	0	0	0	0	0	0	0	0	0	0	0	0	0	1	2	0	0	0	0	0	0	0	0	0	0	0	0	0
New.CleanUp.ReferenceOTU39747	B_DKE		3	0.000203136	0	0	1	0	0	0	0	0	0	0	0	0	0	1	0	0	0	0	1	0	0	0	0	0	0	0	0	0	0	0	0	0	0	0	0	0	0	0	0	0	0	0
New.CleanUp.ReferenceOTU8202	B_DKE		3	0.000203136	0	0	0	0	0	0	1	0	0	0	0	0	0	0	0	0	0	0	0	0	0	0	0	0	0	0	0	0	0	0	0	0	2	0	0	0	0	0	0	0	0	0
New.CleanUp.ReferenceOTU15985	B_DKE		3	0.000203136	0	0	0	0	0	0	0	0	0	0	0	0	0	0	0	0	0	0	0	0	0	0	0	0	0	0	0	0	0	0	0	0	0	0	0	0	0	0	0	0	0	3
New.CleanUp.ReferenceOTU26702	B_DKE		3	0.000203136	0	0	0	0	0	0	0	0	0	0	0	0	0	0	0	0	0	0	0	0	0	0	0	0	0	0	0	0	0	0	0	0	0	0	0	1	0	0	0	0	0	2
New.CleanUp.ReferenceOTU28476	B_DKE		3	0.000203136	0	1	0	0	0	0	0	0	0	0	0	0	0	0	0	0	0	0	0	0	0	0	0	0	0	0	0	1	1	0	0	0	0	0	0	0	0	0	0	0	0	0
New.CleanUp.ReferenceOTU36610	B_DKE		3	0.000203136	0	0	0	0	0	0	0	0	0	0	0	0	0	0	0	0	0	0	0	0	0	0	0	0	0	0	0	1	1	1	0	0	0	0	0	0	0	0	0	0	0	0
New.CleanUp.ReferenceOTU37131	B_DKE		3	0.000203136	0	0	0	0	0	0	0	0	0	0	0	0	0	0	0	0	0	0	0	0	0	0	0	0	0	0	0	1	1	1	0	0	0	0	0	0	0	0	0	0	0	0
New.CleanUp.ReferenceOTU18823	B_DKE		3	0.000203136	0	0	0	0	0	0	0	0	0	0	0	0	0	0	0	0	0	0	0	0	0	0	0	0	0	0	0	0	0	0	0	1	1	0	0	1	0	0	0	0	0	0
New.CleanUp.ReferenceOTU16911	B_DKE		3	0.000203136	0	0	0	0	0	0	0	0	0	0	0	0	0	0	2	0	0	0	0	0	0	0	0	0	0	0	0	1	0	0	0	0	0	0	0	0	0	0	0	0	0	0
New.CleanUp.ReferenceOTU39109	B_DKE		3	0.000203136	0	0	0	0	0	0	0	0	0	0	0	0	0	0	0	0	0	0	0	0	0	0	0	0	3	0	0	0	0	0	0	0	0	0	0	0	0	0	0	0	0	0
New.CleanUp.ReferenceOTU28163	B_DKE		3	0.000203136	0	0	0	0	0	0	0	0	0	0	0	0	0	0	0	0	0	0	1	0	0	0	1	0	0	1	0	0	0	0	0	0	0	0	0	0	0	0	0	0	0	0
New.CleanUp.ReferenceOTU3645	B_DKE		3	0.000203136	0	0	0	0	0	0	0	0	0	0	0	0	0	0	0	0	0	0	0	1	0	0	1	0	0	1	0	0	0	0	0	0	0	0	0	0	0	0	0	0	0	0
New.CleanUp.ReferenceOTU6273	B_DKE		3	0.000203136	0	0	0	0	0	0	0	0	0	1	0	0	0	0	0	0	0	0	0	0	0	0	0	0	0	0	0	0	0	0	0	0	1	0	0	0	0	0	0	0	1	0
New.CleanUp.ReferenceOTU14217	B_DKE		3	0.000203136	0	0	0	0	0	0	0	0	0	0	0	0	0	0	0	0	0	0	0	2	0	0	1	0	0	0	0	0	0	0	0	0	0	0	0	0	0	0	0	0	0	0
New.CleanUp.ReferenceOTU17143	B_DKE		3	0.000203136	0	0	0	0	0	1	0	0	0	0	1	0	0	1	0	0	0	0	0	0	0	0	0	0	0	0	0	0	0	0	0	0	0	0	0	0	0	0	0	0	0	0
New.CleanUp.ReferenceOTU20652	B_DKE		3	0.000203136	1	0	0	0	0	0	0	0	0	0	0	0	0	0	0	0	0	0	0	0	0	0	1	0	0	1	0	0	0	0	0	0	0	0	0	0	0	0	0	0	0	0
New.CleanUp.ReferenceOTU26210	B_DKE		3	0.000203136	0	0	0	0	0	0	0	0	0	0	0	0	1	0	0	0	0	0	0	0	0	0	0	0	0	0	0	0	1	0	0	0	0	0	0	0	0	0	0	0	1	0
New.CleanUp.ReferenceOTU38659	B_DKE		3	0.000203136	0	0	0	0	0	0	0	0	0	0	0	0	0	0	0	0	0	0	0	0	0	0	0	0	0	0	0	0	0	0	0	2	0	0	0	1	0	0	0	0	0	0
New.CleanUp.ReferenceOTU13744	B_DKE		3	0.000203136	0	0	0	0	0	0	0	0	0	0	0	0	0	0	0	0	0	0	0	0	0	0	0	0	2	0	0	0	0	0	0	0	0	0	0	0	0	0	0	0	1	0
New.CleanUp.ReferenceOTU25050	B_DKE		3	0.000203136	0	0	0	0	1	0	0	0	0	0	0	0	0	0	0	0	0	0	0	0	0	0	0	0	0	0	0	0	0	0	0	0	0	0	0	0	0	0	0	0	0	2
New.CleanUp.ReferenceOTU33518	B_DKE		3	0.000203136	0	0	0	1	0	1	0	1	0	0	0	0	0	0	0	0	0	0	0	0	0	0	0	0	0	0	0	0	0	0	0	0	0	0	0	0	0	0	0	0	0	0
New.CleanUp.ReferenceOTU20094	B_DKE		3	0.000203136	0	0	0	0	0	0	0	0	0	0	0	0	0	0	0	0	2	0	0	1	0	0	0	0	0	0	0	0	0	0	0	0	0	0	0	0	0	0	0	0	0	0
New.CleanUp.ReferenceOTU20458	B_DKE		3	0.000203136	0	0	0	0	0	2	0	0	0	0	0	0	0	0	0	0	0	0	0	0	0	0	0	0	0	1	0	0	0	0	0	0	0	0	0	0	0	0	0	0	0	0
New.CleanUp.ReferenceOTU23289	B_DKE		3	0.000203136	0	0	0	0	1	1	0	0	0	0	0	0	0	0	0	0	0	0	0	0	0	0	0	0	0	0	0	0	0	0	0	0	1	0	0	0	0	0	0	0	0	0
New.CleanUp.ReferenceOTU1770	B_DKE		3	0.000203136	0	0	0	0	0	0	0	0	0	0	0	0	0	0	0	0	0	0	1	0	0	2	0	0	0	0	0	0	0	0	0	0	0	0	0	0	0	0	0	0	0	0
New.CleanUp.ReferenceOTU18611	B_DKE		3	0.000203136	0	0	0	0	0	0	0	0	0	0	1	0	0	0	0	1	0	0	0	0	0	0	0	0	0	0	0	0	0	0	0	0	0	0	1	0	0	0	0	0	0	0
New.CleanUp.ReferenceOTU23013	B_DKE		3	0.000203136	0	0	0	0	0	0	0	0	0	0	0	0	0	0	0	0	0	0	0	0	0	0	0	0	0	0	0	0	0	0	0	0	2	0	0	1	0	0	0	0	0	0
New.CleanUp.ReferenceOTU36087	B_DKE		3	0.000203136	1	1	0	0	0	0	0	0	0	0	0	0	0	0	0	0	0	0	0	0	0	1	0	0	0	0	0	0	0	0	0	0	0	0	0	0	0	0	0	0	0	0
New.CleanUp.ReferenceOTU14038	B_DKE		3	0.000203136	1	1	0	0	1	0	0	0	0	0	0	0	0	0	0	0	0	0	0	0	0	0	0	0	0	0	0	0	0	0	0	0	0	0	0	0	0	0	0	0	0	0
New.CleanUp.ReferenceOTU27583	B_DKE		3	0.000203136	0	0	0	0	0	0	0	0	0	1	0	0	0	0	0	0	0	0	0	0	0	1	0	0	0	0	0	0	0	0	0	0	0	0	0	1	0	0	0	0	0	0
New.CleanUp.ReferenceOTU13071	B_DKE		3	0.000203136	0	0	0	0	0	0	0	0	0	1	0	0	0	0	0	0	0	0	1	0	0	1	0	0	0	0	0	0	0	0	0	0	0	0	0	0	0	0	0	0	0	0
New.CleanUp.ReferenceOTU4368	B_DKE		3	0.000203136	0	0	0	0	0	0	0	0	0	0	0	0	0	0	0	0	0	0	0	0	0	0	0	0	0	0	0	3	0	0	0	0	0	0	0	0	0	0	0	0	0	0
New.CleanUp.ReferenceOTU25654	B_DKE		3	0.000203136	1	1	0	0	0	0	1	0	0	0	0	0	0	0	0	0	0	0	0	0	0	0	0	0	0	0	0	0	0	0	0	0	0	0	0	0	0	0	0	0	0	0
New.CleanUp.ReferenceOTU358	B_DKE		3	0.000203136	0	0	0	0	0	0	0	0	0	0	0	0	0	0	0	0	0	0	0	0	0	0	0	0	0	0	0	0	0	0	0	1	1	0	0	1	0	0	0	0	0	0
New.CleanUp.ReferenceOTU34125	B_DKE		3	0.000203136	0	0	0	0	0	0	0	0	0	0	0	0	0	0	0	0	0	0	0	0	0	0	0	0	0	0	0	0	0	0	0	1	0	0	0	2	0	0	0	0	0	0
New.CleanUp.ReferenceOTU26148	B_DKE		3	0.000203136	0	0	0	0	0	0	0	0	0	0	0	0	0	0	0	0	0	0	0	0	0	0	0	0	0	0	0	0	0	0	0	2	1	0	0	0	0	0	0	0	0	0
New.CleanUp.ReferenceOTU34791	B_DKE		3	0.000203136	0	1	0	0	0	0	0	0	0	0	0	0	0	0	0	0	2	0	0	0	0	0	0	0	0	0	0	0	0	0	0	0	0	0	0	0	0	0	0	0	0	0
New.CleanUp.ReferenceOTU9580	B_DKE		3	0.000203136	0	1	0	0	0	0	0	0	0	0	0	0	0	0	0	0	0	0	0	1	0	0	1	0	0	0	0	0	0	0	0	0	0	0	0	0	0	0	0	0	0	0
New.CleanUp.ReferenceOTU34316	B_DKE		3	0.000203136	0	0	0	0	0	0	0	0	0	0	0	0	0	0	0	0	1	0	0	0	0	0	0	0	0	0	0	0	0	0	0	0	2	0	0	0	0	0	0	0	0	0
New.CleanUp.ReferenceOTU2269	B_DKE		3	0.000203136	0	0	0	0	0	0	0	0	0	0	0	0	0	0	0	1	0	0	0	1	0	1	0	0	0	0	0	0	0	0	0	0	0	0	0	0	0	0	0	0	0	0
New.CleanUp.ReferenceOTU31399	B_DKE		3	0.000203136	0	0	0	0	0	0	0	0	0	0	0	0	0	0	0	0	0	0	0	0	0	0	0	0	0	0	0	2	1	0	0	0	0	0	0	0	0	0	0	0	0	0
New.CleanUp.ReferenceOTU16936	B_DKE		3	0.000203136	0	0	0	0	0	0	0	0	0	0	0	0	0	0	0	0	0	0	0	0	0	0	0	0	0	0	0	0	3	0	0	0	0	0	0	0	0	0	0	0	0	0
New.CleanUp.ReferenceOTU1961	B_DKE		2	0.000135424	0	0	0	0	0	0	0	0	0	0	0	0	0	0	0	0	0	0	0	0	0	0	0	0	0	1	0	0	0	1	0	0	0	0	0	0	0	0	0	0	0	0
New.CleanUp.ReferenceOTU3649	B_DKE		2	0.000135424	0	0	0	0	0	0	0	0	0	0	0	0	0	0	0	0	0	0	0	0	0	0	0	0	0	0	0	0	0	0	0	0	0	0	0	0	0	0	0	0	0	2
New.CleanUp.ReferenceOTU36495	B_DKE		2	0.000135424	0	0	0	0	0	0	0	0	0	0	0	0	0	0	0	0	0	0	0	0	0	0	0	0	0	0	0	0	0	0	0	0	2	0	0	0	0	0	0	0	0	0
New.CleanUp.ReferenceOTU1630	B_DKE		2	0.000135424	0	0	0	0	0	0	0	0	0	0	0	0	0	0	0	0	0	0	0	0	0	1	1	0	0	0	0	0	0	0	0	0	0	0	0	0	0	0	0	0	0	0
New.CleanUp.ReferenceOTU2658	B_DKE		2	0.000135424	1	0	0	0	0	0	0	0	0	0	0	0	0	0	0	0	0	0	1	0	0	0	0	0	0	0	0	0	0	0	0	0	0	0	0	0	0	0	0	0	0	0
New.CleanUp.ReferenceOTU4476	B_DKE		2	0.000135424	1	0	0	0	0	0	0	0	0	0	0	0	0	0	0	0	0	0	0	0	0	0	0	0	0	0	0	0	0	1	0	0	0	0	0	0	0	0	0	0	0	0
New.CleanUp.ReferenceOTU27164	B_DKE		2	0.000135424	0	0	0	0	0	0	0	0	0	0	1	0	0	0	0	0	0	0	0	0	0	0	0	0	0	0	0	0	0	0	0	0	0	0	0	0	0	0	0	0	1	0
New.CleanUp.ReferenceOTU30036	B_DKE		2	0.000135424	0	0	0	0	0	0	0	0	0	0	0	0	0	0	1	0	0	0	1	0	0	0	0	0	0	0	0	0	0	0	0	0	0	0	0	0	0	0	0	0	0	0
New.CleanUp.ReferenceOTU8541	B_DKE		2	0.000135424	0	1	0	0	0	0	0	1	0	0	0	0	0	0	0	0	0	0	0	0	0	0	0	0	0	0	0	0	0	0	0	0	0	0	0	0	0	0	0	0	0	0
New.CleanUp.ReferenceOTU36081	B_DKE		2	0.000135424	0	0	0	0	0	0	0	0	0	0	0	0	0	0	0	0	0	0	0	1	0	0	0	0	0	0	0	0	0	0	0	0	0	0	0	1	0	0	0	0	0	0
New.CleanUp.ReferenceOTU14623	B_DKE		2	0.000135424	0	0	0	0	0	0	0	0	0	0	0	0	0	0	0	0	1	0	0	1	0	0	0	0	0	0	0	0	0	0	0	0	0	0	0	0	0	0	0	0	0	0
New.CleanUp.ReferenceOTU17734	B_DKE		2	0.000135424	0	0	0	0	0	0	0	0	0	0	0	0	0	0	0	0	0	0	0	0	0	0	0	0	0	0	0	0	0	0	0	0	1	0	0	0	1	0	0	0	0	0
New.CleanUp.ReferenceOTU36045	B_DKE		2	0.000135424	0	0	0	0	0	0	0	0	0	0	0	0	0	0	1	0	0	0	0	0	0	0	0	0	0	0	0	0	0	0	0	0	0	0	0	0	0	0	0	0	1	0
New.CleanUp.ReferenceOTU996	B_DKE		2	0.000135424	0	0	0	0	0	1	0	0	0	0	0	0	0	0	0	0	1	0	0	0	0	0	0	0	0	0	0	0	0	0	0	0	0	0	0	0	0	0	0	0	0	0
New.CleanUp.ReferenceOTU16117	B_DKE		2	0.000135424	0	0	0	0	0	0	0	0	0	1	0	0	0	0	0	0	0	0	0	0	0	0	0	0	0	0	0	0	0	0	0	0	0	0	0	0	0	0	0	0	0	1
New.CleanUp.ReferenceOTU39978	B_DKE		2	0.000135424	0	0	0	0	0	0	0	0	0	0	0	1	0	0	0	0	1	0	0	0	0	0	0	0	0	0	0	0	0	0	0	0	0	0	0	0	0	0	0	0	0	0
New.CleanUp.ReferenceOTU21364	B_DKE		2	0.000135424	0	0	0	0	0	0	0	0	0	0	0	0	0	0	0	0	0	0	0	0	0	0	0	0	0	0	0	0	1	0	0	0	1	0	0	0	0	0	0	0	0	0
New.CleanUp.ReferenceOTU30138	B_DKE		2	0.000135424	0	0	0	0	0	0	0	0	0	0	0	0	0	0	0	0	0	0	0	0	0	0	0	0	0	0	0	1	0	1	0	0	0	0	0	0	0	0	0	0	0	0
New.CleanUp.ReferenceOTU17836	B_DKE		2	0.000135424	0	0	0	0	0	0	0	0	0	0	0	0	0	0	0	0	0	0	0	0	0	0	0	0	0	0	0	0	0	0	0	0	2	0	0	0	0	0	0	0	0	0
New.CleanUp.ReferenceOTU5865	B_DKE		2	0.000135424	0	0	0	0	0	0	0	0	0	0	0	0	0	0	0	0	0	0	0	0	0	0	0	0	1	0	0	0	0	0	0	0	0	0	0	0	0	1	0	0	0	0
New.CleanUp.ReferenceOTU17780	B_DKE		2	0.000135424	0	0	0	0	0	0	0	0	0	0	0	0	0	0	0	0	0	0	0	0	0	0	0	0	0	0	0	0	0	0	0	0	0	0	0	1	0	0	0	0	0	1
New.CleanUp.ReferenceOTU39230	B_DKE		2	0.000135424	1	0	0	0	0	0	0	0	0	0	0	0	0	0	1	0	0	0	0	0	0	0	0	0	0	0	0	0	0	0	0	0	0	0	0	0	0	0	0	0	0	0
New.CleanUp.ReferenceOTU27957	B_DKE		2	0.000135424	0	0	0	0	0	0	0	0	0	0	0	0	0	0	0	0	0	0	0	0	0	0	1	0	0	0	0	0	0	0	0	0	0	0	1	0	0	0	0	0	0	0
New.CleanUp.ReferenceOTU30966	B_DKE		2	0.000135424	0	0	0	0	0	0	0	0	0	0	0	0	0	0	0	0	0	0	0	1	0	0	0	0	1	0	0	0	0	0	0	0	0	0	0	0	0	0	0	0	0	0
New.CleanUp.ReferenceOTU503	B_DKE		2	0.000135424	0	0	0	0	0	0	0	0	0	0	0	0	0	0	0	0	0	0	0	0	0	0	0	0	0	0	0	0	1	1	0	0	0	0	0	0	0	0	0	0	0	0
New.CleanUp.ReferenceOTU37368	B_DKE		2	0.000135424	0	0	0	0	0	0	0	0	0	1	0	0	0	0	0	0	0	0	0	0	0	0	0	0	0	0	0	0	0	0	0	0	1	0	0	0	0	0	0	0	0	0
New.CleanUp.ReferenceOTU33334	B_DKE		2	0.000135424	0	0	0	0	0	0	0	0	0	0	0	0	0	0	0	0	0	0	0	1	0	1	0	0	0	0	0	0	0	0	0	0	0	0	0	0	0	0	0	0	0	0
New.CleanUp.ReferenceOTU26460	B_DKE		2	0.000135424	0	0	0	0	0	0	0	0	0	0	0	0	0	0	0	0	0	0	0	0	0	0	0	0	0	0	0	0	1	1	0	0	0	0	0	0	0	0	0	0	0	0
New.CleanUp.ReferenceOTU25409	B_DKE		2	0.000135424	0	0	0	0	0	0	0	0	0	0	0	0	0	0	0	0	0	0	0	0	0	0	0	0	0	0	0	0	0	0	0	0	0	0	1	1	0	0	0	0	0	0
New.CleanUp.ReferenceOTU21061	B_DKE		2	0.000135424	0	1	0	0	0	0	0	0	0	0	0	1	0	0	0	0	0	0	0	0	0	0	0	0	0	0	0	0	0	0	0	0	0	0	0	0	0	0	0	0	0	0
New.CleanUp.ReferenceOTU30669	B_DKE		2	0.000135424	0	0	0	1	0	0	0	0	0	0	0	0	0	0	0	1	0	0	0	0	0	0	0	0	0	0	0	0	0	0	0	0	0	0	0	0	0	0	0	0	0	0
New.CleanUp.ReferenceOTU32576	B_DKE		2	0.000135424	0	0	0	0	0	0	0	0	0	1	0	0	0	0	0	0	0	0	0	1	0	0	0	0	0	0	0	0	0	0	0	0	0	0	0	0	0	0	0	0	0	0
New.CleanUp.ReferenceOTU10800	B_DKE		2	0.000135424	0	0	0	0	0	0	0	0	0	0	0	0	0	0	0	0	0	0	0	0	0	0	0	0	0	0	0	0	0	0	0	0	0	0	0	0	0	0	0	0	0	2
New.CleanUp.ReferenceOTU38796	B_DKE		2	0.000135424	0	0	0	0	0	0	0	0	0	0	1	0	0	1	0	0	0	0	0	0	0	0	0	0	0	0	0	0	0	0	0	0	0	0	0	0	0	0	0	0	0	0
New.CleanUp.ReferenceOTU13882	B_DKE		2	0.000135424	0	1	0	0	0	0	0	0	0	0	0	0	0	0	0	0	0	0	0	1	0	0	0	0	0	0	0	0	0	0	0	0	0	0	0	0	0	0	0	0	0	0
New.CleanUp.ReferenceOTU14538	B_DKE		2	0.000135424	0	0	0	0	0	1	0	0	0	0	0	0	0	0	0	0	0	0	0	1	0	0	0	0	0	0	0	0	0	0	0	0	0	0	0	0	0	0	0	0	0	0
New.CleanUp.ReferenceOTU17134	B_DKE		2	0.000135424	0	0	0	0	0	0	0	0	0	0	0	0	0	0	0	0	0	0	0	0	0	0	1	0	0	1	0	0	0	0	0	0	0	0	0	0	0	0	0	0	0	0
New.CleanUp.ReferenceOTU21617	B_DKE		2	0.000135424	0	0	0	0	0	0	0	0	0	0	0	0	0	0	0	0	0	0	0	0	0	0	0	0	0	0	0	0	0	0	0	0	1	0	0	1	0	0	0	0	0	0
New.CleanUp.ReferenceOTU28099	B_DKE		2	0.000135424	0	0	0	0	0	0	0	0	0	0	0	0	0	0	0	0	0	0	0	1	0	0	1	0	0	0	0	0	0	0	0	0	0	0	0	0	0	0	0	0	0	0
New.CleanUp.ReferenceOTU30053	B_DKE		2	0.000135424	0	0	0	0	1	0	0	0	0	0	0	0	0	0	0	0	0	0	0	1	0	0	0	0	0	0	0	0	0	0	0	0	0	0	0	0	0	0	0	0	0	0
New.CleanUp.ReferenceOTU4424	B_DKE		2	0.000135424	0	1	0	0	0	0	0	0	0	0	1	0	0	0	0	0	0	0	0	0	0	0	0	0	0	0	0	0	0	0	0	0	0	0	0	0	0	0	0	0	0	0
New.CleanUp.ReferenceOTU8170	B_DKE		2	0.000135424	0	0	0	0	0	0	0	0	0	0	1	0	0	0	0	0	0	0	0	1	0	0	0	0	0	0	0	0	0	0	0	0	0	0	0	0	0	0	0	0	0	0
New.CleanUp.ReferenceOTU32722	B_DKE		2	0.000135424	0	0	0	0	0	0	0	0	0	0	0	0	0	0	0	0	0	0	0	0	0	0	0	0	0	0	0	0	0	0	0	1	1	0	0	0	0	0	0	0	0	0
New.CleanUp.ReferenceOTU11068	B_DKE		2	0.000135424	0	0	0	0	0	0	0	0	0	0	0	0	0	0	1	0	1	0	0	0	0	0	0	0	0	0	0	0	0	0	0	0	0	0	0	0	0	0	0	0	0	0
New.CleanUp.ReferenceOTU22617	B_DKE		2	0.000135424	0	0	0	0	0	0	0	0	0	0	0	1	0	0	0	0	0	0	0	0	0	0	0	0	0	0	0	0	0	0	0	0	0	0	0	0	1	0	0	0	0	0
New.CleanUp.ReferenceOTU8524	B_DKE		2	0.000135424	0	0	0	0	0	0	0	0	0	0	0	0	0	1	0	0	1	0	0	0	0	0	0	0	0	0	0	0	0	0	0	0	0	0	0	0	0	0	0	0	0	0
New.CleanUp.ReferenceOTU9626	B_DKE		2	0.000135424	0	0	0	0	0	0	0	0	0	0	0	0	0	0	1	0	0	0	0	0	0	0	1	0	0	0	0	0	0	0	0	0	0	0	0	0	0	0	0	0	0	0
New.CleanUp.ReferenceOTU24845	B_DKE		2	0.000135424	0	0	0	0	0	0	0	0	0	0	0	0	0	0	0	0	0	0	0	0	0	2	0	0	0	0	0	0	0	0	0	0	0	0	0	0	0	0	0	0	0	0
New.CleanUp.ReferenceOTU31812	B_DKE		2	0.000135424	0	1	0	0	0	0	0	0	0	0	0	0	0	0	0	0	0	0	0	0	0	0	0	0	0	0	0	0	0	1	0	0	0	0	0	0	0	0	0	0	0	0
New.CleanUp.ReferenceOTU33415	B_DKE		2	0.000135424	0	0	0	0	0	0	0	0	0	0	0	0	0	0	0	0	0	0	0	1	0	1	0	0	0	0	0	0	0	0	0	0	0	0	0	0	0	0	0	0	0	0
New.CleanUp.ReferenceOTU34015	B_DKE		2	0.000135424	0	0	0	0	0	1	0	1	0	0	0	0	0	0	0	0	0	0	0	0	0	0	0	0	0	0	0	0	0	0	0	0	0	0	0	0	0	0	0	0	0	0
New.CleanUp.ReferenceOTU16391	B_DKE		2	0.000135424	0	0	0	0	0	0	0	0	0	0	0	0	0	0	0	0	0	0	0	0	0	0	0	0	0	0	0	0	0	0	0	0	0	1	0	1	0	0	0	0	0	0
New.CleanUp.ReferenceOTU26919	B_DKE		2	0.000135424	0	0	0	0	0	0	0	0	0	0	0	0	0	0	0	0	0	0	0	0	0	0	0	0	0	0	0	0	0	0	0	0	0	0	0	0	0	0	0	0	0	2
New.CleanUp.ReferenceOTU5358	B_DKE		2	0.000135424	0	0	0	0	0	0	0	0	0	0	0	0	0	0	0	0	0	0	0	0	0	0	0	0	0	0	0	0	0	0	0	0	0	0	0	0	0	0	0	0	0	2
New.CleanUp.ReferenceOTU8818	B_DKE		2	0.000135424	0	0	0	0	0	0	0	0	0	0	0	0	0	0	0	0	0	0	0	1	0	0	0	0	0	0	0	1	0	0	0	0	0	0	0	0	0	0	0	0	0	0
New.CleanUp.ReferenceOTU30250	B_DKE		2	0.000135424	0	0	0	0	0	0	0	0	0	0	0	0	0	0	0	0	0	0	0	0	0	0	0	0	0	0	0	0	0	0	0	0	2	0	0	0	0	0	0	0	0	0
New.CleanUp.ReferenceOTU396	B_DKE		2	0.000135424	1	0	0	0	0	0	0	0	0	0	0	0	0	0	0	0	0	0	0	0	0	0	0	0	0	0	0	0	0	0	0	0	0	0	0	0	0	0	0	0	0	1
New.CleanUp.ReferenceOTU3217	B_DKE		2	0.000135424	0	0	0	0	0	0	0	0	0	0	0	0	0	0	0	0	0	0	0	0	0	0	0	0	0	0	0	1	0	0	0	0	0	0	0	0	0	0	0	1	0	0
New.CleanUp.ReferenceOTU26364	B_DKE		2	0.000135424	0	0	0	0	0	0	0	0	0	0	0	0	0	0	0	0	0	0	0	0	0	0	0	0	0	0	0	0	0	1	0	0	0	0	0	0	1	0	0	0	0	0
New.CleanUp.ReferenceOTU34641	B_DKE		2	0.000135424	0	0	0	0	0	0	0	0	0	0	0	0	0	0	0	0	0	0	0	0	0	0	0	0	0	0	0	0	0	0	0	0	0	0	0	0	0	0	0	0	2	0
New.CleanUp.ReferenceOTU11194	B_DKE		2	0.000135424	0	0	0	0	0	0	0	0	0	0	0	0	0	0	0	0	0	0	1	0	0	0	0	0	0	0	0	0	0	0	0	0	0	0	0	0	0	0	0	0	1	0
New.CleanUp.ReferenceOTU11500	B_DKE		2	0.000135424	0	0	0	0	0	0	0	0	0	0	0	0	0	0	0	0	0	0	0	0	0	0	0	0	0	0	0	0	0	0	0	0	1	0	0	0	1	0	0	0	0	0
New.CleanUp.ReferenceOTU15238	B_DKE		2	0.000135424	0	1	0	0	0	0	0	0	0	0	0	0	0	0	0	0	0	0	0	0	0	0	0	0	0	0	0	0	0	1	0	0	0	0	0	0	0	0	0	0	0	0
New.CleanUp.ReferenceOTU9029	B_DKE		2	0.000135424	0	0	0	0	0	0	0	0	0	0	0	0	0	0	0	0	0	0	0	0	0	0	0	0	0	0	0	0	1	0	0	0	0	0	0	0	0	0	1	0	0	0
New.CleanUp.ReferenceOTU23563	B_DKE		2	0.000135424	0	0	0	0	0	0	0	0	0	0	0	0	0	0	0	0	0	0	0	0	0	0	0	0	0	0	0	0	0	0	0	0	0	0	0	1	1	0	0	0	0	0
New.CleanUp.ReferenceOTU28105	B_DKE		2	0.000135424	0	0	0	0	0	0	0	0	0	0	0	0	0	0	0	0	0	0	0	0	0	1	0	0	0	0	0	0	0	0	0	0	0	0	0	0	0	0	0	0	1	0
New.CleanUp.ReferenceOTU8270	B_DKE		2	0.000135424	0	0	0	0	0	0	0	0	0	0	0	0	0	0	0	0	0	0	0	0	0	0	0	0	1	0	0	0	0	0	0	0	0	0	0	0	0	0	0	0	1	0
New.CleanUp.ReferenceOTU19876	B_DKE		2	0.000135424	0	0	0	0	0	0	0	0	0	0	0	0	0	0	0	0	1	0	0	0	0	0	0	0	0	0	0	0	0	0	0	0	0	0	0	0	1	0	0	0	0	0
New.CleanUp.ReferenceOTU39007	B_DKE		2	0.000135424	0	0	0	0	0	0	0	0	0	0	0	0	0	0	0	0	0	0	0	0	0	0	0	0	0	0	0	0	0	1	0	0	1	0	0	0	0	0	0	0	0	0
New.CleanUp.ReferenceOTU1099	B_DKE		2	0.000135424	0	0	0	0	0	0	0	0	0	0	0	0	0	0	0	0	0	0	0	0	0	0	0	0	0	0	0	0	1	0	0	0	1	0	0	0	0	0	0	0	0	0
New.CleanUp.ReferenceOTU8717	B_DKE		2	0.000135424	0	0	0	0	0	2	0	0	0	0	0	0	0	0	0	0	0	0	0	0	0	0	0	0	0	0	0	0	0	0	0	0	0	0	0	0	0	0	0	0	0	0
New.CleanUp.ReferenceOTU26934	B_DKE		2	0.000135424	0	0	0	0	0	0	0	0	0	0	0	0	0	0	0	0	0	0	0	0	0	0	0	0	0	0	0	1	0	0	0	0	0	0	0	1	0	0	0	0	0	0
New.CleanUp.ReferenceOTU38300	B_DKE		2	0.000135424	0	0	0	0	0	0	0	0	0	0	0	0	0	1	0	0	0	0	0	0	0	0	0	0	0	0	0	0	0	1	0	0	0	0	0	0	0	0	0	0	0	0
New.CleanUp.ReferenceOTU3407	B_DKE		2	0.000135424	0	0	0	0	0	0	0	0	0	0	0	0	0	0	0	0	0	0	0	0	0	0	0	0	0	0	0	1	1	0	0	0	0	0	0	0	0	0	0	0	0	0
New.CleanUp.ReferenceOTU3889	B_DKE		2	0.000135424	0	0	0	0	0	0	0	0	0	0	0	1	0	0	0	0	0	0	0	0	0	0	0	0	0	0	0	0	0	0	0	0	0	0	1	0	0	0	0	0	0	0
New.CleanUp.ReferenceOTU7231	B_DKE		2	0.000135424	0	0	0	0	0	0	0	0	0	0	1	0	0	0	0	0	0	0	0	0	0	0	0	0	0	0	0	0	0	0	0	0	1	0	0	0	0	0	0	0	0	0
New.CleanUp.ReferenceOTU15577	B_DKE		2	0.000135424	0	0	0	0	0	0	0	1	0	0	0	0	0	0	0	0	0	0	0	1	0	0	0	0	0	0	0	0	0	0	0	0	0	0	0	0	0	0	0	0	0	0
New.CleanUp.ReferenceOTU19160	B_DKE		2	0.000135424	0	0	0	0	0	0	0	0	0	0	0	0	0	0	0	0	0	0	0	0	0	0	0	0	0	0	0	0	0	0	0	0	1	0	1	0	0	0	0	0	0	0
New.CleanUp.ReferenceOTU36767	B_DKE		2	0.000135424	0	0	0	0	2	0	0	0	0	0	0	0	0	0	0	0	0	0	0	0	0	0	0	0	0	0	0	0	0	0	0	0	0	0	0	0	0	0	0	0	0	0
New.CleanUp.ReferenceOTU3740	B_DKE		2	0.000135424	0	0	0	0	0	0	0	0	0	0	0	0	0	0	0	0	0	0	0	0	0	0	0	0	0	1	0	0	0	0	0	0	1	0	0	0	0	0	0	0	0	0
New.CleanUp.ReferenceOTU5795	B_DKE		2	0.000135424	0	0	0	0	0	0	0	0	0	0	0	0	0	0	0	0	0	0	0	0	0	0	0	0	0	0	0	0	0	1	0	0	0	0	0	0	1	0	0	0	0	0
New.CleanUp.ReferenceOTU20729	B_DKE		2	0.000135424	0	0	0	0	0	0	0	0	0	0	0	1	0	0	0	0	0	0	0	0	0	0	0	0	0	0	0	0	1	0	0	0	0	0	0	0	0	0	0	0	0	0
New.CleanUp.ReferenceOTU23189	B_DKE		2	0.000135424	0	0	0	0	1	0	0	0	0	0	0	0	0	0	0	0	0	0	0	0	0	1	0	0	0	0	0	0	0	0	0	0	0	0	0	0	0	0	0	0	0	0
New.CleanUp.ReferenceOTU37699	B_DKE		2	0.000135424	0	0	0	0	0	0	0	0	0	0	0	0	0	1	0	0	0	0	0	0	0	0	0	0	0	0	0	0	0	0	0	0	1	0	0	0	0	0	0	0	0	0
New.CleanUp.ReferenceOTU23566	B_DKE		2	0.000135424	0	0	0	0	0	0	0	0	0	0	0	0	0	0	0	0	0	0	0	0	0	0	0	0	0	0	0	1	0	1	0	0	0	0	0	0	0	0	0	0	0	0
New.CleanUp.ReferenceOTU29004	B_DKE		2	0.000135424	0	0	0	0	0	0	0	0	0	0	0	0	0	0	0	0	0	0	1	0	0	0	0	0	0	0	0	0	0	0	0	0	0	0	0	0	0	0	0	0	1	0
New.CleanUp.ReferenceOTU31524	B_DKE		2	0.000135424	0	0	0	0	0	1	0	0	0	0	0	0	0	0	0	0	0	0	0	0	0	0	0	0	0	0	0	0	0	0	0	0	1	0	0	0	0	0	0	0	0	0
New.CleanUp.ReferenceOTU13966	B_DKE		2	0.000135424	0	0	0	1	0	0	0	0	0	0	0	0	0	0	0	0	0	0	0	0	0	0	1	0	0	0	0	0	0	0	0	0	0	0	0	0	0	0	0	0	0	0
New.CleanUp.ReferenceOTU26942	B_DKE		2	0.000135424	1	0	0	0	0	0	0	0	0	0	0	0	0	0	0	0	0	0	0	0	0	0	0	0	0	0	0	0	0	0	0	0	0	0	0	0	0	0	0	1	0	0
New.CleanUp.ReferenceOTU22272	B_DKE		2	0.000135424	0	0	0	0	0	0	0	0	0	0	0	0	0	0	0	0	0	0	0	0	0	0	0	0	0	0	0	0	0	0	0	0	0	0	0	0	0	0	0	0	0	2
New.CleanUp.ReferenceOTU38341	B_DKE		2	0.000135424	0	0	0	0	0	0	0	0	0	0	0	0	0	0	0	0	0	0	0	0	0	0	0	0	0	0	0	0	0	0	0	0	0	0	0	0	0	0	0	0	0	2
New.CleanUp.ReferenceOTU16086	B_DKE		2	0.000135424	0	0	0	0	0	0	0	0	0	0	0	0	0	0	0	0	0	0	0	0	0	0	0	0	0	0	0	0	0	0	0	0	0	0	0	0	0	0	0	0	0	2
New.CleanUp.ReferenceOTU23638	B_DKE		2	0.000135424	0	0	0	0	0	0	0	0	0	0	0	0	0	0	0	0	0	0	0	0	0	0	0	0	0	0	0	0	0	0	0	0	0	0	0	0	0	0	0	0	0	2
New.CleanUp.ReferenceOTU27170	B_DKE		2	0.000135424	0	0	0	0	0	0	0	0	0	0	0	0	0	0	0	0	0	0	0	0	0	0	0	0	0	0	0	0	0	0	0	0	0	0	0	0	0	0	0	0	0	2
New.CleanUp.ReferenceOTU36529	B_DKE		2	0.000135424	0	0	0	0	0	0	0	0	0	0	0	0	0	0	0	0	0	0	0	0	0	0	0	0	0	0	0	0	0	0	0	0	0	0	0	0	0	0	0	0	0	2
New.CleanUp.ReferenceOTU26400	B_DKE		2	0.000135424	0	0	0	0	0	0	0	0	0	0	0	0	0	0	0	0	0	0	0	0	0	0	0	0	0	0	0	0	2	0	0	0	0	0	0	0	0	0	0	0	0	0
New.CleanUp.ReferenceOTU33550	B_DKE		2	0.000135424	0	0	0	0	0	0	0	0	0	0	0	0	0	0	0	0	0	0	0	0	0	0	0	0	0	0	0	0	0	2	0	0	0	0	0	0	0	0	0	0	0	0
New.CleanUp.ReferenceOTU4715	B_DKE		2	0.000135424	0	0	0	0	0	0	0	0	0	0	0	0	0	0	0	0	0	0	0	0	0	2	0	0	0	0	0	0	0	0	0	0	0	0	0	0	0	0	0	0	0	0
New.CleanUp.ReferenceOTU39533	B_DKE		2	0.000135424	0	0	0	0	0	0	0	0	0	0	0	0	0	0	2	0	0	0	0	0	0	0	0	0	0	0	0	0	0	0	0	0	0	0	0	0	0	0	0	0	0	0
New.CleanUp.ReferenceOTU2552	B_DKE		2	0.000135424	0	0	0	0	0	0	0	0	0	0	0	0	0	0	0	0	0	0	1	0	0	0	0	0	0	1	0	0	0	0	0	0	0	0	0	0	0	0	0	0	0	0
New.CleanUp.ReferenceOTU1027	B_DKE		2	0.000135424	0	0	0	0	0	0	0	0	0	0	0	2	0	0	0	0	0	0	0	0	0	0	0	0	0	0	0	0	0	0	0	0	0	0	0	0	0	0	0	0	0	0
New.CleanUp.ReferenceOTU1611	B_DKE		2	0.000135424	0	0	0	0	0	0	0	0	0	0	0	0	0	0	0	0	0	0	0	1	0	0	1	0	0	0	0	0	0	0	0	0	0	0	0	0	0	0	0	0	0	0
New.CleanUp.ReferenceOTU17684	B_DKE		2	0.000135424	0	0	0	0	0	0	0	0	0	0	0	0	0	0	0	0	1	0	0	0	0	0	0	0	0	0	0	0	0	1	0	0	0	0	0	0	0	0	0	0	0	0
New.CleanUp.ReferenceOTU20899	B_DKE		2	0.000135424	0	0	0	0	0	0	0	0	0	0	0	0	0	1	0	0	0	0	0	0	0	0	0	0	0	0	0	0	0	0	0	0	0	0	0	0	1	0	0	0	0	0
New.CleanUp.ReferenceOTU23165	B_DKE		2	0.000135424	0	0	0	0	0	0	0	0	0	0	0	0	0	1	1	0	0	0	0	0	0	0	0	0	0	0	0	0	0	0	0	0	0	0	0	0	0	0	0	0	0	0
New.CleanUp.ReferenceOTU8866	B_DKE		2	0.000135424	0	0	0	0	0	0	0	0	0	0	0	0	0	0	0	0	0	0	0	0	0	0	0	0	0	0	0	0	0	0	0	0	1	0	0	0	1	0	0	0	0	0
New.CleanUp.ReferenceOTU9483	B_DKE		2	0.000135424	0	1	0	0	0	0	0	0	0	0	0	1	0	0	0	0	0	0	0	0	0	0	0	0	0	0	0	0	0	0	0	0	0	0	0	0	0	0	0	0	0	0
New.CleanUp.ReferenceOTU11966	B_DKE		2	0.000135424	0	0	0	0	0	0	0	0	0	0	0	0	0	0	0	0	0	0	0	0	0	0	0	0	0	0	0	0	0	1	0	0	0	0	0	0	1	0	0	0	0	0
New.CleanUp.ReferenceOTU13994	B_DKE		2	0.000135424	0	0	0	0	0	1	0	0	0	0	0	0	0	1	0	0	0	0	0	0	0	0	0	0	0	0	0	0	0	0	0	0	0	0	0	0	0	0	0	0	0	0
New.CleanUp.ReferenceOTU17706	B_DKE		2	0.000135424	0	0	0	0	0	0	0	0	0	0	0	0	0	0	0	0	2	0	0	0	0	0	0	0	0	0	0	0	0	0	0	0	0	0	0	0	0	0	0	0	0	0
New.CleanUp.ReferenceOTU21218	B_DKE		2	0.000135424	0	0	0	0	0	0	0	0	0	0	0	0	1	0	1	0	0	0	0	0	0	0	0	0	0	0	0	0	0	0	0	0	0	0	0	0	0	0	0	0	0	0
New.CleanUp.ReferenceOTU26870	B_DKE		2	0.000135424	0	0	0	0	0	0	0	0	0	0	0	0	0	0	0	0	0	0	0	0	0	0	1	0	0	0	0	0	0	0	0	0	0	0	0	0	1	0	0	0	0	0
New.CleanUp.ReferenceOTU28007	B_DKE		2	0.000135424	0	0	0	0	0	0	0	0	0	0	0	0	0	0	0	0	0	0	0	0	0	0	1	0	0	0	0	0	1	0	0	0	0	0	0	0	0	0	0	0	0	0
New.CleanUp.ReferenceOTU35775	B_DKE		2	0.000135424	0	0	0	0	0	0	0	0	0	0	1	0	0	0	0	0	0	0	0	0	0	0	0	0	0	0	0	0	0	0	0	0	0	0	0	0	1	0	0	0	0	0
New.CleanUp.ReferenceOTU16670	B_DKE		2	0.000135424	0	0	0	0	0	0	0	0	0	0	0	0	0	0	0	0	0	0	0	0	0	0	0	0	0	0	0	0	0	0	0	0	2	0	0	0	0	0	0	0	0	0
New.CleanUp.ReferenceOTU19641	B_DKE		2	0.000135424	0	0	0	0	0	0	0	0	0	0	0	0	1	0	0	0	0	0	0	0	0	1	0	0	0	0	0	0	0	0	0	0	0	0	0	0	0	0	0	0	0	0
New.CleanUp.ReferenceOTU31662	B_DKE		2	0.000135424	0	0	0	0	0	0	0	0	0	0	0	0	0	0	0	0	0	0	0	0	0	0	1	0	0	1	0	0	0	0	0	0	0	0	0	0	0	0	0	0	0	0
New.CleanUp.ReferenceOTU36666	B_DKE		2	0.000135424	0	0	0	0	0	0	0	0	0	0	0	0	0	0	0	0	1	0	0	0	0	0	0	0	0	1	0	0	0	0	0	0	0	0	0	0	0	0	0	0	0	0
New.CleanUp.ReferenceOTU15576	B_DKE		2	0.000135424	0	0	0	0	0	0	0	0	0	0	0	0	0	0	0	0	0	0	0	1	0	0	1	0	0	0	0	0	0	0	0	0	0	0	0	0	0	0	0	0	0	0
New.CleanUp.ReferenceOTU302	B_DKE		2	0.000135424	0	0	0	0	0	0	0	0	0	0	0	0	0	0	0	0	0	0	0	0	0	0	1	0	0	0	0	0	0	0	0	0	0	0	0	0	1	0	0	0	0	0
New.CleanUp.ReferenceOTU1715	B_DKE		2	0.000135424	0	0	0	0	0	0	0	0	0	0	0	0	0	2	0	0	0	0	0	0	0	0	0	0	0	0	0	0	0	0	0	0	0	0	0	0	0	0	0	0	0	0
New.CleanUp.ReferenceOTU2125	B_DKE		2	0.000135424	0	0	0	0	0	0	0	0	0	0	0	1	0	0	1	0	0	0	0	0	0	0	0	0	0	0	0	0	0	0	0	0	0	0	0	0	0	0	0	0	0	0
New.CleanUp.ReferenceOTU2774	B_DKE		2	0.000135424	0	0	0	0	0	0	0	0	0	0	0	0	0	0	0	0	0	0	0	0	0	0	0	0	0	0	0	0	0	2	0	0	0	0	0	0	0	0	0	0	0	0
New.CleanUp.ReferenceOTU5330	B_DKE		2	0.000135424	0	0	0	0	0	0	0	0	0	0	0	0	0	0	0	0	0	0	0	0	0	0	0	0	0	0	0	0	0	2	0	0	0	0	0	0	0	0	0	0	0	0
New.CleanUp.ReferenceOTU5680	B_DKE		2	0.000135424	0	0	0	0	0	0	0	0	0	0	0	0	0	0	0	0	0	0	0	0	0	0	0	0	0	1	0	1	0	0	0	0	0	0	0	0	0	0	0	0	0	0
New.CleanUp.ReferenceOTU6153	B_DKE		2	0.000135424	0	0	0	0	0	0	0	0	0	0	0	0	0	0	0	0	0	0	0	0	0	0	0	0	0	1	0	0	0	0	0	0	0	0	0	0	0	0	0	0	1	0
New.CleanUp.ReferenceOTU6304	B_DKE		2	0.000135424	0	0	0	0	0	0	0	0	0	0	0	0	0	0	0	0	0	0	0	0	0	0	0	0	0	0	0	0	0	0	0	0	1	0	0	0	1	0	0	0	0	0
New.CleanUp.ReferenceOTU7769	B_DKE		2	0.000135424	0	0	0	0	0	0	0	0	0	0	0	1	0	0	0	0	0	0	0	0	0	0	1	0	0	0	0	0	0	0	0	0	0	0	0	0	0	0	0	0	0	0
New.CleanUp.ReferenceOTU8148	B_DKE		2	0.000135424	0	0	0	0	0	0	0	1	0	0	0	1	0	0	0	0	0	0	0	0	0	0	0	0	0	0	0	0	0	0	0	0	0	0	0	0	0	0	0	0	0	0
New.CleanUp.ReferenceOTU8418	B_DKE		2	0.000135424	0	0	0	0	0	0	0	0	0	0	0	0	0	0	0	0	0	0	0	0	0	0	1	0	0	1	0	0	0	0	0	0	0	0	0	0	0	0	0	0	0	0
New.CleanUp.ReferenceOTU9232	B_DKE		2	0.000135424	0	0	0	0	0	0	0	0	0	0	0	0	0	0	0	0	0	0	0	0	0	0	1	0	0	0	0	0	0	1	0	0	0	0	0	0	0	0	0	0	0	0
New.CleanUp.ReferenceOTU11722	B_DKE		2	0.000135424	0	0	0	0	0	0	0	0	0	0	0	0	0	0	1	0	0	0	0	0	0	0	1	0	0	0	0	0	0	0	0	0	0	0	0	0	0	0	0	0	0	0
New.CleanUp.ReferenceOTU13446	B_DKE		2	0.000135424	0	0	0	0	0	0	0	0	0	0	0	0	0	0	0	0	0	0	0	0	0	0	0	0	0	0	0	0	1	1	0	0	0	0	0	0	0	0	0	0	0	0
New.CleanUp.ReferenceOTU14260	B_DKE		2	0.000135424	0	0	0	0	0	0	0	0	0	0	1	0	0	1	0	0	0	0	0	0	0	0	0	0	0	0	0	0	0	0	0	0	0	0	0	0	0	0	0	0	0	0
New.CleanUp.ReferenceOTU18031	B_DKE		2	0.000135424	0	0	0	0	0	0	0	0	0	0	0	0	0	0	0	0	0	0	2	0	0	0	0	0	0	0	0	0	0	0	0	0	0	0	0	0	0	0	0	0	0	0
New.CleanUp.ReferenceOTU18592	B_DKE		2	0.000135424	0	0	0	0	0	0	0	0	0	0	0	0	0	0	0	0	0	0	0	0	0	0	0	0	0	0	0	0	1	0	0	0	0	0	0	0	0	0	0	1	0	0
New.CleanUp.ReferenceOTU19298	B_DKE		2	0.000135424	0	0	0	0	0	1	0	0	0	0	0	0	0	0	0	0	1	0	0	0	0	0	0	0	0	0	0	0	0	0	0	0	0	0	0	0	0	0	0	0	0	0
New.CleanUp.ReferenceOTU19302	B_DKE		2	0.000135424	0	0	0	0	0	1	0	0	0	0	0	0	0	0	0	0	0	0	0	1	0	0	0	0	0	0	0	0	0	0	0	0	0	0	0	0	0	0	0	0	0	0
New.CleanUp.ReferenceOTU24539	B_DKE		2	0.000135424	0	0	0	0	0	0	0	0	0	0	0	0	0	0	0	0	0	0	0	0	0	0	0	0	0	0	0	0	0	0	0	0	1	0	0	0	1	0	0	0	0	0
New.CleanUp.ReferenceOTU26157	B_DKE		2	0.000135424	0	0	0	0	0	0	0	0	0	0	0	0	0	0	0	0	0	0	0	0	0	0	0	0	0	0	0	0	0	0	0	0	0	0	0	1	1	0	0	0	0	0
New.CleanUp.ReferenceOTU28854	B_DKE		2	0.000135424	0	0	0	0	0	0	0	0	0	0	0	0	0	0	0	0	0	0	0	0	0	0	0	0	0	0	0	0	0	0	0	0	0	0	0	0	2	0	0	0	0	0
New.CleanUp.ReferenceOTU30143	B_DKE		2	0.000135424	0	0	0	0	0	0	0	0	0	0	0	0	0	0	0	0	0	0	0	0	0	0	0	0	0	0	0	0	0	1	0	0	0	0	0	0	1	0	0	0	0	0
New.CleanUp.ReferenceOTU31512	B_DKE		2	0.000135424	0	0	0	0	0	0	0	0	0	0	0	0	0	0	0	0	0	0	0	0	0	0	1	0	1	0	0	0	0	0	0	0	0	0	0	0	0	0	0	0	0	0
New.CleanUp.ReferenceOTU32168	B_DKE		2	0.000135424	0	0	0	0	0	0	0	0	0	0	1	0	0	0	1	0	0	0	0	0	0	0	0	0	0	0	0	0	0	0	0	0	0	0	0	0	0	0	0	0	0	0
New.CleanUp.ReferenceOTU33049	B_DKE		2	0.000135424	0	0	0	0	0	0	0	0	0	0	0	0	0	1	1	0	0	0	0	0	0	0	0	0	0	0	0	0	0	0	0	0	0	0	0	0	0	0	0	0	0	0
New.CleanUp.ReferenceOTU33765	B_DKE		2	0.000135424	0	0	0	0	0	0	0	0	0	0	0	0	0	1	0	0	1	0	0	0	0	0	0	0	0	0	0	0	0	0	0	0	0	0	0	0	0	0	0	0	0	0
New.CleanUp.ReferenceOTU37383	B_DKE		2	0.000135424	0	0	0	0	0	0	0	0	0	0	0	1	0	0	0	0	0	0	0	0	0	0	1	0	0	0	0	0	0	0	0	0	0	0	0	0	0	0	0	0	0	0
New.CleanUp.ReferenceOTU37542	B_DKE		2	0.000135424	0	0	0	0	0	0	0	0	0	1	0	0	0	1	0	0	0	0	0	0	0	0	0	0	0	0	0	0	0	0	0	0	0	0	0	0	0	0	0	0	0	0
New.CleanUp.ReferenceOTU37890	B_DKE		2	0.000135424	0	0	0	0	0	0	0	0	0	0	0	0	0	0	0	0	0	0	0	0	0	0	0	0	0	0	0	0	0	0	0	0	0	0	0	1	1	0	0	0	0	0
New.CleanUp.ReferenceOTU37949	B_DKE		2	0.000135424	0	0	0	0	0	0	0	0	0	0	0	1	0	1	0	0	0	0	0	0	0	0	0	0	0	0	0	0	0	0	0	0	0	0	0	0	0	0	0	0	0	0
New.CleanUp.ReferenceOTU38003	B_DKE		2	0.000135424	0	0	0	0	0	0	0	0	0	0	0	0	0	0	0	0	0	0	0	0	0	0	0	0	0	0	0	0	0	0	0	0	0	0	0	1	1	0	0	0	0	0
New.CleanUp.ReferenceOTU21156	B_DKE		2	0.000135424	0	0	0	0	0	0	0	0	0	0	0	0	0	0	0	0	1	0	0	1	0	0	0	0	0	0	0	0	0	0	0	0	0	0	0	0	0	0	0	0	0	0
New.CleanUp.ReferenceOTU30089	B_DKE		2	0.000135424	0	0	0	0	0	0	0	0	0	0	0	0	0	0	0	0	0	0	0	0	0	0	0	0	0	0	0	1	1	0	0	0	0	0	0	0	0	0	0	0	0	0
New.CleanUp.ReferenceOTU36267	B_DKE		2	0.000135424	1	0	0	0	0	0	0	0	0	0	0	0	0	0	0	1	0	0	0	0	0	0	0	0	0	0	0	0	0	0	0	0	0	0	0	0	0	0	0	0	0	0
New.CleanUp.ReferenceOTU1856	B_DKE		2	0.000135424	0	0	0	0	0	0	0	0	0	0	0	0	0	0	0	1	0	0	0	0	0	0	0	0	0	0	0	0	0	0	0	0	1	0	0	0	0	0	0	0	0	0
New.CleanUp.ReferenceOTU9327	B_DKE		2	0.000135424	0	0	0	0	0	0	0	0	0	0	0	0	0	0	0	0	0	0	0	0	0	0	0	0	0	0	0	0	1	0	0	0	0	0	0	0	1	0	0	0	0	0
New.CleanUp.ReferenceOTU4176	B_DKE		2	0.000135424	0	0	0	0	0	0	0	0	0	0	1	1	0	0	0	0	0	0	0	0	0	0	0	0	0	0	0	0	0	0	0	0	0	0	0	0	0	0	0	0	0	0
New.CleanUp.ReferenceOTU6550	B_DKE		2	0.000135424	0	0	0	0	0	0	0	0	0	1	0	0	0	0	0	0	0	0	0	1	0	0	0	0	0	0	0	0	0	0	0	0	0	0	0	0	0	0	0	0	0	0
New.CleanUp.ReferenceOTU27310	B_DKE		2	0.000135424	0	0	0	0	0	0	0	1	0	0	0	0	0	0	0	0	0	0	0	1	0	0	0	0	0	0	0	0	0	0	0	0	0	0	0	0	0	0	0	0	0	0
New.CleanUp.ReferenceOTU22172	B_DKE		2	0.000135424	0	0	0	0	0	0	0	0	0	0	0	0	0	1	0	0	0	0	0	0	0	0	0	0	0	0	0	0	0	0	0	0	1	0	0	0	0	0	0	0	0	0
New.CleanUp.ReferenceOTU26669	B_DKE		2	0.000135424	0	2	0	0	0	0	0	0	0	0	0	0	0	0	0	0	0	0	0	0	0	0	0	0	0	0	0	0	0	0	0	0	0	0	0	0	0	0	0	0	0	0
New.CleanUp.ReferenceOTU20212	B_DKE		2	0.000135424	0	0	0	0	0	0	0	0	0	0	0	0	0	0	0	0	0	0	0	0	0	0	1	0	0	1	0	0	0	0	0	0	0	0	0	0	0	0	0	0	0	0
New.CleanUp.ReferenceOTU33591	B_DKE		2	0.000135424	0	0	0	0	0	0	0	0	0	0	0	1	0	0	0	0	0	0	0	1	0	0	0	0	0	0	0	0	0	0	0	0	0	0	0	0	0	0	0	0	0	0
New.CleanUp.ReferenceOTU34215	B_DKE		2	0.000135424	0	0	0	0	1	0	0	0	0	0	1	0	0	0	0	0	0	0	0	0	0	0	0	0	0	0	0	0	0	0	0	0	0	0	0	0	0	0	0	0	0	0
New.CleanUp.ReferenceOTU30540	B_DKE		2	0.000135424	0	0	0	0	0	0	0	0	0	0	0	0	0	1	0	0	0	0	0	0	0	0	0	0	0	0	0	0	0	0	0	0	1	0	0	0	0	0	0	0	0	0
New.CleanUp.ReferenceOTU21472	B_DKE		2	0.000135424	0	2	0	0	0	0	0	0	0	0	0	0	0	0	0	0	0	0	0	0	0	0	0	0	0	0	0	0	0	0	0	0	0	0	0	0	0	0	0	0	0	0
New.CleanUp.ReferenceOTU34688	B_DKE		2	0.000135424	0	0	0	0	0	0	0	0	0	0	0	1	0	0	0	0	0	0	0	0	0	0	0	0	0	0	1	0	0	0	0	0	0	0	0	0	0	0	0	0	0	0
New.CleanUp.ReferenceOTU3264	B_DKE		2	0.000135424	0	0	0	0	0	0	0	0	0	0	0	0	0	0	0	0	0	0	0	0	0	0	0	0	0	0	0	1	1	0	0	0	0	0	0	0	0	0	0	0	0	0
New.CleanUp.ReferenceOTU6780	B_DKE		2	0.000135424	0	0	0	0	0	0	0	0	0	0	0	0	0	0	0	0	0	0	0	0	0	0	0	0	0	0	0	0	0	0	0	0	1	0	0	0	0	0	0	0	0	1
New.CleanUp.ReferenceOTU21905	B_DKE		2	0.000135424	0	0	0	0	0	0	0	0	0	0	0	0	0	0	0	0	0	0	0	0	0	0	0	0	0	0	0	0	0	0	0	0	0	0	0	0	0	0	0	0	0	2
New.CleanUp.ReferenceOTU30565	B_DKE		2	0.000135424	0	0	0	0	0	0	0	0	0	0	0	0	0	0	0	0	0	0	0	0	0	0	0	0	0	0	0	0	1	0	0	0	0	0	0	0	0	0	0	0	0	1
New.CleanUp.ReferenceOTU31386	B_DKE		2	0.000135424	0	0	0	0	0	0	0	0	0	0	0	0	0	0	0	0	0	0	0	0	0	0	0	0	0	0	0	0	0	0	0	0	0	0	0	0	0	0	0	0	0	2
New.CleanUp.ReferenceOTU34283	B_DKE		2	0.000135424	0	0	0	0	0	0	0	0	0	0	0	0	0	0	0	0	0	0	0	0	0	0	0	0	0	0	0	0	0	0	0	0	0	0	0	0	1	0	0	0	0	1
New.CleanUp.ReferenceOTU787	B_DKE		2	0.000135424	0	0	0	0	0	0	0	0	0	0	0	0	0	0	0	0	0	0	0	0	0	0	0	0	0	0	0	0	1	0	0	0	0	0	0	0	0	0	0	0	0	1
New.CleanUp.ReferenceOTU13393	B_DKE		2	0.000135424	0	0	0	0	0	0	0	0	0	0	0	0	0	0	0	0	0	0	0	0	0	0	0	0	0	0	0	1	1	0	0	0	0	0	0	0	0	0	0	0	0	0
New.CleanUp.ReferenceOTU37377	B_DKE		2	0.000135424	0	0	0	0	0	0	0	0	0	0	0	0	0	0	0	0	0	0	0	0	0	0	0	0	0	0	0	0	0	0	0	0	1	0	0	0	1	0	0	0	0	0
New.CleanUp.ReferenceOTU38960	B_DKE		2	0.000135424	0	0	0	0	0	0	0	0	0	0	0	0	0	0	0	0	0	0	0	0	0	0	0	0	0	0	0	0	2	0	0	0	0	0	0	0	0	0	0	0	0	0
New.CleanUp.ReferenceOTU15722	B_DKE		2	0.000135424	0	0	0	0	0	0	0	0	0	0	0	0	0	0	0	0	0	0	0	0	0	0	0	0	0	0	0	0	0	0	0	0	2	0	0	0	0	0	0	0	0	0
New.CleanUp.ReferenceOTU17520	B_DKE		2	0.000135424	0	0	0	0	1	0	0	0	0	0	0	0	1	0	0	0	0	0	0	0	0	0	0	0	0	0	0	0	0	0	0	0	0	0	0	0	0	0	0	0	0	0
New.CleanUp.ReferenceOTU8764	B_DKE		2	0.000135424	0	0	0	0	0	0	0	0	0	0	0	0	0	0	0	0	0	0	0	0	0	0	0	0	0	0	0	1	1	0	0	0	0	0	0	0	0	0	0	0	0	0
New.CleanUp.ReferenceOTU23269	B_DKE		2	0.000135424	0	0	0	0	1	0	0	1	0	0	0	0	0	0	0	0	0	0	0	0	0	0	0	0	0	0	0	0	0	0	0	0	0	0	0	0	0	0	0	0	0	0
New.CleanUp.ReferenceOTU1671	B_DKE		2	0.000135424	0	0	0	0	0	0	0	0	0	0	0	0	0	0	0	0	0	0	0	0	0	0	0	0	0	0	0	2	0	0	0	0	0	0	0	0	0	0	0	0	0	0
New.CleanUp.ReferenceOTU4242	B_DKE		2	0.000135424	0	0	0	0	0	0	0	0	0	0	0	0	0	0	0	0	0	0	0	0	0	0	0	0	0	0	0	1	1	0	0	0	0	0	0	0	0	0	0	0	0	0
New.CleanUp.ReferenceOTU9746	B_DKE		2	0.000135424	0	0	0	0	0	0	0	0	0	0	0	0	0	0	0	0	0	0	0	0	0	0	0	0	0	0	0	1	0	1	0	0	0	0	0	0	0	0	0	0	0	0
New.CleanUp.ReferenceOTU16404	B_DKE		2	0.000135424	1	1	0	0	0	0	0	0	0	0	0	0	0	0	0	0	0	0	0	0	0	0	0	0	0	0	0	0	0	0	0	0	0	0	0	0	0	0	0	0	0	0
New.CleanUp.ReferenceOTU25111	B_DKE		2	0.000135424	0	0	0	0	0	0	0	0	0	0	0	0	0	0	0	0	0	0	0	0	0	0	0	0	0	0	0	1	0	1	0	0	0	0	0	0	0	0	0	0	0	0
New.CleanUp.ReferenceOTU6414	B_DKE		2	0.000135424	0	0	0	0	0	0	0	0	0	0	0	0	0	0	0	0	0	0	0	0	0	1	1	0	0	0	0	0	0	0	0	0	0	0	0	0	0	0	0	0	0	0
New.CleanUp.ReferenceOTU10640	B_DKE		2	0.000135424	0	0	0	0	0	0	0	0	0	0	0	0	0	0	0	0	0	0	0	0	0	0	0	0	0	0	0	1	1	0	0	0	0	0	0	0	0	0	0	0	0	0
New.CleanUp.ReferenceOTU23518	B_DKE		2	0.000135424	0	0	0	0	0	0	0	0	0	1	0	0	0	0	0	0	0	0	0	0	0	0	0	0	0	0	0	0	0	0	0	0	0	0	0	0	1	0	0	0	0	0
New.CleanUp.ReferenceOTU35472	B_DKE		2	0.000135424	1	1	0	0	0	0	0	0	0	0	0	0	0	0	0	0	0	0	0	0	0	0	0	0	0	0	0	0	0	0	0	0	0	0	0	0	0	0	0	0	0	0
New.CleanUp.ReferenceOTU36040	B_DKE		2	0.000135424	0	0	0	0	0	0	0	0	0	0	0	0	0	0	0	0	0	0	1	0	0	0	0	0	0	1	0	0	0	0	0	0	0	0	0	0	0	0	0	0	0	0
New.CleanUp.ReferenceOTU37352	B_DKE		2	0.000135424	0	0	0	0	0	0	0	0	0	0	0	0	0	0	0	0	0	0	0	0	0	0	1	0	0	0	0	0	0	0	0	0	0	0	0	0	1	0	0	0	0	0
New.CleanUp.ReferenceOTU2817	B_DKE		2	0.000135424	0	0	0	0	0	1	0	0	0	0	0	0	0	0	0	0	0	0	0	0	0	0	0	0	0	0	0	0	0	0	0	0	0	0	1	0	0	0	0	0	0	0
New.CleanUp.ReferenceOTU24902	B_DKE		2	0.000135424	0	0	0	0	0	0	0	0	0	0	0	0	0	0	0	0	0	0	0	0	0	1	0	0	0	0	0	0	0	0	0	0	0	0	0	1	0	0	0	0	0	0
New.CleanUp.ReferenceOTU26380	B_DKE		2	0.000135424	0	1	0	0	0	0	0	0	0	0	0	0	0	0	0	0	0	0	0	0	0	0	0	0	0	0	0	0	0	0	0	0	1	0	0	0	0	0	0	0	0	0
New.CleanUp.ReferenceOTU30679	B_DKE		2	0.000135424	0	0	0	0	0	0	0	0	0	0	0	1	0	1	0	0	0	0	0	0	0	0	0	0	0	0	0	0	0	0	0	0	0	0	0	0	0	0	0	0	0	0
New.CleanUp.ReferenceOTU827	B_DKE		2	0.000135424	0	0	0	0	0	0	0	0	0	1	0	0	1	0	0	0	0	0	0	0	0	0	0	0	0	0	0	0	0	0	0	0	0	0	0	0	0	0	0	0	0	0
New.CleanUp.ReferenceOTU1987	B_DKE		2	0.000135424	0	0	0	0	0	0	0	0	0	0	0	0	0	0	0	0	0	0	0	0	0	0	0	0	0	0	0	1	0	0	0	0	0	0	0	1	0	0	0	0	0	0
New.CleanUp.ReferenceOTU4594	B_DKE		2	0.000135424	0	1	0	0	0	0	0	0	0	0	0	0	0	0	0	0	0	0	0	0	0	0	0	0	0	0	0	0	0	1	0	0	0	0	0	0	0	0	0	0	0	0
New.CleanUp.ReferenceOTU12339	B_DKE		2	0.000135424	0	0	0	0	0	0	0	0	0	0	1	0	0	0	0	0	0	0	0	0	0	1	0	0	0	0	0	0	0	0	0	0	0	0	0	0	0	0	0	0	0	0
New.CleanUp.ReferenceOTU14429	B_DKE		2	0.000135424	0	0	0	0	0	0	0	2	0	0	0	0	0	0	0	0	0	0	0	0	0	0	0	0	0	0	0	0	0	0	0	0	0	0	0	0	0	0	0	0	0	0
New.CleanUp.ReferenceOTU14782	B_DKE		2	0.000135424	0	0	0	0	0	0	0	0	0	0	0	0	0	0	0	0	0	0	0	0	0	0	0	0	0	0	0	0	0	0	0	0	1	0	1	0	0	0	0	0	0	0
New.CleanUp.ReferenceOTU15719	B_DKE		2	0.000135424	0	0	0	0	0	0	0	0	0	0	0	1	0	1	0	0	0	0	0	0	0	0	0	0	0	0	0	0	0	0	0	0	0	0	0	0	0	0	0	0	0	0
New.CleanUp.ReferenceOTU16463	B_DKE		2	0.000135424	0	0	0	0	0	0	0	0	0	0	0	0	0	0	0	0	0	0	0	0	0	1	0	0	0	0	0	0	0	0	0	0	0	0	1	0	0	0	0	0	0	0
New.CleanUp.ReferenceOTU21725	B_DKE		2	0.000135424	0	0	0	0	0	0	0	0	0	0	0	0	0	0	0	0	0	0	0	0	0	0	0	0	0	0	0	1	1	0	0	0	0	0	0	0	0	0	0	0	0	0
New.CleanUp.ReferenceOTU22587	B_DKE		2	0.000135424	0	0	0	0	0	0	0	0	0	0	1	0	0	1	0	0	0	0	0	0	0	0	0	0	0	0	0	0	0	0	0	0	0	0	0	0	0	0	0	0	0	0
New.CleanUp.ReferenceOTU23261	B_DKE		2	0.000135424	0	0	0	0	0	1	0	0	0	0	0	0	0	0	0	0	0	0	0	0	0	0	1	0	0	0	0	0	0	0	0	0	0	0	0	0	0	0	0	0	0	0
New.CleanUp.ReferenceOTU24680	B_DKE		2	0.000135424	0	0	0	0	0	0	0	0	0	0	0	0	0	0	0	0	0	0	0	0	0	0	0	0	0	0	0	0	2	0	0	0	0	0	0	0	0	0	0	0	0	0
New.CleanUp.ReferenceOTU25632	B_DKE		2	0.000135424	0	0	0	0	0	0	0	0	0	0	0	0	0	0	0	0	0	0	2	0	0	0	0	0	0	0	0	0	0	0	0	0	0	0	0	0	0	0	0	0	0	0
New.CleanUp.ReferenceOTU26723	B_DKE		2	0.000135424	0	0	0	0	0	0	0	0	0	0	0	0	0	0	0	0	0	0	0	0	0	0	0	0	0	0	0	0	0	0	0	0	1	0	0	0	1	0	0	0	0	0
New.CleanUp.ReferenceOTU27034	B_DKE		2	0.000135424	0	1	0	0	0	0	0	0	0	0	0	0	0	0	0	0	0	0	0	0	0	0	0	0	0	0	0	0	0	0	0	0	1	0	0	0	0	0	0	0	0	0
New.CleanUp.ReferenceOTU29927	B_DKE		2	0.000135424	0	0	0	0	0	0	0	0	0	0	0	0	0	0	0	0	0	0	0	0	0	0	1	0	1	0	0	0	0	0	0	0	0	0	0	0	0	0	0	0	0	0
New.CleanUp.ReferenceOTU30500	B_DKE		2	0.000135424	0	0	0	0	0	0	0	0	0	0	0	0	0	0	0	0	0	0	1	0	0	0	0	0	0	0	0	0	0	0	0	0	0	0	0	0	0	0	0	0	1	0
New.CleanUp.ReferenceOTU30763	B_DKE		2	0.000135424	0	0	0	0	0	0	0	0	0	0	0	0	0	0	1	0	1	0	0	0	0	0	0	0	0	0	0	0	0	0	0	0	0	0	0	0	0	0	0	0	0	0
New.CleanUp.ReferenceOTU30870	B_DKE		2	0.000135424	0	0	0	0	0	0	0	0	0	1	0	0	0	0	0	0	0	0	0	0	0	1	0	0	0	0	0	0	0	0	0	0	0	0	0	0	0	0	0	0	0	0
New.CleanUp.ReferenceOTU33639	B_DKE		2	0.000135424	0	0	0	0	1	1	0	0	0	0	0	0	0	0	0	0	0	0	0	0	0	0	0	0	0	0	0	0	0	0	0	0	0	0	0	0	0	0	0	0	0	0
New.CleanUp.ReferenceOTU234	B_DKE		2	0.000135424	0	0	0	0	0	0	0	0	0	0	0	1	0	0	0	0	0	0	0	0	0	0	0	0	0	0	0	0	0	0	0	0	0	0	0	0	1	0	0	0	0	0
New.CleanUp.ReferenceOTU4282	B_DKE		2	0.000135424	0	0	0	0	0	0	0	0	0	0	0	0	0	0	0	0	0	0	0	0	0	1	0	0	0	0	0	0	0	0	0	0	0	0	0	0	0	0	0	0	1	0
New.CleanUp.ReferenceOTU5496	B_DKE		2	0.000135424	0	0	0	0	0	0	0	0	0	0	0	1	0	0	0	0	0	0	0	1	0	0	0	0	0	0	0	0	0	0	0	0	0	0	0	0	0	0	0	0	0	0
New.CleanUp.ReferenceOTU9807	B_DKE		2	0.000135424	0	0	0	0	0	0	0	0	0	0	0	0	0	0	0	0	0	0	0	0	0	0	0	0	0	0	0	1	0	1	0	0	0	0	0	0	0	0	0	0	0	0
New.CleanUp.ReferenceOTU13000	B_DKE		2	0.000135424	0	0	0	0	0	0	0	0	0	0	1	0	0	0	0	0	0	0	0	0	0	0	0	0	0	0	0	0	0	0	0	0	0	0	1	0	0	0	0	0	0	0
New.CleanUp.ReferenceOTU16422	B_DKE		2	0.000135424	0	0	0	0	0	2	0	0	0	0	0	0	0	0	0	0	0	0	0	0	0	0	0	0	0	0	0	0	0	0	0	0	0	0	0	0	0	0	0	0	0	0
New.CleanUp.ReferenceOTU21763	B_DKE		2	0.000135424	0	0	0	0	0	0	0	0	0	0	0	0	0	0	0	0	0	0	0	0	0	0	0	0	0	0	0	0	0	0	0	1	0	0	0	0	1	0	0	0	0	0
New.CleanUp.ReferenceOTU23364	B_DKE		2	0.000135424	0	1	1	0	0	0	0	0	0	0	0	0	0	0	0	0	0	0	0	0	0	0	0	0	0	0	0	0	0	0	0	0	0	0	0	0	0	0	0	0	0	0
New.CleanUp.ReferenceOTU23547	B_DKE		2	0.000135424	0	0	0	0	0	0	0	0	0	0	0	0	0	0	0	0	0	0	0	0	0	1	1	0	0	0	0	0	0	0	0	0	0	0	0	0	0	0	0	0	0	0
New.CleanUp.ReferenceOTU24852	B_DKE		2	0.000135424	0	0	0	0	0	0	0	0	0	0	0	0	0	0	0	0	0	0	0	0	0	1	1	0	0	0	0	0	0	0	0	0	0	0	0	0	0	0	0	0	0	0
New.CleanUp.ReferenceOTU26219	B_DKE		2	0.000135424	0	0	0	0	0	0	0	0	0	0	0	0	0	0	0	0	0	0	0	0	0	1	0	0	0	0	0	0	0	0	0	0	0	0	0	0	0	0	0	0	0	1
New.CleanUp.ReferenceOTU27435	B_DKE		2	0.000135424	0	0	0	0	0	0	0	0	0	0	0	2	0	0	0	0	0	0	0	0	0	0	0	0	0	0	0	0	0	0	0	0	0	0	0	0	0	0	0	0	0	0
New.CleanUp.ReferenceOTU28542	B_DKE		2	0.000135424	0	0	0	0	2	0	0	0	0	0	0	0	0	0	0	0	0	0	0	0	0	0	0	0	0	0	0	0	0	0	0	0	0	0	0	0	0	0	0	0	0	0
New.CleanUp.ReferenceOTU29361	B_DKE		2	0.000135424	0	0	0	0	0	1	0	1	0	0	0	0	0	0	0	0	0	0	0	0	0	0	0	0	0	0	0	0	0	0	0	0	0	0	0	0	0	0	0	0	0	0
New.CleanUp.ReferenceOTU36022	B_DKE		2	0.000135424	0	1	0	0	0	1	0	0	0	0	0	0	0	0	0	0	0	0	0	0	0	0	0	0	0	0	0	0	0	0	0	0	0	0	0	0	0	0	0	0	0	0
New.CleanUp.ReferenceOTU37102	B_DKE		2	0.000135424	0	0	0	0	0	0	0	0	0	0	0	0	0	0	0	0	0	0	0	0	0	0	1	0	1	0	0	0	0	0	0	0	0	0	0	0	0	0	0	0	0	0
New.CleanUp.ReferenceOTU427	B_DKE		2	0.000135424	0	0	0	0	0	0	0	0	0	0	0	1	0	0	0	0	0	0	0	0	0	0	0	0	0	0	0	0	0	0	0	0	1	0	0	0	0	0	0	0	0	0
New.CleanUp.ReferenceOTU1551	B_DKE		2	0.000135424	0	0	0	0	0	0	0	0	0	0	0	0	0	0	0	0	0	0	0	1	0	1	0	0	0	0	0	0	0	0	0	0	0	0	0	0	0	0	0	0	0	0
New.CleanUp.ReferenceOTU1658	B_DKE		2	0.000135424	0	0	0	0	0	0	0	0	0	0	0	0	0	0	0	0	0	0	0	1	0	0	0	0	0	0	0	0	0	0	0	0	1	0	0	0	0	0	0	0	0	0
New.CleanUp.ReferenceOTU1746	B_DKE		2	0.000135424	0	0	0	0	0	1	0	0	0	0	0	0	0	0	0	0	0	0	0	0	0	0	0	0	0	0	0	0	1	0	0	0	0	0	0	0	0	0	0	0	0	0
New.CleanUp.ReferenceOTU2010	B_DKE		2	0.000135424	0	1	0	0	0	0	0	0	0	0	0	0	0	0	0	0	0	0	0	0	0	0	0	0	0	0	0	0	0	1	0	0	0	0	0	0	0	0	0	0	0	0
New.CleanUp.ReferenceOTU2148	B_DKE		2	0.000135424	0	0	0	0	0	0	0	0	0	0	0	0	0	0	0	0	0	0	0	0	0	0	2	0	0	0	0	0	0	0	0	0	0	0	0	0	0	0	0	0	0	0
New.CleanUp.ReferenceOTU2153	B_DKE		2	0.000135424	0	0	0	0	1	0	0	0	0	0	0	0	0	0	0	0	0	0	0	0	0	0	0	0	0	1	0	0	0	0	0	0	0	0	0	0	0	0	0	0	0	0
New.CleanUp.ReferenceOTU2195	B_DKE		2	0.000135424	0	0	0	0	0	0	0	0	0	0	0	0	0	0	0	0	0	0	0	0	0	0	0	0	0	0	0	0	0	0	0	0	0	0	0	1	1	0	0	0	0	0
New.CleanUp.ReferenceOTU3145	B_DKE		2	0.000135424	0	0	0	0	0	0	0	0	0	0	0	0	0	2	0	0	0	0	0	0	0	0	0	0	0	0	0	0	0	0	0	0	0	0	0	0	0	0	0	0	0	0
New.CleanUp.ReferenceOTU3980	B_DKE		2	0.000135424	0	0	0	0	0	0	0	0	0	0	0	0	0	0	0	0	0	0	0	0	0	0	0	0	0	0	0	0	0	0	0	0	0	0	0	0	2	0	0	0	0	0
New.CleanUp.ReferenceOTU5126	B_DKE		2	0.000135424	0	2	0	0	0	0	0	0	0	0	0	0	0	0	0	0	0	0	0	0	0	0	0	0	0	0	0	0	0	0	0	0	0	0	0	0	0	0	0	0	0	0
New.CleanUp.ReferenceOTU5262	B_DKE		2	0.000135424	0	1	0	0	0	0	1	0	0	0	0	0	0	0	0	0	0	0	0	0	0	0	0	0	0	0	0	0	0	0	0	0	0	0	0	0	0	0	0	0	0	0
New.CleanUp.ReferenceOTU6103	B_DKE		2	0.000135424	0	0	0	0	0	0	0	0	0	0	0	0	0	0	0	0	0	0	0	0	0	0	0	0	0	0	0	1	1	0	0	0	0	0	0	0	0	0	0	0	0	0
New.CleanUp.ReferenceOTU7165	B_DKE		2	0.000135424	0	0	0	0	0	0	0	0	0	0	1	0	0	0	1	0	0	0	0	0	0	0	0	0	0	0	0	0	0	0	0	0	0	0	0	0	0	0	0	0	0	0
New.CleanUp.ReferenceOTU7225	B_DKE		2	0.000135424	0	0	0	0	0	0	0	0	0	0	0	0	0	0	0	0	0	0	1	0	0	1	0	0	0	0	0	0	0	0	0	0	0	0	0	0	0	0	0	0	0	0
New.CleanUp.ReferenceOTU8525	B_DKE		2	0.000135424	0	0	0	0	0	0	0	0	0	0	0	0	0	0	0	1	0	0	1	0	0	0	0	0	0	0	0	0	0	0	0	0	0	0	0	0	0	0	0	0	0	0
New.CleanUp.ReferenceOTU8833	B_DKE		2	0.000135424	0	0	0	0	0	0	0	0	0	0	0	0	0	0	0	0	0	0	0	0	0	0	0	0	1	0	0	0	1	0	0	0	0	0	0	0	0	0	0	0	0	0
New.CleanUp.ReferenceOTU8903	B_DKE		2	0.000135424	0	0	0	0	0	0	0	0	0	0	0	1	0	0	1	0	0	0	0	0	0	0	0	0	0	0	0	0	0	0	0	0	0	0	0	0	0	0	0	0	0	0
New.CleanUp.ReferenceOTU9806	B_DKE		2	0.000135424	0	0	0	0	0	0	0	0	0	0	0	0	0	0	0	0	0	0	0	0	0	0	0	0	0	0	0	2	0	0	0	0	0	0	0	0	0	0	0	0	0	0
New.CleanUp.ReferenceOTU9823	B_DKE		2	0.000135424	0	1	0	0	0	0	0	0	0	0	0	0	0	0	0	0	0	0	0	0	0	0	0	0	0	0	0	0	0	0	0	0	0	0	0	0	1	0	0	0	0	0
New.CleanUp.ReferenceOTU9909	B_DKE		2	0.000135424	0	0	0	0	0	0	0	0	0	0	0	0	0	0	0	0	0	0	0	0	0	0	0	0	0	0	0	0	2	0	0	0	0	0	0	0	0	0	0	0	0	0
New.CleanUp.ReferenceOTU10218	B_DKE		2	0.000135424	0	0	0	0	0	0	0	0	0	0	0	0	0	0	0	0	0	0	1	0	0	0	0	0	0	0	0	0	0	0	0	0	1	0	0	0	0	0	0	0	0	0
New.CleanUp.ReferenceOTU11025	B_DKE		2	0.000135424	0	1	0	0	0	0	0	0	0	0	0	0	0	0	0	0	0	0	0	0	0	0	0	0	0	0	0	0	0	0	0	0	0	0	0	1	0	0	0	0	0	0
New.CleanUp.ReferenceOTU12493	B_DKE		2	0.000135424	0	1	0	0	0	1	0	0	0	0	0	0	0	0	0	0	0	0	0	0	0	0	0	0	0	0	0	0	0	0	0	0	0	0	0	0	0	0	0	0	0	0
New.CleanUp.ReferenceOTU14801	B_DKE		2	0.000135424	0	1	0	0	0	0	0	0	0	0	0	0	0	0	0	0	0	0	0	0	0	0	0	0	0	0	0	0	0	0	0	0	0	0	0	0	1	0	0	0	0	0
New.CleanUp.ReferenceOTU15512	B_DKE		2	0.000135424	0	0	0	0	0	0	0	0	0	0	0	0	0	0	0	0	0	0	0	0	0	1	1	0	0	0	0	0	0	0	0	0	0	0	0	0	0	0	0	0	0	0
New.CleanUp.ReferenceOTU15709	B_DKE		2	0.000135424	0	0	0	0	0	0	0	0	0	0	0	0	0	0	0	0	1	0	0	0	0	0	0	0	0	0	0	0	0	0	0	0	1	0	0	0	0	0	0	0	0	0
New.CleanUp.ReferenceOTU16888	B_DKE		2	0.000135424	0	0	0	0	0	0	0	0	0	0	0	0	0	0	0	0	0	0	0	0	0	0	0	0	0	0	0	0	0	1	0	0	0	0	0	0	0	0	0	1	0	0
New.CleanUp.ReferenceOTU17494	B_DKE		2	0.000135424	0	0	0	0	0	0	0	0	0	0	0	0	0	0	0	0	0	0	0	0	0	0	0	0	0	0	0	0	2	0	0	0	0	0	0	0	0	0	0	0	0	0
New.CleanUp.ReferenceOTU17726	B_DKE		2	0.000135424	0	0	0	0	0	1	0	0	0	0	0	0	0	0	0	0	0	0	0	0	0	0	0	0	0	0	0	0	0	1	0	0	0	0	0	0	0	0	0	0	0	0
New.CleanUp.ReferenceOTU19359	B_DKE		2	0.000135424	0	1	0	0	0	0	0	0	0	0	0	1	0	0	0	0	0	0	0	0	0	0	0	0	0	0	0	0	0	0	0	0	0	0	0	0	0	0	0	0	0	0
New.CleanUp.ReferenceOTU19721	B_DKE		2	0.000135424	0	0	0	0	0	0	0	0	0	0	1	0	0	0	0	0	0	1	0	0	0	0	0	0	0	0	0	0	0	0	0	0	0	0	0	0	0	0	0	0	0	0
New.CleanUp.ReferenceOTU21241	B_DKE		2	0.000135424	0	0	0	0	0	0	0	0	0	0	0	0	0	0	0	0	0	0	0	0	0	0	0	0	0	0	0	0	2	0	0	0	0	0	0	0	0	0	0	0	0	0
New.CleanUp.ReferenceOTU21790	B_DKE		2	0.000135424	0	0	0	0	0	0	0	0	0	0	0	0	0	0	0	0	0	0	0	0	0	0	0	0	1	1	0	0	0	0	0	0	0	0	0	0	0	0	0	0	0	0
New.CleanUp.ReferenceOTU24511	B_DKE		2	0.000135424	0	0	0	0	0	0	0	0	0	0	0	0	0	0	0	0	0	0	0	0	0	0	0	0	0	0	0	1	1	0	0	0	0	0	0	0	0	0	0	0	0	0
New.CleanUp.ReferenceOTU25870	B_DKE		2	0.000135424	0	1	0	0	0	0	0	0	0	0	0	0	0	0	0	0	0	0	0	0	0	0	0	0	0	0	0	0	0	0	0	0	1	0	0	0	0	0	0	0	0	0
New.CleanUp.ReferenceOTU25980	B_DKE		2	0.000135424	0	0	0	0	0	0	0	0	0	0	0	0	0	0	0	0	0	0	0	0	0	0	0	0	0	0	0	0	0	2	0	0	0	0	0	0	0	0	0	0	0	0
New.CleanUp.ReferenceOTU26011	B_DKE		2	0.000135424	0	1	0	0	1	0	0	0	0	0	0	0	0	0	0	0	0	0	0	0	0	0	0	0	0	0	0	0	0	0	0	0	0	0	0	0	0	0	0	0	0	0
New.CleanUp.ReferenceOTU26115	B_DKE		2	0.000135424	0	0	0	0	1	0	0	0	0	0	0	1	0	0	0	0	0	0	0	0	0	0	0	0	0	0	0	0	0	0	0	0	0	0	0	0	0	0	0	0	0	0
New.CleanUp.ReferenceOTU26193	B_DKE		2	0.000135424	0	0	0	0	0	0	0	1	0	0	0	0	0	0	0	0	0	0	0	0	0	0	0	0	0	0	0	0	0	0	0	0	0	0	0	0	1	0	0	0	0	0
New.CleanUp.ReferenceOTU26367	B_DKE		2	0.000135424	0	1	0	0	0	1	0	0	0	0	0	0	0	0	0	0	0	0	0	0	0	0	0	0	0	0	0	0	0	0	0	0	0	0	0	0	0	0	0	0	0	0
New.CleanUp.ReferenceOTU26449	B_DKE		2	0.000135424	0	0	0	0	1	0	0	0	0	0	0	0	0	0	0	0	0	0	0	0	0	0	0	0	0	0	0	0	0	1	0	0	0	0	0	0	0	0	0	0	0	0
New.CleanUp.ReferenceOTU27231	B_DKE		2	0.000135424	0	0	0	0	0	0	0	0	0	0	0	0	0	0	0	0	0	0	0	0	0	0	0	0	0	0	0	1	0	0	0	0	0	0	0	1	0	0	0	0	0	0
New.CleanUp.ReferenceOTU27678	B_DKE		2	0.000135424	0	0	0	0	0	0	0	0	0	0	0	0	0	0	0	0	0	0	1	0	0	0	0	0	0	0	0	0	0	1	0	0	0	0	0	0	0	0	0	0	0	0
New.CleanUp.ReferenceOTU28084	B_DKE		2	0.000135424	0	0	0	0	0	0	0	0	0	0	0	0	0	0	0	1	0	0	1	0	0	0	0	0	0	0	0	0	0	0	0	0	0	0	0	0	0	0	0	0	0	0
New.CleanUp.ReferenceOTU28408	B_DKE		2	0.000135424	0	0	0	0	0	0	0	0	0	0	0	0	0	1	0	0	0	0	0	0	0	0	0	0	0	0	0	0	0	0	0	0	1	0	0	0	0	0	0	0	0	0
New.CleanUp.ReferenceOTU28432	B_DKE		2	0.000135424	0	0	0	0	0	0	0	0	0	0	0	0	0	0	0	0	0	0	0	0	0	0	0	0	0	0	0	0	1	1	0	0	0	0	0	0	0	0	0	0	0	0
New.CleanUp.ReferenceOTU28482	B_DKE		2	0.000135424	0	0	0	0	0	0	0	0	0	0	0	0	0	0	0	0	0	0	0	1	0	1	0	0	0	0	0	0	0	0	0	0	0	0	0	0	0	0	0	0	0	0
New.CleanUp.ReferenceOTU29682	B_DKE		2	0.000135424	0	0	0	0	0	0	0	0	0	0	1	0	0	0	0	0	0	0	0	0	0	0	1	0	0	0	0	0	0	0	0	0	0	0	0	0	0	0	0	0	0	0
New.CleanUp.ReferenceOTU29975	B_DKE		2	0.000135424	0	0	0	0	0	0	0	0	0	0	0	0	0	0	0	0	0	0	0	0	0	0	1	0	0	0	0	0	0	0	0	0	1	0	0	0	0	0	0	0	0	0
New.CleanUp.ReferenceOTU30333	B_DKE		2	0.000135424	0	0	0	0	0	0	0	0	0	0	0	0	0	0	0	0	0	0	0	0	0	1	0	0	1	0	0	0	0	0	0	0	0	0	0	0	0	0	0	0	0	0
New.CleanUp.ReferenceOTU31081	B_DKE		2	0.000135424	0	0	0	0	0	0	0	0	0	0	0	0	0	0	0	0	1	0	0	0	0	0	0	0	0	0	0	0	0	0	0	0	1	0	0	0	0	0	0	0	0	0
New.CleanUp.ReferenceOTU31749	B_DKE		2	0.000135424	0	0	0	0	0	0	0	0	0	0	0	1	0	0	0	0	0	0	1	0	0	0	0	0	0	0	0	0	0	0	0	0	0	0	0	0	0	0	0	0	0	0
New.CleanUp.ReferenceOTU32466	B_DKE		2	0.000135424	0	0	0	0	0	0	0	0	0	0	0	0	0	0	0	0	0	0	1	0	0	0	0	0	0	1	0	0	0	0	0	0	0	0	0	0	0	0	0	0	0	0
New.CleanUp.ReferenceOTU32527	B_DKE		2	0.000135424	0	0	0	0	0	0	0	0	0	0	0	0	0	0	0	0	0	0	0	0	0	0	0	0	0	0	0	0	0	0	0	1	0	0	0	0	1	0	0	0	0	0
New.CleanUp.ReferenceOTU32743	B_DKE		2	0.000135424	0	0	0	0	0	0	0	0	0	0	0	0	0	0	0	0	0	0	1	1	0	0	0	0	0	0	0	0	0	0	0	0	0	0	0	0	0	0	0	0	0	0
New.CleanUp.ReferenceOTU33145	B_DKE		2	0.000135424	0	0	0	0	0	0	0	0	0	0	0	0	0	0	0	0	0	0	0	0	0	0	0	0	0	0	0	0	0	0	0	0	0	0	0	0	0	0	0	0	2	0
New.CleanUp.ReferenceOTU34727	B_DKE		2	0.000135424	0	0	0	0	0	0	0	0	0	0	0	0	0	0	0	0	0	0	0	1	0	0	0	0	0	0	0	0	0	0	1	0	0	0	0	0	0	0	0	0	0	0
New.CleanUp.ReferenceOTU35048	B_DKE		2	0.000135424	0	0	0	0	0	0	0	0	0	0	0	0	0	0	0	0	0	0	0	0	0	1	0	0	0	1	0	0	0	0	0	0	0	0	0	0	0	0	0	0	0	0
New.CleanUp.ReferenceOTU35316	B_DKE		2	0.000135424	0	0	0	0	0	0	0	0	0	0	0	0	0	0	0	0	0	0	0	0	0	0	0	0	0	0	0	0	0	0	0	1	0	0	1	0	0	0	0	0	0	0
New.CleanUp.ReferenceOTU36613	B_DKE		2	0.000135424	0	0	0	0	1	1	0	0	0	0	0	0	0	0	0	0	0	0	0	0	0	0	0	0	0	0	0	0	0	0	0	0	0	0	0	0	0	0	0	0	0	0
New.CleanUp.ReferenceOTU38051	B_DKE		2	0.000135424	0	0	0	0	0	0	0	0	0	0	0	0	0	0	0	0	0	0	0	0	0	0	0	0	0	0	0	2	0	0	0	0	0	0	0	0	0	0	0	0	0	0
New.CleanUp.ReferenceOTU38399	B_DKE		2	0.000135424	0	0	0	0	0	0	0	0	0	0	0	0	0	0	0	0	0	0	0	0	0	0	0	0	0	0	0	1	1	0	0	0	0	0	0	0	0	0	0	0	0	0
New.CleanUp.ReferenceOTU38808	B_DKE		2	0.000135424	0	1	0	0	0	0	0	0	0	0	0	0	0	0	0	0	0	0	0	0	0	0	0	0	0	0	0	0	0	0	0	0	1	0	0	0	0	0	0	0	0	0
New.CleanUp.ReferenceOTU39213	B_DKE		2	0.000135424	0	0	0	0	0	0	0	0	0	0	1	0	0	0	0	0	0	0	0	0	0	0	0	0	0	0	0	0	0	0	0	0	0	0	0	0	0	0	0	0	1	0
New.CleanUp.ReferenceOTU39215	B_DKE		2	0.000135424	0	0	0	0	0	0	0	1	0	0	0	0	0	0	0	0	0	0	0	0	0	0	1	0	0	0	0	0	0	0	0	0	0	0	0	0	0	0	0	0	0	0
New.CleanUp.ReferenceOTU39279	B_DKE		2	0.000135424	0	0	0	0	0	1	0	0	0	0	0	0	0	0	0	0	0	0	0	0	0	0	0	0	0	0	0	0	0	0	0	0	0	0	1	0	0	0	0	0	0	0
New.CleanUp.ReferenceOTU26138	B_DKE		2	0.000135424	0	0	0	0	0	0	0	0	0	0	0	0	0	1	0	0	1	0	0	0	0	0	0	0	0	0	0	0	0	0	0	0	0	0	0	0	0	0	0	0	0	0
New.CleanUp.ReferenceOTU25807	B_DKE		2	0.000135424	0	0	0	0	0	0	0	0	0	0	1	1	0	0	0	0	0	0	0	0	0	0	0	0	0	0	0	0	0	0	0	0	0	0	0	0	0	0	0	0	0	0
New.CleanUp.ReferenceOTU9341	B_DKE		2	0.000135424	0	0	0	0	1	0	0	0	0	0	0	0	0	0	0	0	0	0	0	0	0	0	0	0	0	0	0	0	0	0	0	0	0	0	0	0	1	0	0	0	0	0
New.CleanUp.ReferenceOTU6621	B_DKE		2	0.000135424	0	0	0	1	0	0	0	0	0	0	0	0	0	0	0	0	0	0	0	0	0	0	1	0	0	0	0	0	0	0	0	0	0	0	0	0	0	0	0	0	0	0
New.CleanUp.ReferenceOTU28218	B_DKE		2	0.000135424	0	0	0	0	0	0	0	0	0	0	0	0	1	0	0	0	1	0	0	0	0	0	0	0	0	0	0	0	0	0	0	0	0	0	0	0	0	0	0	0	0	0
New.CleanUp.ReferenceOTU28113	B_DKE		2	0.000135424	0	0	0	0	0	0	0	0	0	0	0	0	0	0	0	0	0	0	0	1	0	0	0	0	1	0	0	0	0	0	0	0	0	0	0	0	0	0	0	0	0	0
New.CleanUp.ReferenceOTU14074	B_DKE		2	0.000135424	0	2	0	0	0	0	0	0	0	0	0	0	0	0	0	0	0	0	0	0	0	0	0	0	0	0	0	0	0	0	0	0	0	0	0	0	0	0	0	0	0	0
New.CleanUp.ReferenceOTU19785	B_DKE		2	0.000135424	0	1	0	1	0	0	0	0	0	0	0	0	0	0	0	0	0	0	0	0	0	0	0	0	0	0	0	0	0	0	0	0	0	0	0	0	0	0	0	0	0	0
New.CleanUp.ReferenceOTU21269	B_DKE		2	0.000135424	0	0	0	0	0	0	0	0	0	0	0	0	2	0	0	0	0	0	0	0	0	0	0	0	0	0	0	0	0	0	0	0	0	0	0	0	0	0	0	0	0	0
New.CleanUp.ReferenceOTU23770	B_DKE		2	0.000135424	0	0	0	1	0	0	0	0	0	0	0	0	0	0	0	0	0	0	0	0	0	0	0	0	0	0	0	0	0	0	0	0	0	0	0	0	0	0	0	0	0	1
New.CleanUp.ReferenceOTU29553	B_DKE		2	0.000135424	0	0	0	0	0	0	0	0	0	1	0	1	0	0	0	0	0	0	0	0	0	0	0	0	0	0	0	0	0	0	0	0	0	0	0	0	0	0	0	0	0	0
New.CleanUp.ReferenceOTU37796	B_DKE		2	0.000135424	0	0	0	0	0	0	0	0	0	0	0	0	0	0	0	0	0	0	0	0	0	0	0	0	0	0	0	0	0	0	0	0	0	0	0	1	1	0	0	0	0	0
New.CleanUp.ReferenceOTU35811	B_DKE		2	0.000135424	1	1	0	0	0	0	0	0	0	0	0	0	0	0	0	0	0	0	0	0	0	0	0	0	0	0	0	0	0	0	0	0	0	0	0	0	0	0	0	0	0	0
New.CleanUp.ReferenceOTU37999	B_DKE		2	0.000135424	0	0	0	0	0	0	0	0	0	0	0	0	0	0	0	0	0	0	0	0	0	0	0	0	0	0	0	2	0	0	0	0	0	0	0	0	0	0	0	0	0	0
New.CleanUp.ReferenceOTU4313	B_DKE		2	0.000135424	0	0	0	0	0	0	0	0	0	0	0	0	0	0	0	0	0	0	0	0	0	0	0	0	0	0	0	0	2	0	0	0	0	0	0	0	0	0	0	0	0	0
New.CleanUp.ReferenceOTU16794	B_DKE		2	0.000135424	0	0	0	0	0	0	0	0	0	0	0	0	0	0	0	0	0	0	0	0	0	0	0	0	0	0	0	0	1	1	0	0	0	0	0	0	0	0	0	0	0	0
New.CleanUp.ReferenceOTU24239	B_DKE		2	0.000135424	0	0	0	0	0	0	0	0	0	0	0	0	0	0	0	0	0	0	0	1	0	0	1	0	0	0	0	0	0	0	0	0	0	0	0	0	0	0	0	0	0	0
New.CleanUp.ReferenceOTU29785	B_DKE		2	0.000135424	0	0	0	0	0	0	0	0	0	0	0	0	0	0	0	0	0	0	0	0	0	0	0	0	0	0	0	0	0	0	0	0	1	0	1	0	0	0	0	0	0	0
New.CleanUp.ReferenceOTU39155	B_DKE		2	0.000135424	0	0	0	0	0	0	0	0	0	0	0	0	0	0	0	0	0	0	0	0	0	0	0	0	0	0	0	0	1	1	0	0	0	0	0	0	0	0	0	0	0	0
New.CleanUp.ReferenceOTU7293	B_DKE		2	0.000135424	0	0	0	0	0	0	0	0	0	0	0	0	0	0	0	0	0	0	0	0	0	0	0	0	0	0	0	0	2	0	0	0	0	0	0	0	0	0	0	0	0	0
New.CleanUp.ReferenceOTU20713	B_DKE		2	0.000135424	0	0	0	0	1	0	0	0	0	0	0	0	0	0	0	0	0	0	0	0	0	0	0	0	0	1	0	0	0	0	0	0	0	0	0	0	0	0	0	0	0	0
New.CleanUp.ReferenceOTU21497	B_DKE		2	0.000135424	0	0	0	0	0	0	0	0	0	0	0	0	0	0	0	0	0	0	0	1	0	0	0	0	0	1	0	0	0	0	0	0	0	0	0	0	0	0	0	0	0	0
New.CleanUp.ReferenceOTU977	B_DKE		2	0.000135424	0	0	0	0	0	0	0	0	0	0	0	0	0	1	0	0	1	0	0	0	0	0	0	0	0	0	0	0	0	0	0	0	0	0	0	0	0	0	0	0	0	0
New.CleanUp.ReferenceOTU25900	B_DKE		2	0.000135424	0	0	0	0	0	0	0	0	0	0	0	0	0	0	0	0	0	0	1	0	0	0	1	0	0	0	0	0	0	0	0	0	0	0	0	0	0	0	0	0	0	0
New.CleanUp.ReferenceOTU4543	B_DKE		2	0.000135424	1	0	0	0	0	0	0	1	0	0	0	0	0	0	0	0	0	0	0	0	0	0	0	0	0	0	0	0	0	0	0	0	0	0	0	0	0	0	0	0	0	0
New.CleanUp.ReferenceOTU5147	B_DKE		2	0.000135424	0	0	0	0	0	0	0	0	0	0	1	0	1	0	0	0	0	0	0	0	0	0	0	0	0	0	0	0	0	0	0	0	0	0	0	0	0	0	0	0	0	0
New.CleanUp.ReferenceOTU7021	B_DKE		2	0.000135424	0	0	0	0	0	0	0	0	0	1	0	0	0	0	0	0	0	0	1	0	0	0	0	0	0	0	0	0	0	0	0	0	0	0	0	0	0	0	0	0	0	0
New.CleanUp.ReferenceOTU11067	B_DKE		2	0.000135424	0	0	0	0	0	0	0	0	0	0	0	0	0	1	0	0	0	0	0	0	0	1	0	0	0	0	0	0	0	0	0	0	0	0	0	0	0	0	0	0	0	0
New.CleanUp.ReferenceOTU15363	B_DKE		2	0.000135424	0	0	0	0	0	0	0	0	0	0	1	0	0	0	0	0	0	0	0	0	0	0	0	0	0	0	0	0	0	0	0	0	1	0	0	0	0	0	0	0	0	0
New.CleanUp.ReferenceOTU26432	B_DKE		2	0.000135424	0	0	0	0	0	0	0	0	0	0	0	1	0	1	0	0	0	0	0	0	0	0	0	0	0	0	0	0	0	0	0	0	0	0	0	0	0	0	0	0	0	0
New.CleanUp.ReferenceOTU30657	B_DKE		2	0.000135424	0	0	0	0	0	0	0	0	0	0	0	0	0	0	0	0	0	0	0	0	0	1	0	0	0	0	0	0	0	0	0	0	0	0	0	0	1	0	0	0	0	0
New.CleanUp.ReferenceOTU1234	B_DKE		2	0.000135424	0	1	0	0	0	0	0	0	0	0	0	0	0	0	0	0	0	0	0	0	0	0	0	0	0	0	0	0	0	0	0	0	0	0	0	0	1	0	0	0	0	0
New.CleanUp.ReferenceOTU9399	B_DKE		2	0.000135424	0	1	0	0	0	0	0	0	0	0	0	0	0	0	0	0	0	0	0	0	0	0	0	0	0	0	0	0	0	0	0	0	0	0	0	0	1	0	0	0	0	0
New.CleanUp.ReferenceOTU18861	B_DKE		2	0.000135424	0	0	0	0	0	0	0	0	0	0	0	0	0	0	0	0	0	0	0	0	0	0	0	0	0	0	0	0	1	0	0	0	0	0	0	1	0	0	0	0	0	0
New.CleanUp.ReferenceOTU32892	B_DKE		2	0.000135424	0	0	0	1	0	0	0	0	0	0	0	0	0	0	0	0	0	0	0	0	0	0	0	0	0	0	0	0	1	0	0	0	0	0	0	0	0	0	0	0	0	0
New.CleanUp.ReferenceOTU33544	B_DKE		2	0.000135424	0	0	0	0	0	0	0	0	0	0	0	0	0	0	0	0	0	0	1	0	0	0	0	0	0	0	0	0	0	1	0	0	0	0	0	0	0	0	0	0	0	0
New.CleanUp.ReferenceOTU3086	B_DKE		2	0.000135424	0	1	0	0	0	0	0	0	0	0	0	0	0	0	0	0	0	0	0	0	0	0	0	0	0	0	0	0	0	0	0	0	0	0	0	0	1	0	0	0	0	0
New.CleanUp.ReferenceOTU14444	B_DKE		2	0.000135424	0	0	0	0	0	0	0	0	0	0	0	0	0	1	1	0	0	0	0	0	0	0	0	0	0	0	0	0	0	0	0	0	0	0	0	0	0	0	0	0	0	0
New.CleanUp.ReferenceOTU17202	B_DKE		2	0.000135424	0	0	0	0	0	0	0	0	0	0	0	1	0	1	0	0	0	0	0	0	0	0	0	0	0	0	0	0	0	0	0	0	0	0	0	0	0	0	0	0	0	0
New.CleanUp.ReferenceOTU25396	B_DKE		2	0.000135424	0	1	0	0	0	0	0	0	0	0	0	0	0	0	0	0	0	0	0	0	0	0	0	0	0	0	0	1	0	0	0	0	0	0	0	0	0	0	0	0	0	0
New.CleanUp.ReferenceOTU29189	B_DKE		2	0.000135424	0	2	0	0	0	0	0	0	0	0	0	0	0	0	0	0	0	0	0	0	0	0	0	0	0	0	0	0	0	0	0	0	0	0	0	0	0	0	0	0	0	0
New.CleanUp.ReferenceOTU31664	B_DKE		2	0.000135424	1	0	0	0	0	0	0	0	0	0	0	0	0	0	0	0	0	0	0	0	0	0	0	0	0	0	0	0	0	0	0	0	0	0	0	0	0	0	0	0	0	1
New.CleanUp.ReferenceOTU602	B_DKE		2	0.000135424	0	0	0	0	0	0	0	0	0	0	0	0	0	0	0	0	0	0	0	0	0	2	0	0	0	0	0	0	0	0	0	0	0	0	0	0	0	0	0	0	0	0
New.CleanUp.ReferenceOTU4535	B_DKE		2	0.000135424	0	0	0	0	0	0	0	0	0	1	0	1	0	0	0	0	0	0	0	0	0	0	0	0	0	0	0	0	0	0	0	0	0	0	0	0	0	0	0	0	0	0
New.CleanUp.ReferenceOTU5299	B_DKE		2	0.000135424	0	0	0	0	0	0	0	0	0	0	0	0	0	0	0	0	0	0	0	0	0	0	0	0	1	0	0	1	0	0	0	0	0	0	0	0	0	0	0	0	0	0
New.CleanUp.ReferenceOTU7482	B_DKE		2	0.000135424	0	0	0	0	0	0	0	0	0	0	0	0	0	0	0	0	0	0	0	0	0	0	0	0	0	0	0	0	1	1	0	0	0	0	0	0	0	0	0	0	0	0
New.CleanUp.ReferenceOTU11889	B_DKE		2	0.000135424	0	1	0	0	0	0	0	0	0	0	0	0	0	0	0	0	0	0	0	0	0	0	0	0	0	0	0	0	0	0	0	0	1	0	0	0	0	0	0	0	0	0
New.CleanUp.ReferenceOTU12466	B_DKE		2	0.000135424	0	0	0	0	0	0	0	0	0	0	0	0	0	0	0	0	0	0	0	0	0	0	2	0	0	0	0	0	0	0	0	0	0	0	0	0	0	0	0	0	0	0
New.CleanUp.ReferenceOTU14603	B_DKE		2	0.000135424	0	0	0	0	0	0	0	0	0	0	0	0	0	0	0	0	0	0	0	0	0	1	1	0	0	0	0	0	0	0	0	0	0	0	0	0	0	0	0	0	0	0
New.CleanUp.ReferenceOTU17675	B_DKE		2	0.000135424	0	0	0	0	0	0	0	0	0	0	0	0	0	0	0	0	0	0	0	0	0	0	0	0	0	0	0	0	0	0	0	0	0	0	0	0	0	0	1	1	0	0
New.CleanUp.ReferenceOTU20034	B_DKE		2	0.000135424	0	0	0	0	0	0	0	0	0	0	0	0	0	0	0	0	0	0	0	1	0	1	0	0	0	0	0	0	0	0	0	0	0	0	0	0	0	0	0	0	0	0
New.CleanUp.ReferenceOTU33478	B_DKE		2	0.000135424	0	0	0	0	1	0	0	0	0	0	1	0	0	0	0	0	0	0	0	0	0	0	0	0	0	0	0	0	0	0	0	0	0	0	0	0	0	0	0	0	0	0
New.CleanUp.ReferenceOTU37823	B_DKE		2	0.000135424	0	0	0	0	0	0	0	0	0	0	1	0	0	1	0	0	0	0	0	0	0	0	0	0	0	0	0	0	0	0	0	0	0	0	0	0	0	0	0	0	0	0
New.CleanUp.ReferenceOTU38811	B_DKE		2	0.000135424	0	0	0	0	0	0	0	0	0	0	0	0	0	0	0	0	0	0	0	1	0	0	1	0	0	0	0	0	0	0	0	0	0	0	0	0	0	0	0	0	0	0
New.CleanUp.ReferenceOTU38931	B_DKE		2	0.000135424	0	0	0	0	0	0	0	0	0	0	0	0	0	0	0	0	0	0	1	0	0	1	0	0	0	0	0	0	0	0	0	0	0	0	0	0	0	0	0	0	0	0
New.CleanUp.ReferenceOTU39194	B_DKE		2	0.000135424	0	0	0	0	0	0	0	0	0	0	0	0	0	0	0	0	0	0	0	0	0	0	0	0	0	0	0	0	1	0	0	0	0	0	0	1	0	0	0	0	0	0
New.CleanUp.ReferenceOTU39255	B_DKE		2	0.000135424	0	0	0	0	0	0	0	0	0	0	0	0	0	0	0	0	0	0	0	0	0	0	0	0	0	0	0	0	1	1	0	0	0	0	0	0	0	0	0	0	0	0
New.CleanUp.ReferenceOTU40080	B_DKE		2	0.000135424	0	0	0	0	0	0	0	0	0	0	0	0	0	0	0	0	0	0	0	0	0	0	0	0	0	0	0	0	0	0	0	0	0	0	0	2	0	0	0	0	0	0
New.CleanUp.ReferenceOTU30795	B_DKE		2	0.000135424	0	0	0	0	0	0	0	0	0	0	0	0	0	0	0	0	0	0	0	0	0	0	0	0	0	1	0	0	0	0	0	0	1	0	0	0	0	0	0	0	0	0
New.CleanUp.ReferenceOTU1628	B_DKE		2	0.000135424	0	0	0	0	0	0	0	0	0	0	0	0	0	0	0	0	0	0	0	0	0	0	0	0	0	0	0	0	0	0	0	0	0	0	0	1	0	0	0	1	0	0
New.CleanUp.ReferenceOTU3905	B_DKE		2	0.000135424	0	0	0	0	1	0	0	0	0	0	0	0	0	0	1	0	0	0	0	0	0	0	0	0	0	0	0	0	0	0	0	0	0	0	0	0	0	0	0	0	0	0
New.CleanUp.ReferenceOTU4219	B_DKE		2	0.000135424	0	1	0	0	0	0	0	0	0	0	0	0	0	0	0	0	0	0	0	0	0	0	0	0	0	1	0	0	0	0	0	0	0	0	0	0	0	0	0	0	0	0
New.CleanUp.ReferenceOTU4951	B_DKE		2	0.000135424	0	0	0	0	0	0	0	0	0	0	0	0	1	1	0	0	0	0	0	0	0	0	0	0	0	0	0	0	0	0	0	0	0	0	0	0	0	0	0	0	0	0
New.CleanUp.ReferenceOTU8825	B_DKE		2	0.000135424	0	0	0	0	0	0	0	0	0	0	0	0	0	0	0	0	0	0	0	0	0	1	0	0	0	0	0	0	0	0	0	0	0	0	0	0	1	0	0	0	0	0
New.CleanUp.ReferenceOTU13336	B_DKE		2	0.000135424	0	0	0	0	0	0	0	0	0	0	0	0	0	0	0	0	0	0	0	0	0	0	0	0	0	0	0	0	0	0	0	0	0	0	1	0	1	0	0	0	0	0
New.CleanUp.ReferenceOTU13776	B_DKE		2	0.000135424	0	0	0	0	0	0	0	0	0	0	0	0	0	0	1	0	1	0	0	0	0	0	0	0	0	0	0	0	0	0	0	0	0	0	0	0	0	0	0	0	0	0
New.CleanUp.ReferenceOTU19274	B_DKE		2	0.000135424	0	0	0	0	0	0	0	1	0	0	0	0	0	0	0	0	0	0	0	0	0	0	0	0	0	0	0	0	0	1	0	0	0	0	0	0	0	0	0	0	0	0
New.CleanUp.ReferenceOTU27984	B_DKE		2	0.000135424	0	0	0	0	0	0	0	0	0	0	0	0	0	0	0	0	0	0	0	0	0	1	0	0	0	0	0	0	0	0	0	0	0	0	0	1	0	0	0	0	0	0
New.CleanUp.ReferenceOTU28539	B_DKE		2	0.000135424	0	0	0	0	0	0	0	0	0	0	0	0	0	0	0	0	0	0	0	0	0	0	0	0	1	0	0	0	0	0	0	0	0	0	1	0	0	0	0	0	0	0
New.CleanUp.ReferenceOTU30130	B_DKE		2	0.000135424	0	0	0	0	0	0	0	0	0	0	0	0	0	0	0	0	0	0	0	1	0	0	0	0	0	1	0	0	0	0	0	0	0	0	0	0	0	0	0	0	0	0
New.CleanUp.ReferenceOTU30865	B_DKE		2	0.000135424	0	1	0	0	0	0	0	0	0	0	0	0	0	0	0	0	0	0	0	0	0	0	0	0	0	0	0	0	0	0	0	0	0	0	0	0	1	0	0	0	0	0
New.CleanUp.ReferenceOTU468	B_DKE		2	0.000135424	0	0	0	0	0	0	0	0	0	0	0	0	0	0	0	0	0	0	0	0	0	1	0	0	0	0	0	0	0	0	0	0	1	0	0	0	0	0	0	0	0	0
New.CleanUp.ReferenceOTU1593	B_DKE		2	0.000135424	0	0	0	0	0	0	0	0	0	0	0	0	0	0	0	0	0	0	0	2	0	0	0	0	0	0	0	0	0	0	0	0	0	0	0	0	0	0	0	0	0	0
New.CleanUp.ReferenceOTU1750	B_DKE		2	0.000135424	0	0	0	0	0	0	0	0	0	0	0	0	0	0	0	0	0	0	0	0	0	0	0	0	0	0	0	1	0	0	0	0	0	0	0	0	1	0	0	0	0	0
New.CleanUp.ReferenceOTU3077	B_DKE		2	0.000135424	0	0	0	0	0	0	0	0	0	0	0	0	0	0	0	0	0	0	1	0	0	1	0	0	0	0	0	0	0	0	0	0	0	0	0	0	0	0	0	0	0	0
New.CleanUp.ReferenceOTU3440	B_DKE		2	0.000135424	0	0	0	0	0	0	0	0	0	0	0	0	0	0	0	0	0	0	0	0	0	0	0	0	0	0	0	0	2	0	0	0	0	0	0	0	0	0	0	0	0	0
New.CleanUp.ReferenceOTU6822	B_DKE		2	0.000135424	0	0	0	0	0	0	0	0	0	0	0	0	0	0	0	0	0	0	0	0	0	0	0	0	0	0	0	1	0	0	0	0	1	0	0	0	0	0	0	0	0	0
New.CleanUp.ReferenceOTU9042	B_DKE		2	0.000135424	0	0	0	0	0	1	0	0	0	0	0	0	0	0	0	0	0	0	0	0	0	0	0	0	0	0	0	0	0	0	0	0	0	0	0	0	0	0	0	0	0	1
New.CleanUp.ReferenceOTU10771	B_DKE		2	0.000135424	0	0	0	0	0	0	0	0	0	0	0	0	0	0	0	0	0	0	0	0	0	0	0	0	0	0	0	0	1	1	0	0	0	0	0	0	0	0	0	0	0	0
New.CleanUp.ReferenceOTU11293	B_DKE		2	0.000135424	0	0	0	0	0	0	0	0	0	0	0	0	0	0	0	0	0	0	0	0	0	1	0	0	0	0	0	0	0	0	0	0	0	0	0	0	0	0	0	0	1	0
New.CleanUp.ReferenceOTU11555	B_DKE		2	0.000135424	0	0	0	0	0	0	0	0	0	0	0	0	1	0	0	0	0	0	0	0	0	0	0	0	0	0	0	0	0	0	0	0	0	0	1	0	0	0	0	0	0	0
New.CleanUp.ReferenceOTU11872	B_DKE		2	0.000135424	0	0	0	0	0	0	0	0	0	0	0	0	0	1	0	0	1	0	0	0	0	0	0	0	0	0	0	0	0	0	0	0	0	0	0	0	0	0	0	0	0	0
New.CleanUp.ReferenceOTU11934	B_DKE		2	0.000135424	0	0	0	0	0	0	0	0	0	0	0	0	0	0	0	0	0	0	0	0	0	0	2	0	0	0	0	0	0	0	0	0	0	0	0	0	0	0	0	0	0	0
New.CleanUp.ReferenceOTU12579	B_DKE		2	0.000135424	0	0	0	0	0	0	0	0	0	0	0	0	0	0	0	0	0	0	0	0	0	1	1	0	0	0	0	0	0	0	0	0	0	0	0	0	0	0	0	0	0	0
New.CleanUp.ReferenceOTU13045	B_DKE		2	0.000135424	0	0	0	0	0	0	0	0	0	1	1	0	0	0	0	0	0	0	0	0	0	0	0	0	0	0	0	0	0	0	0	0	0	0	0	0	0	0	0	0	0	0
New.CleanUp.ReferenceOTU13208	B_DKE		2	0.000135424	0	0	0	0	0	1	0	0	0	0	0	0	0	1	0	0	0	0	0	0	0	0	0	0	0	0	0	0	0	0	0	0	0	0	0	0	0	0	0	0	0	0
New.CleanUp.ReferenceOTU14302	B_DKE		2	0.000135424	0	0	0	0	0	0	0	0	0	0	0	0	0	0	0	0	0	0	0	0	0	0	0	0	0	0	0	0	0	0	0	0	1	0	0	0	1	0	0	0	0	0
New.CleanUp.ReferenceOTU14977	B_DKE		2	0.000135424	0	0	0	0	0	0	0	0	0	0	0	0	0	0	0	0	0	0	0	2	0	0	0	0	0	0	0	0	0	0	0	0	0	0	0	0	0	0	0	0	0	0
New.CleanUp.ReferenceOTU16963	B_DKE		2	0.000135424	0	0	0	0	0	0	0	0	0	0	1	0	0	0	0	0	0	0	0	0	0	0	0	0	0	0	0	0	0	0	0	0	0	0	0	0	0	0	0	0	1	0
New.CleanUp.ReferenceOTU17918	B_DKE		2	0.000135424	0	0	0	0	0	0	0	0	0	0	0	0	0	1	0	0	0	0	0	0	0	0	0	0	0	0	0	0	0	0	0	0	0	0	0	0	1	0	0	0	0	0
New.CleanUp.ReferenceOTU18394	B_DKE		2	0.000135424	0	0	0	0	0	0	0	0	0	0	0	1	0	0	0	0	1	0	0	0	0	0	0	0	0	0	0	0	0	0	0	0	0	0	0	0	0	0	0	0	0	0
New.CleanUp.ReferenceOTU20213	B_DKE		2	0.000135424	0	0	0	0	0	0	0	0	0	0	0	0	0	0	0	0	0	0	0	0	0	0	0	0	0	0	0	1	1	0	0	0	0	0	0	0	0	0	0	0	0	0
New.CleanUp.ReferenceOTU21630	B_DKE		2	0.000135424	0	0	0	0	0	0	0	0	0	0	0	0	0	0	0	0	0	0	0	0	0	2	0	0	0	0	0	0	0	0	0	0	0	0	0	0	0	0	0	0	0	0
New.CleanUp.ReferenceOTU22814	B_DKE		2	0.000135424	0	0	0	0	0	0	0	0	0	0	0	0	0	0	0	0	0	0	0	0	0	0	0	0	0	0	0	1	0	0	0	0	1	0	0	0	0	0	0	0	0	0
New.CleanUp.ReferenceOTU24706	B_DKE		2	0.000135424	0	0	0	0	0	0	1	0	0	0	0	0	0	0	0	0	0	0	0	0	0	0	0	0	0	0	0	0	0	1	0	0	0	0	0	0	0	0	0	0	0	0
New.CleanUp.ReferenceOTU30492	B_DKE		2	0.000135424	0	0	0	0	0	0	0	0	0	0	0	0	0	0	0	0	0	0	0	0	0	0	0	0	0	0	0	0	0	0	0	1	1	0	0	0	0	0	0	0	0	0
New.CleanUp.ReferenceOTU30861	B_DKE		2	0.000135424	0	1	0	0	0	0	0	0	0	0	0	0	0	0	0	0	0	0	0	0	0	0	0	0	0	1	0	0	0	0	0	0	0	0	0	0	0	0	0	0	0	0
New.CleanUp.ReferenceOTU31183	B_DKE		2	0.000135424	0	0	0	0	0	0	0	0	0	0	0	0	0	0	0	0	0	0	0	0	0	0	1	0	0	0	0	0	0	0	0	0	0	0	0	0	1	0	0	0	0	0
New.CleanUp.ReferenceOTU34416	B_DKE		2	0.000135424	0	1	0	0	0	0	0	0	0	0	1	0	0	0	0	0	0	0	0	0	0	0	0	0	0	0	0	0	0	0	0	0	0	0	0	0	0	0	0	0	0	0
New.CleanUp.ReferenceOTU34569	B_DKE		2	0.000135424	0	0	0	0	0	0	0	0	0	0	0	0	0	0	0	0	0	0	2	0	0	0	0	0	0	0	0	0	0	0	0	0	0	0	0	0	0	0	0	0	0	0
New.CleanUp.ReferenceOTU36419	B_DKE		2	0.000135424	0	0	0	0	0	0	0	0	0	1	0	0	0	0	0	0	0	0	0	1	0	0	0	0	0	0	0	0	0	0	0	0	0	0	0	0	0	0	0	0	0	0
New.CleanUp.ReferenceOTU36644	B_DKE		2	0.000135424	0	0	0	0	0	0	0	0	0	0	0	0	0	0	0	0	0	0	0	1	0	0	1	0	0	0	0	0	0	0	0	0	0	0	0	0	0	0	0	0	0	0
New.CleanUp.ReferenceOTU36799	B_DKE		2	0.000135424	0	0	0	0	0	0	0	0	0	0	0	0	1	0	1	0	0	0	0	0	0	0	0	0	0	0	0	0	0	0	0	0	0	0	0	0	0	0	0	0	0	0
New.CleanUp.ReferenceOTU37592	B_DKE		2	0.000135424	0	0	0	0	0	0	0	0	0	0	0	0	0	0	1	0	0	0	0	1	0	0	0	0	0	0	0	0	0	0	0	0	0	0	0	0	0	0	0	0	0	0
New.CleanUp.ReferenceOTU39266	B_DKE		2	0.000135424	1	0	0	0	0	0	0	0	0	0	0	1	0	0	0	0	0	0	0	0	0	0	0	0	0	0	0	0	0	0	0	0	0	0	0	0	0	0	0	0	0	0
New.CleanUp.ReferenceOTU10985	B_DKE		2	0.000135424	0	0	0	0	0	0	0	0	0	0	0	0	0	1	0	0	0	0	0	0	0	0	0	0	0	0	0	0	0	1	0	0	0	0	0	0	0	0	0	0	0	0
New.CleanUp.ReferenceOTU18429	B_DKE		2	0.000135424	0	0	0	0	0	0	0	0	0	0	0	0	0	0	0	0	0	0	0	0	0	2	0	0	0	0	0	0	0	0	0	0	0	0	0	0	0	0	0	0	0	0
New.CleanUp.ReferenceOTU36445	B_DKE		2	0.000135424	0	1	0	0	0	0	0	0	0	0	0	0	0	1	0	0	0	0	0	0	0	0	0	0	0	0	0	0	0	0	0	0	0	0	0	0	0	0	0	0	0	0
New.CleanUp.ReferenceOTU9230	B_DKE		2	0.000135424	0	0	0	0	0	0	0	0	0	0	0	0	0	0	0	0	0	0	0	0	0	0	0	0	0	0	0	0	1	1	0	0	0	0	0	0	0	0	0	0	0	0
New.CleanUp.ReferenceOTU36462	B_DKE		2	0.000135424	0	0	0	0	0	0	0	0	0	0	0	0	0	0	0	0	0	0	0	0	0	0	0	0	0	0	0	0	0	0	0	0	0	0	0	0	0	0	0	0	0	2
New.CleanUp.ReferenceOTU17527	B_DKE		2	0.000135424	0	0	0	0	0	0	0	0	0	0	0	0	0	0	0	0	0	0	0	0	0	0	0	0	0	0	0	0	0	0	0	0	0	0	0	0	0	0	0	0	0	2
New.CleanUp.ReferenceOTU3477	B_DKE		2	0.000135424	0	2	0	0	0	0	0	0	0	0	0	0	0	0	0	0	0	0	0	0	0	0	0	0	0	0	0	0	0	0	0	0	0	0	0	0	0	0	0	0	0	0
New.CleanUp.ReferenceOTU22826	B_DKE		2	0.000135424	0	0	0	0	0	0	0	0	0	0	0	0	0	0	0	0	0	0	0	1	0	0	0	0	0	0	0	0	0	0	0	0	0	0	0	1	0	0	0	0	0	0
New.CleanUp.ReferenceOTU492	B_DKE		2	0.000135424	0	0	0	0	0	0	0	0	0	0	0	0	0	0	0	0	0	0	0	0	0	0	0	0	0	0	0	0	2	0	0	0	0	0	0	0	0	0	0	0	0	0
New.CleanUp.ReferenceOTU17901	B_DKE		2	0.000135424	0	0	0	0	0	0	0	0	0	0	0	0	0	0	0	0	0	0	0	0	0	0	0	0	0	0	0	0	2	0	0	0	0	0	0	0	0	0	0	0	0	0
New.CleanUp.ReferenceOTU20489	B_DKE		2	0.000135424	0	0	0	0	0	0	0	0	0	0	0	0	0	0	0	0	0	0	0	0	0	0	0	0	0	0	0	0	0	0	0	0	2	0	0	0	0	0	0	0	0	0
New.CleanUp.ReferenceOTU36257	B_DKE		2	0.000135424	0	0	0	0	0	0	0	0	0	0	0	0	0	0	0	0	0	0	0	0	0	0	0	0	0	0	0	0	0	0	0	1	1	0	0	0	0	0	0	0	0	0
New.CleanUp.ReferenceOTU9526	B_DKE		2	0.000135424	0	0	0	0	0	0	0	0	0	0	0	0	0	0	0	0	0	0	1	1	0	0	0	0	0	0	0	0	0	0	0	0	0	0	0	0	0	0	0	0	0	0
New.CleanUp.ReferenceOTU33949	B_DKE		2	0.000135424	0	0	0	0	0	0	0	0	0	0	0	1	0	1	0	0	0	0	0	0	0	0	0	0	0	0	0	0	0	0	0	0	0	0	0	0	0	0	0	0	0	0
New.CleanUp.ReferenceOTU5314	B_DKE		2	0.000135424	0	1	0	0	0	0	0	0	0	0	0	0	0	0	0	0	0	0	0	0	0	0	0	0	0	0	0	0	0	0	0	0	0	0	0	0	1	0	0	0	0	0
New.CleanUp.ReferenceOTU17537	B_DKE		2	0.000135424	0	0	0	0	0	0	0	0	0	0	0	0	0	0	0	0	0	0	0	2	0	0	0	0	0	0	0	0	0	0	0	0	0	0	0	0	0	0	0	0	0	0
New.CleanUp.ReferenceOTU5927	B_DKE		2	0.000135424	0	0	0	0	0	0	0	0	0	0	0	0	0	0	0	0	0	0	0	1	0	0	0	0	0	1	0	0	0	0	0	0	0	0	0	0	0	0	0	0	0	0
New.CleanUp.ReferenceOTU8611	B_DKE		2	0.000135424	0	0	0	0	0	0	0	0	0	0	0	0	0	0	0	0	0	0	0	0	0	0	0	0	0	0	0	0	0	0	0	0	1	0	0	1	0	0	0	0	0	0
New.CleanUp.ReferenceOTU27810	B_DKE		2	0.000135424	0	0	0	0	0	1	0	0	0	0	0	0	0	0	0	0	0	0	0	0	0	0	0	0	0	1	0	0	0	0	0	0	0	0	0	0	0	0	0	0	0	0
New.CleanUp.ReferenceOTU35304	B_DKE		2	0.000135424	0	0	0	0	0	0	0	0	0	0	0	0	0	0	0	0	0	0	0	0	0	0	0	0	0	0	0	0	0	0	0	0	0	0	0	2	0	0	0	0	0	0
New.CleanUp.ReferenceOTU39947	B_DKE		2	0.000135424	0	0	0	0	0	0	0	0	0	0	0	0	0	0	0	0	0	0	0	0	0	0	0	0	0	0	0	2	0	0	0	0	0	0	0	0	0	0	0	0	0	0
New.CleanUp.ReferenceOTU7207	B_DKE		2	0.000135424	0	0	0	0	0	0	0	0	0	0	0	0	0	0	0	0	0	0	0	0	0	0	0	0	0	0	0	2	0	0	0	0	0	0	0	0	0	0	0	0	0	0
New.CleanUp.ReferenceOTU25456	B_DKE		2	0.000135424	0	0	0	0	0	0	0	0	0	0	0	0	0	0	0	0	0	0	0	0	0	0	0	0	1	0	0	1	0	0	0	0	0	0	0	0	0	0	0	0	0	0
New.CleanUp.ReferenceOTU36752	B_DKE		2	0.000135424	0	0	0	0	0	0	0	0	0	0	0	0	0	1	0	0	1	0	0	0	0	0	0	0	0	0	0	0	0	0	0	0	0	0	0	0	0	0	0	0	0	0
New.CleanUp.ReferenceOTU5876	B_DKE		2	0.000135424	0	0	0	0	0	0	0	0	0	0	0	1	0	0	0	0	0	0	0	0	0	0	1	0	0	0	0	0	0	0	0	0	0	0	0	0	0	0	0	0	0	0
New.CleanUp.ReferenceOTU21670	B_DKE		2	0.000135424	0	0	0	0	0	0	0	0	0	0	1	0	0	1	0	0	0	0	0	0	0	0	0	0	0	0	0	0	0	0	0	0	0	0	0	0	0	0	0	0	0	0
New.CleanUp.ReferenceOTU1369	B_DKE		2	0.000135424	0	1	0	0	0	0	0	0	0	0	0	0	0	0	0	0	0	0	0	0	0	0	0	0	0	0	0	0	0	1	0	0	0	0	0	0	0	0	0	0	0	0
New.CleanUp.ReferenceOTU1509	B_DKE		2	0.000135424	0	0	0	1	0	0	0	0	0	0	0	0	0	0	0	0	0	0	0	0	0	0	0	0	1	0	0	0	0	0	0	0	0	0	0	0	0	0	0	0	0	0
New.CleanUp.ReferenceOTU10901	B_DKE		2	0.000135424	0	0	0	0	0	0	0	0	0	0	0	1	0	1	0	0	0	0	0	0	0	0	0	0	0	0	0	0	0	0	0	0	0	0	0	0	0	0	0	0	0	0
New.CleanUp.ReferenceOTU11612	B_DKE		2	0.000135424	0	0	0	0	0	0	1	0	0	0	0	0	0	0	0	0	0	0	0	0	0	0	0	0	0	0	0	0	0	0	0	1	0	0	0	0	0	0	0	0	0	0
New.CleanUp.ReferenceOTU21593	B_DKE		2	0.000135424	0	0	0	1	0	0	0	0	0	0	0	1	0	0	0	0	0	0	0	0	0	0	0	0	0	0	0	0	0	0	0	0	0	0	0	0	0	0	0	0	0	0
New.CleanUp.ReferenceOTU23020	B_DKE		2	0.000135424	0	0	0	0	0	0	0	0	0	0	0	0	0	0	0	0	0	0	0	1	0	0	0	0	0	0	0	0	0	0	0	0	0	0	0	0	1	0	0	0	0	0
New.CleanUp.ReferenceOTU27982	B_DKE		2	0.000135424	0	0	0	0	0	0	0	0	0	0	0	0	0	2	0	0	0	0	0	0	0	0	0	0	0	0	0	0	0	0	0	0	0	0	0	0	0	0	0	0	0	0
New.CleanUp.ReferenceOTU34102	B_DKE		2	0.000135424	0	0	0	1	0	0	0	0	0	0	0	0	0	0	0	0	0	0	0	0	0	0	0	0	0	0	0	0	0	0	0	0	0	0	0	0	1	0	0	0	0	0
New.CleanUp.ReferenceOTU35866	B_DKE		2	0.000135424	0	0	0	0	0	0	0	0	0	0	1	0	0	0	1	0	0	0	0	0	0	0	0	0	0	0	0	0	0	0	0	0	0	0	0	0	0	0	0	0	0	0
New.CleanUp.ReferenceOTU39817	B_DKE		2	0.000135424	0	0	0	0	0	0	0	0	0	0	1	0	0	0	0	0	0	0	0	0	0	0	0	0	0	0	0	1	0	0	0	0	0	0	0	0	0	0	0	0	0	0
New.CleanUp.ReferenceOTU2059	B_DKE		2	0.000135424	0	0	0	0	0	0	0	0	0	0	0	1	0	0	0	0	0	0	0	0	0	0	0	0	0	1	0	0	0	0	0	0	0	0	0	0	0	0	0	0	0	0
New.CleanUp.ReferenceOTU19025	B_DKE		2	0.000135424	0	0	0	0	0	0	0	0	0	0	0	0	1	0	0	0	0	0	0	0	0	1	0	0	0	0	0	0	0	0	0	0	0	0	0	0	0	0	0	0	0	0
New.CleanUp.ReferenceOTU20029	B_DKE		2	0.000135424	0	0	0	0	0	0	0	0	0	0	0	0	1	0	0	0	0	0	0	0	0	0	0	0	0	0	0	0	1	0	0	0	0	0	0	0	0	0	0	0	0	0
New.CleanUp.ReferenceOTU33396	B_DKE		2	0.000135424	0	0	0	0	0	0	0	0	0	0	0	0	0	1	0	0	0	0	0	0	0	0	0	0	1	0	0	0	0	0	0	0	0	0	0	0	0	0	0	0	0	0
New.CleanUp.ReferenceOTU37207	B_DKE		2	0.000135424	0	2	0	0	0	0	0	0	0	0	0	0	0	0	0	0	0	0	0	0	0	0	0	0	0	0	0	0	0	0	0	0	0	0	0	0	0	0	0	0	0	0
New.CleanUp.ReferenceOTU654	B_DKE		2	0.000135424	0	0	0	0	0	0	0	0	0	0	0	0	0	0	0	0	0	0	0	1	0	0	1	0	0	0	0	0	0	0	0	0	0	0	0	0	0	0	0	0	0	0
New.CleanUp.ReferenceOTU3130	B_DKE		2	0.000135424	0	0	0	0	0	0	0	0	0	1	0	0	0	0	0	1	0	0	0	0	0	0	0	0	0	0	0	0	0	0	0	0	0	0	0	0	0	0	0	0	0	0
New.CleanUp.ReferenceOTU6494	B_DKE		2	0.000135424	0	0	1	0	0	0	0	0	0	0	0	0	0	0	0	0	0	0	0	0	0	0	0	0	0	0	0	0	0	0	0	0	0	0	0	0	1	0	0	0	0	0
New.CleanUp.ReferenceOTU6711	B_DKE		2	0.000135424	0	0	0	0	0	0	0	0	0	0	0	0	0	0	0	0	1	0	0	0	0	0	0	0	0	0	0	0	0	1	0	0	0	0	0	0	0	0	0	0	0	0
New.CleanUp.ReferenceOTU6791	B_DKE		2	0.000135424	0	0	0	0	0	0	0	0	0	0	0	0	0	0	0	0	0	0	0	0	0	0	0	0	0	0	0	0	1	1	0	0	0	0	0	0	0	0	0	0	0	0
New.CleanUp.ReferenceOTU9058	B_DKE		2	0.000135424	1	0	0	0	0	0	0	0	0	0	0	0	0	0	0	0	0	0	1	0	0	0	0	0	0	0	0	0	0	0	0	0	0	0	0	0	0	0	0	0	0	0
New.CleanUp.ReferenceOTU13893	B_DKE		2	0.000135424	0	0	0	0	1	0	0	0	0	0	0	0	0	0	0	0	0	0	0	0	0	0	0	0	0	0	0	0	0	1	0	0	0	0	0	0	0	0	0	0	0	0
New.CleanUp.ReferenceOTU22254	B_DKE		2	0.000135424	0	1	0	0	0	0	0	0	0	0	0	0	0	0	0	0	0	0	0	0	0	0	0	0	0	1	0	0	0	0	0	0	0	0	0	0	0	0	0	0	0	0
New.CleanUp.ReferenceOTU26341	B_DKE		2	0.000135424	0	0	0	0	0	0	0	0	0	0	0	0	0	0	0	0	0	0	0	0	0	0	2	0	0	0	0	0	0	0	0	0	0	0	0	0	0	0	0	0	0	0
New.CleanUp.ReferenceOTU29518	B_DKE		2	0.000135424	0	0	0	0	0	0	0	0	0	0	0	0	1	1	0	0	0	0	0	0	0	0	0	0	0	0	0	0	0	0	0	0	0	0	0	0	0	0	0	0	0	0
New.CleanUp.ReferenceOTU30972	B_DKE		2	0.000135424	0	0	0	0	0	0	0	0	0	0	0	0	0	0	0	0	0	0	0	1	0	0	1	0	0	0	0	0	0	0	0	0	0	0	0	0	0	0	0	0	0	0
New.CleanUp.ReferenceOTU31683	B_DKE		2	0.000135424	0	0	0	0	0	0	0	0	0	0	0	0	0	0	0	0	0	0	0	0	0	0	0	0	1	0	0	0	0	0	0	0	0	0	0	0	0	0	0	0	0	1
New.CleanUp.ReferenceOTU34097	B_DKE		2	0.000135424	0	0	0	0	0	0	0	0	0	0	0	0	0	0	0	0	0	0	1	0	0	1	0	0	0	0	0	0	0	0	0	0	0	0	0	0	0	0	0	0	0	0
New.CleanUp.ReferenceOTU35403	B_DKE		2	0.000135424	0	0	0	0	0	0	0	0	0	0	0	0	0	0	0	0	0	0	0	0	0	0	0	0	0	1	0	0	0	0	0	0	0	0	1	0	0	0	0	0	0	0
New.CleanUp.ReferenceOTU35967	B_DKE		2	0.000135424	0	0	0	1	0	0	0	0	0	0	0	0	0	0	0	0	0	0	0	0	0	0	0	0	0	0	0	0	0	0	0	0	0	0	0	0	1	0	0	0	0	0
New.CleanUp.ReferenceOTU29827	B_DKE		2	0.000135424	0	0	0	1	0	0	0	0	0	0	0	0	0	0	0	0	0	0	0	0	0	0	0	0	0	0	0	0	0	1	0	0	0	0	0	0	0	0	0	0	0	0
New.CleanUp.ReferenceOTU10073	B_DKE		2	0.000135424	0	0	0	0	0	0	0	0	0	0	0	0	0	0	0	0	0	0	0	0	0	0	0	0	0	0	0	1	0	0	0	0	0	0	0	0	0	0	0	0	0	1
New.CleanUp.ReferenceOTU17597	B_DKE		2	0.000135424	0	0	0	0	0	0	0	0	0	0	0	0	0	0	0	0	0	0	0	0	0	0	0	0	0	0	0	0	0	0	0	0	2	0	0	0	0	0	0	0	0	0
New.CleanUp.ReferenceOTU25830	B_DKE		2	0.000135424	0	0	0	0	0	0	0	0	0	0	0	0	0	0	0	0	0	0	1	0	0	0	0	0	0	0	0	0	0	0	0	1	0	0	0	0	0	0	0	0	0	0
New.CleanUp.ReferenceOTU5246	B_DKE		2	0.000135424	0	1	0	0	0	0	0	0	0	0	0	0	0	0	0	0	0	0	0	0	0	0	0	0	0	0	0	0	0	1	0	0	0	0	0	0	0	0	0	0	0	0
New.CleanUp.ReferenceOTU38308	B_DKE		2	0.000135424	0	2	0	0	0	0	0	0	0	0	0	0	0	0	0	0	0	0	0	0	0	0	0	0	0	0	0	0	0	0	0	0	0	0	0	0	0	0	0	0	0	0
New.CleanUp.ReferenceOTU27302	B_DKE		2	0.000135424	0	0	0	0	0	0	0	0	0	0	0	0	0	0	0	0	0	0	0	0	0	0	0	0	0	0	0	1	0	0	0	0	0	0	0	0	0	0	0	0	0	1
New.CleanUp.ReferenceOTU20660	B_DKE		2	0.000135424	0	0	0	0	0	0	0	0	0	0	0	0	0	0	0	0	0	0	0	0	0	0	0	0	0	0	0	0	0	0	0	0	2	0	0	0	0	0	0	0	0	0
New.CleanUp.ReferenceOTU33702	B_DKE		2	0.000135424	0	0	0	0	0	0	0	0	0	0	0	0	0	0	0	0	0	0	0	0	0	0	0	0	1	0	0	0	1	0	0	0	0	0	0	0	0	0	0	0	0	0
New.CleanUp.ReferenceOTU4785	B_DKE		2	0.000135424	0	0	0	0	0	0	0	0	0	0	1	0	0	0	0	0	0	0	0	0	0	0	0	0	0	1	0	0	0	0	0	0	0	0	0	0	0	0	0	0	0	0
New.CleanUp.ReferenceOTU30052	B_DKE		2	0.000135424	1	1	0	0	0	0	0	0	0	0	0	0	0	0	0	0	0	0	0	0	0	0	0	0	0	0	0	0	0	0	0	0	0	0	0	0	0	0	0	0	0	0
New.CleanUp.ReferenceOTU24942	B_DKE		2	0.000135424	0	0	0	0	0	0	0	0	0	0	0	0	0	0	0	0	0	0	0	0	0	0	0	0	0	0	0	0	0	0	0	1	1	0	0	0	0	0	0	0	0	0
New.CleanUp.ReferenceOTU25230	B_DKE		2	0.000135424	1	0	0	0	0	0	0	0	0	0	0	0	0	0	0	0	0	0	0	0	0	0	0	0	0	0	0	0	0	0	0	0	1	0	0	0	0	0	0	0	0	0
New.CleanUp.ReferenceOTU28867	B_DKE		2	0.000135424	0	1	0	0	0	0	0	0	0	0	0	0	0	0	0	0	0	0	0	0	0	0	0	0	0	0	0	0	0	0	0	0	1	0	0	0	0	0	0	0	0	0
New.CleanUp.ReferenceOTU39601	B_DKE		2	0.000135424	0	0	0	0	0	1	0	0	0	0	1	0	0	0	0	0	0	0	0	0	0	0	0	0	0	0	0	0	0	0	0	0	0	0	0	0	0	0	0	0	0	0
New.CleanUp.ReferenceOTU9126	B_DKE		2	0.000135424	0	0	0	0	0	0	0	0	0	0	0	0	1	0	0	0	0	0	1	0	0	0	0	0	0	0	0	0	0	0	0	0	0	0	0	0	0	0	0	0	0	0
New.CleanUp.ReferenceOTU28424	B_DKE		2	0.000135424	0	0	0	0	0	0	0	0	0	0	0	1	0	1	0	0	0	0	0	0	0	0	0	0	0	0	0	0	0	0	0	0	0	0	0	0	0	0	0	0	0	0
New.CleanUp.ReferenceOTU35841	B_DKE		2	0.000135424	1	0	0	0	0	0	0	0	0	0	0	0	0	0	0	0	1	0	0	0	0	0	0	0	0	0	0	0	0	0	0	0	0	0	0	0	0	0	0	0	0	0
New.CleanUp.ReferenceOTU5940	B_DKE		2	0.000135424	0	2	0	0	0	0	0	0	0	0	0	0	0	0	0	0	0	0	0	0	0	0	0	0	0	0	0	0	0	0	0	0	0	0	0	0	0	0	0	0	0	0
New.CleanUp.ReferenceOTU36387	B_DKE		2	0.000135424	0	0	0	0	0	0	0	0	0	0	0	0	0	0	0	0	0	0	0	0	0	0	0	0	0	0	0	2	0	0	0	0	0	0	0	0	0	0	0	0	0	0
New.CleanUp.ReferenceOTU2691	B_DKE		2	0.000135424	0	0	0	0	1	0	0	0	0	0	0	0	0	0	0	0	0	0	0	0	0	0	0	0	0	0	0	1	0	0	0	0	0	0	0	0	0	0	0	0	0	0
New.CleanUp.ReferenceOTU35153	B_DKE		2	0.000135424	0	0	0	0	0	0	0	0	0	0	1	0	0	0	0	0	0	0	0	1	0	0	0	0	0	0	0	0	0	0	0	0	0	0	0	0	0	0	0	0	0	0
New.CleanUp.ReferenceOTU36385	B_DKE		2	0.000135424	0	0	0	0	0	0	0	0	0	0	1	0	0	0	0	0	0	0	0	0	1	0	0	0	0	0	0	0	0	0	0	0	0	0	0	0	0	0	0	0	0	0
New.CleanUp.ReferenceOTU11424	B_DKE		2	0.000135424	0	0	0	1	0	0	0	0	0	0	0	0	0	0	0	0	0	0	0	0	0	0	0	0	0	0	0	0	0	0	0	0	0	0	0	1	0	0	0	0	0	0
New.CleanUp.ReferenceOTU15505	B_DKE		2	0.000135424	0	0	0	0	0	0	1	0	0	0	0	0	0	0	0	0	0	0	0	0	0	0	0	0	0	0	0	0	0	0	0	0	1	0	0	0	0	0	0	0	0	0
New.CleanUp.ReferenceOTU21059	B_DKE		2	0.000135424	0	0	0	0	0	0	0	0	0	0	0	0	0	0	0	0	0	0	1	0	0	0	1	0	0	0	0	0	0	0	0	0	0	0	0	0	0	0	0	0	0	0
New.CleanUp.ReferenceOTU530	B_DKE		2	0.000135424	0	0	0	0	0	0	0	0	0	2	0	0	0	0	0	0	0	0	0	0	0	0	0	0	0	0	0	0	0	0	0	0	0	0	0	0	0	0	0	0	0	0
New.CleanUp.ReferenceOTU7411	B_DKE		2	0.000135424	0	0	0	0	0	0	0	0	0	0	0	0	0	0	0	0	0	0	0	0	0	0	0	0	0	0	0	0	2	0	0	0	0	0	0	0	0	0	0	0	0	0
New.CleanUp.ReferenceOTU38126	B_DKE		2	0.000135424	0	0	0	0	0	0	0	0	0	0	0	0	0	0	0	0	0	0	0	0	0	0	0	0	0	0	0	0	0	0	0	1	1	0	0	0	0	0	0	0	0	0
New.CleanUp.ReferenceOTU16232	B_DKE		2	0.000135424	0	2	0	0	0	0	0	0	0	0	0	0	0	0	0	0	0	0	0	0	0	0	0	0	0	0	0	0	0	0	0	0	0	0	0	0	0	0	0	0	0	0
New.CleanUp.ReferenceOTU30109	B_DKE		2	0.000135424	0	0	0	0	0	0	0	0	0	0	0	0	0	0	0	0	0	0	0	0	0	0	0	0	0	0	0	0	2	0	0	0	0	0	0	0	0	0	0	0	0	0
New.CleanUp.ReferenceOTU5078	B_DKE		2	0.000135424	0	0	0	0	1	0	1	0	0	0	0	0	0	0	0	0	0	0	0	0	0	0	0	0	0	0	0	0	0	0	0	0	0	0	0	0	0	0	0	0	0	0
New.CleanUp.ReferenceOTU9387	B_DKE		2	0.000135424	0	0	0	0	0	0	0	0	0	0	0	0	0	0	0	0	1	0	0	0	0	0	0	0	0	1	0	0	0	0	0	0	0	0	0	0	0	0	0	0	0	0
New.CleanUp.ReferenceOTU20374	B_DKE		2	0.000135424	0	0	0	0	0	0	0	0	0	0	0	0	0	0	0	0	0	0	0	0	0	0	0	0	0	0	0	0	0	0	0	0	0	0	0	1	1	0	0	0	0	0
New.CleanUp.ReferenceOTU32151	B_DKE		2	0.000135424	0	0	0	1	0	0	0	0	0	0	0	0	0	0	0	0	0	0	0	0	0	0	0	0	0	0	0	0	0	0	0	0	1	0	0	0	0	0	0	0	0	0
New.CleanUp.ReferenceOTU39793	B_DKE		2	0.000135424	0	0	0	0	0	0	0	0	0	0	0	0	0	0	0	0	0	0	0	0	0	0	0	0	0	0	0	0	0	0	0	0	0	0	0	0	0	0	1	0	1	0
New.CleanUp.ReferenceOTU26353	B_DKE		2	0.000135424	0	0	0	0	0	0	0	0	0	0	0	0	0	0	0	0	1	0	0	0	0	0	0	0	0	0	0	0	0	0	0	0	0	0	0	0	0	0	0	0	0	1
New.CleanUp.ReferenceOTU32625	B_DKE		2	0.000135424	0	0	0	0	0	0	0	0	0	0	0	0	0	0	0	0	0	0	0	0	0	0	0	0	0	0	0	0	0	0	0	0	0	0	0	2	0	0	0	0	0	0
New.CleanUp.ReferenceOTU38819	B_DKE		2	0.000135424	1	0	0	0	1	0	0	0	0	0	0	0	0	0	0	0	0	0	0	0	0	0	0	0	0	0	0	0	0	0	0	0	0	0	0	0	0	0	0	0	0	0
New.CleanUp.ReferenceOTU3605	B_DKE		2	0.000135424	0	0	0	0	0	0	0	0	0	0	0	0	0	0	0	0	0	0	0	0	0	0	0	0	0	0	0	0	2	0	0	0	0	0	0	0	0	0	0	0	0	0
New.CleanUp.ReferenceOTU38063	B_DKE		2	0.000135424	0	0	0	0	0	0	0	0	0	0	0	0	1	0	0	0	0	0	0	0	0	0	0	0	0	0	0	1	0	0	0	0	0	0	0	0	0	0	0	0	0	0
New.CleanUp.ReferenceOTU39327	B_DKE		2	0.000135424	0	0	0	0	0	0	0	0	0	0	0	0	0	0	0	0	0	0	0	0	0	0	0	0	0	0	0	0	0	0	0	0	0	1	0	0	1	0	0	0	0	0
New.CleanUp.ReferenceOTU6659	B_DKE		2	0.000135424	0	0	0	0	0	0	0	0	0	0	0	0	0	0	0	0	0	0	0	0	0	0	0	0	0	0	0	0	1	1	0	0	0	0	0	0	0	0	0	0	0	0
New.CleanUp.ReferenceOTU11855	B_DKE		2	0.000135424	1	1	0	0	0	0	0	0	0	0	0	0	0	0	0	0	0	0	0	0	0	0	0	0	0	0	0	0	0	0	0	0	0	0	0	0	0	0	0	0	0	0
New.CleanUp.ReferenceOTU14811	B_DKE		2	0.000135424	0	0	0	0	0	0	0	0	0	0	0	0	0	0	1	0	0	0	0	0	0	1	0	0	0	0	0	0	0	0	0	0	0	0	0	0	0	0	0	0	0	0
New.CleanUp.ReferenceOTU28447	B_DKE		2	0.000135424	0	0	0	0	0	0	0	0	0	0	0	0	0	0	0	0	0	0	0	0	0	1	1	0	0	0	0	0	0	0	0	0	0	0	0	0	0	0	0	0	0	0
New.CleanUp.ReferenceOTU38859	B_DKE		2	0.000135424	0	0	0	0	0	0	0	0	0	0	0	0	0	0	0	0	0	0	0	0	0	0	0	0	0	0	0	0	0	0	0	0	2	0	0	0	0	0	0	0	0	0
New.CleanUp.ReferenceOTU28425	B_DKE		2	0.000135424	0	0	0	0	0	0	0	0	0	0	0	0	0	0	0	0	0	0	2	0	0	0	0	0	0	0	0	0	0	0	0	0	0	0	0	0	0	0	0	0	0	0
New.CleanUp.ReferenceOTU35205	B_DKE		2	0.000135424	0	0	0	0	0	0	0	0	0	0	0	0	0	0	0	0	0	0	0	0	0	0	1	0	0	0	0	0	1	0	0	0	0	0	0	0	0	0	0	0	0	0
New.CleanUp.ReferenceOTU20769	B_DKE		2	0.000135424	0	0	0	0	0	0	0	0	0	0	0	0	0	0	0	0	0	0	0	0	0	0	0	0	0	0	0	0	2	0	0	0	0	0	0	0	0	0	0	0	0	0
New.CleanUp.ReferenceOTU22318	B_DKE		2	0.000135424	0	1	0	0	0	0	0	1	0	0	0	0	0	0	0	0	0	0	0	0	0	0	0	0	0	0	0	0	0	0	0	0	0	0	0	0	0	0	0	0	0	0
New.CleanUp.ReferenceOTU14662	B_DKE		2	0.000135424	0	0	0	0	0	0	0	0	0	1	0	0	0	0	0	0	0	0	1	0	0	0	0	0	0	0	0	0	0	0	0	0	0	0	0	0	0	0	0	0	0	0
New.CleanUp.ReferenceOTU21109	B_DKE		2	0.000135424	0	0	0	0	0	0	0	0	0	0	0	0	0	0	0	0	0	0	1	1	0	0	0	0	0	0	0	0	0	0	0	0	0	0	0	0	0	0	0	0	0	0
New.CleanUp.ReferenceOTU31484	B_DKE		2	0.000135424	0	1	0	0	0	0	0	0	0	0	0	0	0	1	0	0	0	0	0	0	0	0	0	0	0	0	0	0	0	0	0	0	0	0	0	0	0	0	0	0	0	0
New.CleanUp.ReferenceOTU6450	B_DKE		2	0.000135424	0	0	0	0	0	0	0	0	0	0	0	1	0	0	0	0	0	0	0	0	0	0	1	0	0	0	0	0	0	0	0	0	0	0	0	0	0	0	0	0	0	0
New.CleanUp.ReferenceOTU28005	B_DKE		2	0.000135424	0	0	0	0	0	0	0	0	0	0	0	0	0	0	0	0	0	0	0	0	0	0	0	0	0	0	0	0	2	0	0	0	0	0	0	0	0	0	0	0	0	0
New.CleanUp.ReferenceOTU27604	B_DKE		2	0.000135424	0	0	0	0	0	0	0	0	0	0	0	0	0	0	0	0	0	0	1	0	0	0	0	0	0	0	0	0	0	1	0	0	0	0	0	0	0	0	0	0	0	0
New.CleanUp.ReferenceOTU8845	Cuniculiplasma	GTGTGTCAGCAGCCGCGGTAACACCCGCGGCTCGAGTGGTGGTCACTTTTATTGAGCCTAAAGCGTTTGTAGCCGGTTTTGTAAATCTCTAGGTAAATACTTCTGCTTAACTGAAGAAATTTTGGAGAGACTGCAAAACTAGGGACCGGGTGAGGTTGAATGTACTTCTGGGGTAGGGGTAAAATCCTGTAATCCTGGAAGGACGACCGGTGGCGAAGGCGTTCAACTAGAACGGATCCGACGGTGAGGAACGAAGGCTAGGGGAGCAAACCGGATTAGAAACCCTAGTAGTCC	94	0.00636494	0	3	0	0	0	0	0	1	0	3	11	0	0	1	7	0	0	0	7	6	0	5	5	0	4	10	0	0	1	1	0	2	3	0	2	0	0	0	4	0	1	17
New.CleanUp.ReferenceOTU8845	Cuniculiplasma	TGTGTCAGCAGCCGCGGTAACACCCGCGGTTCGAGTGGTAGTCACTTTTATTGAGCCTAAAGCGTTTGTAGCCGGATTTGTAAATCTCCAGGAAAAGACTTCAGCTCAACTGAAGAAATTTTGGAGAGACTGCAAATCTAGGGACCGGGTGAGGTTGAATGTACTTCCGGGGTAGGGGTAAAATCCTGTAATCCTGGAAGGACGACCGGTGGCGAAGGCGTTCAACTAGAACGGATCCGACGGTGAGGAACGAGGGCTAGGGTAGCAAACCGGATTAGAAACCCTGGTAGTCCGA	72	0.00487527	0	5	0	0	0	0	0	3	0	0	1	0	0	5	12	0	5	0	1	1	0	1	1	0	0	0	0	0	0	10	0	5	15	0	2	0	0	0	0	0	1	4
New.CleanUp.ReferenceOTU37774	Cuniculiplasma	ATGAGTGTCAGCCGCCGCGGTAACACCCGCAGCTCGAGTGGTGGTCACTTTTATTGAGCCTAAAGCGTTTGTAGCCGGATTTGTAAATCTCCAGGAAAAGACTTCAGCTCAACTGAAGAAATTTTGGAGAGACTGCAAATCTAGGGACCGGGTGAGGTTGAATGTACTTCCGGGGTAGGGGTAAAATCCTGTAATCCTGGAAGGACGACCGGTGGCGAAGGCGTTCAACTAGAACGGATCCGACGGTGAGGAACGAAGGCTAGGGGAGCAAACCGGATTAGAAACCCGAGTAGTCCGA	62	0.00419815	0	8	0	0	4	0	0	1	0	0	0	0	0	1	9	0	2	0	1	2	0	0	0	0	0	0	0	1	6	2	0	0	15	0	3	0	2	0	0	0	0	5
Cuniculiplasma	Cuniculiplasma		26	0.00176052	0	0	0	0	0	0	0	1	0	3	3	0	0	0	14	0	1	0	1	1	0	1	1	0	0	0	0	0	0	0	0	0	0	0	0	0	0	0	0	0	0	0
New.CleanUp.ReferenceOTU11928	Cuniculiplasma		18	0.00121882	2	2	0	0	1	0	1	0	0	0	0	0	0	0	0	0	0	0	2	1	0	4	0	0	1	0	0	0	1	1	0	0	1	0	0	0	0	0	0	0	0	1
New.CleanUp.ReferenceOTU30467	Cuniculiplasma		15	0.00101568	0	0	0	0	0	0	0	0	0	0	6	0	0	1	5	0	0	0	0	1	0	0	0	0	0	0	0	0	0	0	0	0	0	0	0	0	0	0	0	0	0	2
New.CleanUp.ReferenceOTU24063	Cuniculiplasma		14	0.00094797	0	0	0	0	0	0	0	0	0	0	0	0	0	2	2	0	0	0	0	1	0	2	2	0	0	2	0	1	0	1	0	0	1	0	0	0	0	0	0	0	0	0
New.CleanUp.ReferenceOTU4590	Cuniculiplasma		13	0.000880258	0	0	0	0	0	0	0	0	0	2	1	0	0	0	3	0	0	0	0	1	0	1	0	0	0	3	0	0	0	0	0	0	0	0	0	0	0	0	0	0	1	1
New.CleanUp.ReferenceOTU22029	Cuniculiplasma		13	0.000880258	0	5	0	0	0	0	0	0	0	0	2	0	0	0	2	0	0	0	0	0	0	1	0	0	1	0	0	0	0	0	0	0	0	0	0	0	0	0	0	0	0	2
New.CleanUp.ReferenceOTU9980	Cuniculiplasma		11	0.000744834	1	0	0	0	0	0	1	0	0	0	0	0	0	0	0	0	0	0	2	0	0	4	0	0	0	0	0	0	1	0	0	0	2	0	0	0	0	0	0	0	0	0
New.CleanUp.ReferenceOTU33581	Cuniculiplasma		10	0.000677121	0	0	0	0	0	0	0	0	0	0	0	0	0	0	0	0	0	0	0	0	0	0	0	0	0	0	0	0	2	0	0	0	2	0	0	0	0	0	0	0	0	6
New.CleanUp.ReferenceOTU22809	Cuniculiplasma		10	0.000677121	0	0	0	0	1	0	0	0	0	0	3	0	0	0	0	0	0	0	0	0	0	0	3	0	0	3	0	0	0	0	0	0	0	0	0	0	0	0	0	0	0	0
New.CleanUp.ReferenceOTU17869	Cuniculiplasma		8	0.000541697	0	0	0	0	0	0	0	0	0	1	0	0	0	0	7	0	0	0	0	0	0	0	0	0	0	0	0	0	0	0	0	0	0	0	0	0	0	0	0	0	0	0
KF225695.1.914	Cuniculiplasma		7	0.000473985	0	0	0	0	0	0	0	0	0	0	0	0	0	0	0	0	0	0	1	0	0	1	0	0	3	0	0	1	1	0	0	0	0	0	0	0	0	0	0	0	0	0
New.CleanUp.ReferenceOTU3521	Cuniculiplasma		7	0.000473985	0	1	0	0	0	0	0	1	0	0	0	0	0	0	1	0	0	0	0	0	0	0	0	0	1	0	0	0	0	0	0	0	0	0	0	0	0	0	1	0	0	2
New.CleanUp.ReferenceOTU133	Cuniculiplasma		6	0.000406273	0	0	0	0	0	0	0	0	0	0	1	0	0	0	3	0	0	0	0	0	0	0	0	0	0	1	0	0	0	0	0	0	0	0	0	1	0	0	0	0	0	0
New.CleanUp.ReferenceOTU1580	Cuniculiplasma		6	0.000406273	0	0	0	0	0	0	0	0	0	1	0	0	0	1	1	0	0	0	2	1	0	0	0	0	0	0	0	0	0	0	0	0	0	0	0	0	0	0	0	0	0	0
New.CleanUp.ReferenceOTU31232	Cuniculiplasma		6	0.000406273	0	1	0	0	0	0	0	1	0	0	0	0	0	0	3	0	0	0	0	0	0	0	1	0	0	0	0	0	0	0	0	0	0	0	0	0	0	0	0	0	0	0
New.CleanUp.ReferenceOTU11631	Cuniculiplasma		6	0.000406273	0	0	0	0	0	0	0	0	0	0	0	0	0	0	0	0	0	0	0	0	0	0	1	0	2	3	0	0	0	0	0	0	0	0	0	0	0	0	0	0	0	0
New.CleanUp.ReferenceOTU28149	Cuniculiplasma		6	0.000406273	0	0	0	0	0	0	0	0	0	0	0	0	0	0	0	0	0	0	0	0	0	0	0	0	1	2	0	0	0	0	0	0	0	0	0	0	0	0	0	0	0	3
New.CleanUp.ReferenceOTU3617	Cuniculiplasma		5	0.000338561	0	1	0	0	0	0	0	0	0	0	0	0	0	0	0	0	0	0	1	0	0	0	0	0	0	0	0	0	0	0	0	0	0	0	0	0	0	0	0	0	0	3
New.CleanUp.ReferenceOTU37772	Cuniculiplasma		5	0.000338561	0	0	0	0	0	0	0	0	0	0	0	0	0	0	0	0	0	0	0	0	0	0	0	0	0	0	0	0	0	0	0	0	0	0	0	0	0	0	0	0	0	5
New.CleanUp.ReferenceOTU21387	Cuniculiplasma		5	0.000338561	0	0	0	0	0	0	0	0	0	0	0	0	0	0	0	0	0	0	0	0	0	0	0	0	0	0	0	0	0	0	0	0	5	0	0	0	0	0	0	0	0	0
New.CleanUp.ReferenceOTU39617	Cuniculiplasma		5	0.000338561	0	3	0	0	0	0	0	0	0	0	0	0	0	0	0	0	0	0	0	0	0	0	0	0	0	0	0	0	0	0	0	0	0	0	0	1	0	0	0	0	0	1
New.CleanUp.ReferenceOTU3654	Cuniculiplasma		4	0.000270849	0	0	0	0	0	0	0	0	0	0	0	0	0	0	0	0	0	0	0	1	0	1	0	0	1	1	0	0	0	0	0	0	0	0	0	0	0	0	0	0	0	0
New.CleanUp.ReferenceOTU10247	Cuniculiplasma		4	0.000270849	0	0	0	0	0	0	0	0	0	0	0	0	0	0	0	0	0	0	0	0	0	0	0	0	0	0	0	0	1	0	0	0	0	0	0	0	0	0	0	0	0	3
New.CleanUp.ReferenceOTU11776	Cuniculiplasma		4	0.000270849	0	0	0	0	0	0	0	0	0	0	0	0	0	0	0	0	0	0	0	0	0	0	0	0	0	0	0	0	0	0	0	0	4	0	0	0	0	0	0	0	0	0
New.CleanUp.ReferenceOTU15887	Cuniculiplasma		4	0.000270849	0	0	0	0	0	0	0	0	0	0	0	0	0	1	0	0	0	0	0	0	0	0	0	0	1	1	0	0	0	0	0	0	0	0	0	0	0	0	0	0	0	1
New.CleanUp.ReferenceOTU4711	Cuniculiplasma		3	0.000203136	0	0	0	0	0	0	0	0	0	0	0	0	0	0	0	0	0	0	0	0	0	0	0	0	0	0	0	1	0	0	0	0	0	0	0	0	0	0	0	1	0	1
New.CleanUp.ReferenceOTU20061	Cuniculiplasma		3	0.000203136	0	0	0	0	0	0	0	0	0	0	0	0	0	0	0	0	0	0	0	0	0	0	0	0	0	0	0	0	0	0	0	0	0	0	0	0	0	0	0	0	0	3
New.CleanUp.ReferenceOTU7579	Cuniculiplasma		3	0.000203136	0	0	0	0	0	0	0	0	0	0	0	0	0	0	0	0	0	0	0	0	0	0	0	0	0	0	0	0	1	1	0	0	0	0	0	0	0	0	0	0	0	1
New.CleanUp.ReferenceOTU12317	Cuniculiplasma		3	0.000203136	0	1	0	0	0	0	0	0	0	0	0	0	0	0	0	0	0	0	0	0	0	0	0	0	0	0	0	1	0	0	0	0	0	0	0	0	0	0	0	0	0	1
New.CleanUp.ReferenceOTU16211	Cuniculiplasma		3	0.000203136	2	0	0	0	0	0	0	0	0	0	0	0	0	0	0	0	0	0	0	0	0	1	0	0	0	0	0	0	0	0	0	0	0	0	0	0	0	0	0	0	0	0
KC537519.1.916	Cuniculiplasma		2	0.000135424	0	0	0	0	0	0	0	0	0	1	0	0	0	0	0	0	0	0	0	0	0	0	0	0	0	1	0	0	0	0	0	0	0	0	0	0	0	0	0	0	0	0
New.CleanUp.ReferenceOTU37163	Cuniculiplasma		2	0.000135424	0	0	0	0	0	0	0	0	0	0	2	0	0	0	0	0	0	0	0	0	0	0	0	0	0	0	0	0	0	0	0	0	0	0	0	0	0	0	0	0	0	0
New.CleanUp.ReferenceOTU1945	Cuniculiplasma		2	0.000135424	0	1	0	0	0	0	1	0	0	0	0	0	0	0	0	0	0	0	0	0	0	0	0	0	0	0	0	0	0	0	0	0	0	0	0	0	0	0	0	0	0	0
New.CleanUp.ReferenceOTU26659	Cuniculiplasma		2	0.000135424	0	0	0	0	0	0	0	0	0	0	0	0	0	0	0	0	0	0	0	0	0	0	0	0	0	0	0	0	0	0	0	0	0	0	0	0	0	0	0	0	0	2
New.CleanUp.ReferenceOTU12991	Cuniculiplasma		2	0.000135424	0	0	0	0	0	0	0	0	0	1	0	0	0	0	0	0	0	0	0	0	0	0	0	0	0	0	0	0	0	0	0	0	0	0	0	0	0	0	0	0	0	1
New.CleanUp.ReferenceOTU16224	Cuniculiplasma		2	0.000135424	0	1	0	0	0	0	0	1	0	0	0	0	0	0	0	0	0	0	0	0	0	0	0	0	0	0	0	0	0	0	0	0	0	0	0	0	0	0	0	0	0	0
New.CleanUp.ReferenceOTU25157	Cuniculiplasma		2	0.000135424	0	0	0	0	0	0	0	1	0	0	0	0	0	0	0	0	0	0	0	0	0	0	0	0	0	0	0	0	0	0	0	0	0	0	0	0	0	0	0	0	0	1
New.CleanUp.ReferenceOTU33388	Cuniculiplasma		2	0.000135424	0	0	0	0	0	0	0	0	0	0	0	0	0	0	0	0	0	0	0	0	0	0	1	0	0	0	0	0	0	0	0	0	0	0	0	0	0	0	0	0	0	1
New.CleanUp.ReferenceOTU2227	Cuniculiplasma		2	0.000135424	0	1	0	0	0	0	0	0	0	0	0	0	0	0	0	0	0	0	0	0	0	0	0	0	0	0	0	0	0	0	0	0	1	0	0	0	0	0	0	0	0	0
New.CleanUp.ReferenceOTU17183	Cuniculiplasma		2	0.000135424	0	1	0	0	0	0	0	1	0	0	0	0	0	0	0	0	0	0	0	0	0	0	0	0	0	0	0	0	0	0	0	0	0	0	0	0	0	0	0	0	0	0
New.CleanUp.ReferenceOTU20508	Cuniculiplasma		2	0.000135424	0	0	0	0	0	0	0	0	0	0	0	0	0	0	0	0	0	0	0	0	0	0	0	0	0	0	0	1	0	1	0	0	0	0	0	0	0	0	0	0	0	0
New.CleanUp.ReferenceOTU28085	Cuniculiplasma		2	0.000135424	0	0	0	0	0	0	0	0	0	0	0	0	0	0	0	0	0	0	0	0	0	1	0	0	0	1	0	0	0	0	0	0	0	0	0	0	0	0	0	0	0	0
New.CleanUp.ReferenceOTU37169	Cuniculiplasma		2	0.000135424	0	0	0	0	0	0	0	0	0	0	0	0	0	0	0	0	0	0	0	0	0	1	0	0	1	0	0	0	0	0	0	0	0	0	0	0	0	0	0	0	0	0
New.CleanUp.ReferenceOTU8355	Cuniculiplasma		2	0.000135424	0	0	0	0	0	0	0	0	0	0	0	0	0	0	0	0	0	0	0	0	0	1	0	0	0	0	0	0	0	1	0	0	0	0	0	0	0	0	0	0	0	0
New.CleanUp.ReferenceOTU33185	Cuniculiplasma		2	0.000135424	1	1	0	0	0	0	0	0	0	0	0	0	0	0	0	0	0	0	0	0	0	0	0	0	0	0	0	0	0	0	0	0	0	0	0	0	0	0	0	0	0	0
New.CleanUp.ReferenceOTU10129	Cuniculiplasma		2	0.000135424	0	0	0	0	0	0	0	0	0	0	0	0	0	0	0	0	0	0	0	0	0	0	0	0	0	0	0	1	1	0	0	0	0	0	0	0	0	0	0	0	0	0
New.CleanUp.ReferenceOTU8892	Cuniculiplasma		2	0.000135424	0	0	0	0	0	0	0	1	0	0	0	0	0	0	0	0	0	0	0	0	0	0	0	0	0	0	0	0	0	0	0	0	0	0	0	1	0	0	0	0	0	0
New.CleanUp.ReferenceOTU21020	Cuniculiplasma		2	0.000135424	1	0	0	0	0	0	0	0	0	0	0	0	0	0	0	0	0	0	0	0	0	0	0	0	0	0	0	0	0	1	0	0	0	0	0	0	0	0	0	0	0	0
New.CleanUp.ReferenceOTU16875	E-plasma	TGTGGCAGCAGCCGCGGTAACACCCGCAGCTCGAGTGGTGGTCACTTTTATTGAGCCTAAAGCGTTTGTAGCCGGTTTTGCAAATCTCCAGGAAAATTCCTTCGCTCAACGAAGGACCTTCTGGAGAGACTGCGGATCTAGGGACCGGGTGAGGTTGAATGTACTTCTGGGGTAGGGGTAAAATCCTGTAATCCTGGAAGGACGACCGGTGGCGAAGGCGTTCAACTAGAACGGATCCGACGGTGAGGAACGAGGGCTAGGGGAGCAAACCGGATTAGAAACCCCAGTAGTCC	91	0.0061618	3	17	0	0	4	0	2	7	0	0	36	0	1	14	3	0	2	0	0	1	0	0	0	0	0	0	1	0	0	0	0	0	0	0	0	0	0	0	0	0	0	0
New.CleanUp.ReferenceOTU1277	E-plasma	TGTGTCAGCCGCCGCGGTAACGCCCGCAGCTCGAGTGGTGGTCACTTTTATTGAGCCTAAAGCGTTTGTAGCCGGTTTTGCAAATCTCCAGGAAAATTCCTTCGCTCAACGAAGGACCTTCTGGAGAGACTGCGGATCTAGGGACCGGGTGAGGTTGAATATACTTCTGGGGTAGGGGTAAAATCCTGTAATCCTGGAAGGACGACCGGTGGCGAAGGCGTTCAACTAGAACGGATCCGACGGTGAGGAACGAGGGCTAGGGGAGCAAACCGGATTAGAAACCCCGGTAGTCC	60	0.00406273	4	14	0	1	3	0	2	2	0	3	4	0	1	0	1	1	6	0	0	0	0	1	0	0	0	0	0	0	0	0	0	4	11	0	0	0	0	0	0	0	2	0
New.ReferenceOTU171	E-plasma	GTGGCAGCAGCCGCGGTAATACCCGCAGCTCGAGTGGTGGTCACTTTTATTGAGCCTAAAGCGTTTGTAGCCGGATCCGTAAATCTCCAGGAAAATTCCTCCGCTCAACGAAGGACCTTCTGGAGAGACTGCGGATCTAGGGACCGGGTGAGGTTGAATGTACTTCTGGGGTAGGGGTAAAATCCTGTAATCCTGGGAGGACGACCAGTGGCGAAGGCGTTCAACTAGAACGGAGCCGACGGTGAGGAGCGAGGGCTAGGGGAGCAAACCGGATTAGAAACCCTGGTAGTCCGA	60	0.00406273	0	2	0	0	0	0	0	1	0	0	13	0	0	6	2	0	1	0	0	1	0	0	0	1	0	0	4	0	0	0	0	0	24	0	2	0	2	0	1	0	0	0
KC537534.1.916	E-plasma	GTGTGCCAGCAGCCGCGGTAACACCCGCAGCTCGAGTGGTGGTCACTTTTATTGAGCCTAAAGCGTTTGTAGCCGGATCCGTAAATCTCCAGGAAAATTCCTCCGCTCAACGAAGGACCTTCTGGAGAGACTGCGGATCTAGGGACCGGGTGAGGTTGAATGTACTTCTGGGGTAGGGGTAAAATCCTGTAATCCTGGAAGGACGACCGGTGGCGAAGGCGTTCAACTGGAACGGATCCGACGGTGAGGAACGAGGGCTAGGGGAGCAAACCGGATTAGAAACCCTTGTAGTCCGA	55	0.00372417	0	0	0	0	0	0	0	0	0	1	7	0	0	4	1	0	0	0	0	2	0	0	3	1	0	0	24	0	0	0	0	1	4	0	0	2	4	0	0	1	0	0
New.CleanUp.ReferenceOTU256	E-plasma	TGTGGCAGCAGCCGCGGTAACGCCCGCAGCTCGAGTGGTGGTCACTTTTATTGAGCCTAAAGCGTTTGTGGCCGGATCCGTAAATCTCCAGGAAAATTCCTTCGCTCAACGAAGGACCTTCTGGAGAGACTGCGGATCTAGGGACCGGGTGAGGTTGAATGTACTTCTGGGGTAGGGGTAAAATCCTGTAATCCTGGAAGGACGACCGGTGGCGAAGGCGTTCAACTAGAACGGATCCAACGGTGAGGAACGAGGGCTAGGGGAGCAAACCGGATTAGAAACCCTGGTAGTCCGA	49	0.00331789	0	15	0	0	4	0	0	2	1	1	6	0	0	3	1	0	3	0	0	2	0	0	1	0	0	0	5	0	0	0	0	0	5	0	0	0	0	0	0	0	0	0
New.CleanUp.ReferenceOTU7810	E-plasma	TGTGGCAGCAGCCGCGGTAACACCCGCAGCTCGAGTGGTGGTCACTTTTATTGAGCCTAAAGCGTTTGTAGCCGGTTTTGCGAATCTTCAGATAAATTCCTTCGCTCAACGAAGGACCTTCTGGAGAGACTGCGGATCTAGGGACCGGGTGAGGTTGAATGTACTTCTGGGGTAGGGGTAAAATCCTGTAATCCTGGAAGGACGACCGGTGGCGAAGGCGTTCAACTAGAACGGATCCGACGGTGAGGAACGAGGGCTAGGGGAGCAAACCGGATTAGAAACCCGGGTAGTCC	47	0.00318247	9	17	0	3	11	0	4	1	0	1	0	0	0	0	0	0	1	0	0	0	0	0	0	0	0	0	0	0	0	0	0	0	0	0	0	0	0	0	0	0	0	0
New.CleanUp.ReferenceOTU6582	E-plasma	TTTTGCAGCAGCCCCGGTAACACCGGCAGCTCGAGTGGTGGTCACTTTTATTGAGCCTAAAGCGTTTGTAGCCGGATCCGTAAATCTCCAGGAAAATTCCTTCGCTCAACGAAGGACCTTCTGGAGAGACTGCGGATCTAGGGACCGGGTGAGGTGGAATGTACTTCTGGGGTAGGGGTAAAATCCTGTAATCCTGGAAGGACGACCGGTGGCGAAGGCGTTCAACTAGAACGGATCCGACGGTGAGGAACGAGGGCTAGGGGAGCAAACCGGATTAGAAACCCCAGTAGTCCGA	42	0.00284391	0	8	0	1	2	0	0	1	0	1	13	0	0	3	0	1	2	0	0	2	0	0	1	0	0	0	5	0	0	0	0	0	1	0	1	0	0	0	0	0	0	0
New.CleanUp.ReferenceOTU14512	E-plasma	TGTGTCAGCAGCCGCGGTAACACCCGCAGCTCGAGTGGTGGTCACTTTTATTGAGCCTAAAGCGTTTGTAGCCGGATCCGTAAATCTCCAGGAAAATTCCTTCGCTCAACGGATGATCTTCTGAAGAGACTGTAGAACTTGGGACCGGGTGAGGTTGAATGTACTTCCGGGGTAGGGGTAAAATCCTGTAATCCTGGAAGGACAACCGGTGGCGAAGGCGTTCAACTAGAACGGATCCGACGGTGAGGAACGAGGGCTAGGGGAGCAAACCGGATTAGAAACCCCAGTAGTCCGA	42	0.00284391	14	18	0	0	2	0	2	2	0	1	0	0	1	1	0	0	0	0	0	0	0	0	0	0	0	0	0	0	0	0	0	0	1	0	0	0	0	0	0	0	0	0
New.CleanUp.ReferenceOTU33700	E-plasma		37	0.00250535	0	4	0	0	3	1	0	4	0	0	12	0	0	9	2	0	1	0	0	0	0	0	0	0	0	0	0	0	0	0	0	0	1	0	0	0	0	0	0	0	0	0
New.CleanUp.ReferenceOTU12566	E-plasma		30	0.00203136	1	6	0	0	4	0	1	1	0	1	9	0	0	3	0	0	2	0	0	1	0	0	0	0	0	0	0	0	0	0	0	0	0	0	0	0	0	0	0	0	1	0
New.CleanUp.ReferenceOTU11562	E-plasma		29	0.00196365	2	2	0	1	4	0	4	2	0	2	5	0	0	1	0	0	0	0	0	0	0	0	0	0	0	0	6	0	0	0	0	0	0	0	0	0	0	0	0	0	0	0
New.CleanUp.ReferenceOTU32383	E-plasma		28	0.00189594	6	9	0	0	2	0	0	2	0	1	0	1	0	0	0	0	0	0	0	0	0	0	0	0	0	0	0	0	0	0	0	0	4	0	0	0	0	0	0	0	1	2
New.CleanUp.ReferenceOTU2674	E-plasma		28	0.00189594	2	12	0	1	2	0	2	3	0	1	4	0	0	1	0	0	0	0	0	0	0	0	0	0	0	0	0	0	0	0	0	0	0	0	0	0	0	0	0	0	0	0
New.CleanUp.ReferenceOTU28452	E-plasma		27	0.00182823	0	1	0	0	0	0	1	0	0	0	8	0	0	1	2	0	0	0	0	6	0	0	2	0	0	0	3	0	0	0	0	0	2	0	0	0	1	0	0	0	0	0
New.CleanUp.ReferenceOTU20389	E-plasma		27	0.00182823	0	0	0	0	0	0	0	0	0	0	0	0	0	0	0	0	0	0	0	0	0	0	0	0	0	0	0	0	0	0	0	1	17	0	2	3	4	0	0	0	0	0
New.CleanUp.ReferenceOTU10992	E-plasma		23	0.00155738	0	0	0	0	0	0	0	0	0	0	0	0	0	0	0	0	0	0	0	0	0	0	0	0	0	0	0	0	0	0	0	0	15	0	3	0	5	0	0	0	0	0
New.CleanUp.ReferenceOTU36602	E-plasma		23	0.00155738	3	6	0	1	5	0	0	1	0	0	1	0	0	0	2	0	2	0	0	0	0	0	0	0	0	0	0	0	0	0	0	1	0	0	0	0	0	0	0	0	0	1
New.CleanUp.ReferenceOTU35329	E-plasma		22	0.00148967	0	1	0	0	0	0	0	0	0	0	9	1	0	4	1	0	1	0	0	1	0	0	1	0	0	0	2	0	0	0	0	0	0	0	0	0	1	0	0	0	0	0
New.CleanUp.ReferenceOTU21284	E-plasma		22	0.00148967	0	1	0	2	0	0	0	0	0	0	1	0	0	0	0	0	0	0	0	0	0	0	0	0	0	0	0	0	0	0	0	2	10	0	0	0	2	0	0	0	2	2
New.CleanUp.ReferenceOTU32076	E-plasma		20	0.00135424	3	9	0	2	3	0	0	0	0	1	0	0	1	0	0	0	1	0	0	0	0	0	0	0	0	0	0	0	0	0	0	0	0	0	0	0	0	0	0	0	0	0
New.CleanUp.ReferenceOTU23310	E-plasma		19	0.00128653	0	0	0	0	0	0	0	0	0	0	0	0	0	0	0	0	0	0	0	0	0	0	0	0	0	0	0	0	0	0	0	4	9	1	0	1	4	0	0	0	0	0
New.CleanUp.ReferenceOTU17570	E-plasma		19	0.00128653	0	0	0	0	0	0	0	1	0	1	1	0	0	2	0	0	0	0	0	1	0	0	0	0	0	0	4	0	0	0	0	0	5	0	0	0	1	0	0	1	1	1
New.CleanUp.ReferenceOTU8787	E-plasma		19	0.00128653	0	1	0	0	0	0	0	1	0	0	10	0	0	5	1	0	1	0	0	0	0	0	0	0	0	0	0	0	0	0	0	0	0	0	0	0	0	0	0	0	0	0
New.CleanUp.ReferenceOTU24985	E-plasma		19	0.00128653	0	0	0	0	0	0	0	0	0	1	1	0	2	5	0	1	3	0	0	0	0	0	0	0	0	0	0	0	0	0	0	0	6	0	0	0	0	0	0	0	0	0
New.CleanUp.ReferenceOTU11626	E-plasma		19	0.00128653	7	8	0	0	2	0	1	1	0	0	0	0	0	0	0	0	0	0	0	0	0	0	0	0	0	0	0	0	0	0	0	0	0	0	0	0	0	0	0	0	0	0
New.CleanUp.ReferenceOTU7882	E-plasma		18	0.00121882	0	1	0	0	0	0	0	0	0	3	5	0	0	3	0	0	2	0	0	1	0	0	0	0	0	0	1	0	0	0	0	0	0	0	0	0	0	0	0	0	2	0
New.CleanUp.ReferenceOTU15429	E-plasma		18	0.00121882	0	0	0	0	0	0	0	0	0	0	0	0	0	0	0	0	0	0	0	0	0	0	0	0	0	0	0	0	0	0	0	4	14	0	0	0	0	0	0	0	0	0
New.CleanUp.ReferenceOTU31991	E-plasma		18	0.00121882	1	0	0	0	1	0	0	0	0	3	6	0	2	2	1	1	0	0	0	0	0	0	0	0	0	0	0	0	0	0	0	0	1	0	0	0	0	0	0	0	0	0
New.CleanUp.ReferenceOTU31855	E-plasma		17	0.00115111	0	0	0	0	3	0	0	1	0	0	2	0	0	2	0	0	0	0	0	0	0	0	1	0	0	0	1	0	0	0	0	0	6	0	0	0	1	0	0	0	0	0
New.CleanUp.ReferenceOTU31032	E-plasma		17	0.00115111	0	3	0	0	0	0	0	3	0	0	3	0	1	6	1	0	0	0	0	0	0	0	0	0	0	0	0	0	0	0	0	0	0	0	0	0	0	0	0	0	0	0
New.CleanUp.ReferenceOTU28397	E-plasma		16	0.00108339	0	0	0	0	0	0	0	0	0	1	10	0	0	3	0	0	0	0	0	1	0	0	0	0	0	0	1	0	0	0	0	0	0	0	0	0	0	0	0	0	0	0
New.CleanUp.ReferenceOTU35542	E-plasma		15	0.00101568	0	0	0	0	0	0	2	3	0	0	0	0	0	0	0	0	0	0	0	0	0	0	0	1	0	0	9	0	0	0	0	0	0	0	0	0	0	0	0	0	0	0
New.CleanUp.ReferenceOTU1474	E-plasma		15	0.00101568	0	4	0	0	1	0	0	0	0	0	5	0	0	3	1	0	0	0	0	0	0	0	0	0	0	0	0	0	0	0	0	0	0	0	1	0	0	0	0	0	0	0
New.CleanUp.ReferenceOTU27561	E-plasma		15	0.00101568	0	10	0	0	0	0	1	3	0	0	0	0	0	0	0	0	1	0	0	0	0	0	0	0	0	0	0	0	0	0	0	0	0	0	0	0	0	0	0	0	0	0
New.CleanUp.ReferenceOTU24880	E-plasma		15	0.00101568	0	0	0	0	0	0	0	1	0	0	0	0	0	0	0	0	0	0	0	0	0	0	0	0	0	0	0	0	0	0	0	0	0	0	0	0	0	0	0	0	14	0
New.CleanUp.ReferenceOTU16713	E-plasma		14	0.00094797	0	0	0	0	0	0	0	0	0	0	0	0	0	0	0	0	0	0	0	0	0	0	0	0	0	0	0	0	0	0	0	1	10	0	2	0	1	0	0	0	0	0
New.CleanUp.ReferenceOTU25826	E-plasma		14	0.00094797	0	0	0	0	0	0	0	0	0	0	0	0	0	0	0	0	0	0	0	0	0	0	0	0	0	0	0	0	0	0	0	0	10	0	0	0	4	0	0	0	0	0
New.CleanUp.ReferenceOTU31530	E-plasma		14	0.00094797	0	0	0	0	0	0	0	0	0	0	0	0	0	0	0	0	0	0	0	0	0	0	0	0	0	0	0	0	0	0	0	3	4	0	1	6	0	0	0	0	0	0
New.CleanUp.ReferenceOTU34929	E-plasma		13	0.000880258	0	0	0	0	0	0	0	0	0	0	0	0	0	0	0	0	0	0	0	0	0	0	0	0	0	0	0	0	0	0	0	0	9	0	1	1	2	0	0	0	0	0
New.CleanUp.ReferenceOTU5853	E-plasma		13	0.000880258	1	0	0	0	1	0	1	1	0	0	3	0	0	0	0	0	1	0	0	3	0	0	0	0	0	0	1	0	0	0	0	0	1	0	0	0	0	0	0	0	0	0
New.CleanUp.ReferenceOTU36064	E-plasma		12	0.000812546	0	0	0	0	0	0	0	0	0	1	3	0	1	5	1	0	0	0	0	0	0	0	0	0	0	0	1	0	0	0	0	0	0	0	0	0	0	0	0	0	0	0
New.CleanUp.ReferenceOTU30243	E-plasma		12	0.000812546	0	0	0	0	0	0	0	0	0	0	0	0	0	0	0	0	0	0	0	0	0	0	0	0	0	0	0	0	0	0	0	0	9	0	0	0	3	0	0	0	0	0
New.CleanUp.ReferenceOTU35388	E-plasma		12	0.000812546	0	0	0	0	0	0	0	0	0	0	0	0	0	0	0	0	0	0	0	0	0	0	0	0	0	0	0	0	0	0	0	2	10	0	0	0	0	0	0	0	0	0
New.CleanUp.ReferenceOTU37985	E-plasma		12	0.000812546	0	4	0	0	2	0	1	0	0	1	1	0	0	1	0	1	0	0	0	0	0	0	0	0	0	0	1	0	0	0	0	0	0	0	0	0	0	0	0	0	0	0
New.CleanUp.ReferenceOTU38244	E-plasma		12	0.000812546	0	0	0	0	0	0	0	0	0	0	0	0	1	0	0	0	0	0	0	0	0	1	0	0	1	0	0	0	0	0	0	0	0	0	0	4	4	0	0	0	0	1
New.CleanUp.ReferenceOTU31864	E-plasma		11	0.000744834	0	0	0	0	0	0	0	0	0	0	0	0	0	0	0	0	0	0	0	0	0	0	0	0	0	0	0	0	0	0	0	0	7	0	1	0	3	0	0	0	0	0
New.CleanUp.ReferenceOTU30748	E-plasma		10	0.000677121	0	1	0	0	0	0	0	1	0	2	1	0	0	0	0	0	0	0	0	0	0	0	0	1	0	0	3	0	0	0	0	0	1	0	0	0	0	0	0	0	0	0
New.CleanUp.ReferenceOTU31623	E-plasma		10	0.000677121	1	0	0	0	0	0	0	8	0	0	0	0	0	0	0	0	0	0	0	0	0	0	0	0	0	0	0	0	0	0	0	0	0	0	0	0	0	0	0	0	0	1
New.CleanUp.ReferenceOTU23773	E-plasma		10	0.000677121	0	5	0	0	2	0	1	0	0	0	0	0	0	0	1	0	0	0	0	0	0	0	0	0	0	0	0	0	0	0	0	0	1	0	0	0	0	0	0	0	0	0
New.CleanUp.ReferenceOTU23504	E-plasma		9	0.000609409	0	0	0	0	0	0	0	0	0	0	0	0	0	0	0	0	0	0	0	0	0	0	0	0	0	0	0	0	0	0	0	2	5	0	0	2	0	0	0	0	0	0
New.CleanUp.ReferenceOTU37467	E-plasma		9	0.000609409	0	0	0	0	0	0	0	0	0	0	0	0	0	0	0	0	0	0	0	0	0	0	0	0	0	0	0	0	0	0	0	0	9	0	0	0	0	0	0	0	0	0
New.CleanUp.ReferenceOTU20781	E-plasma		9	0.000609409	0	0	0	0	0	0	0	0	0	0	0	0	0	0	0	0	0	0	0	0	0	0	0	0	0	0	0	0	0	0	0	1	3	0	2	2	1	0	0	0	0	0
New.CleanUp.ReferenceOTU4157	E-plasma		9	0.000609409	0	1	0	0	0	0	0	3	0	0	2	0	0	0	1	0	0	0	0	0	0	0	0	0	0	1	0	0	0	0	0	0	1	0	0	0	0	0	0	0	0	0
New.CleanUp.ReferenceOTU5939	E-plasma		9	0.000609409	0	0	0	0	0	0	0	0	0	1	0	0	0	0	0	0	0	0	0	1	0	1	0	1	0	0	2	0	0	0	0	0	1	0	0	0	2	0	0	0	0	0
New.CleanUp.ReferenceOTU38276	E-plasma		9	0.000609409	0	0	0	0	0	0	0	1	0	0	4	0	0	2	1	0	0	0	0	1	0	0	0	0	0	0	0	0	0	0	0	0	0	0	0	0	0	0	0	0	0	0
New.CleanUp.ReferenceOTU36491	E-plasma		8	0.000541697	0	0	0	0	0	0	0	0	0	0	3	0	0	2	0	0	0	0	0	0	0	0	0	0	0	0	1	0	0	0	0	0	1	0	1	0	0	0	0	0	0	0
New.CleanUp.ReferenceOTU23912	E-plasma		8	0.000541697	0	0	0	0	0	0	0	0	0	0	0	0	0	0	0	0	0	0	0	0	0	0	0	0	0	0	0	0	0	0	0	0	5	0	1	1	1	0	0	0	0	0
New.CleanUp.ReferenceOTU35367	E-plasma		8	0.000541697	0	2	0	0	1	0	0	0	0	0	2	0	0	2	0	0	0	0	0	1	0	0	0	0	0	0	0	0	0	0	0	0	0	0	0	0	0	0	0	0	0	0
New.CleanUp.ReferenceOTU28154	E-plasma		8	0.000541697	0	0	0	0	0	0	0	0	0	0	0	0	0	0	0	0	0	0	0	0	0	0	0	0	0	0	0	0	0	0	0	1	6	0	0	0	1	0	0	0	0	0
New.CleanUp.ReferenceOTU5475	E-plasma		8	0.000541697	4	2	0	0	1	0	0	0	0	0	0	0	0	0	0	0	0	0	0	0	0	0	0	0	0	0	0	0	0	0	0	0	1	0	0	0	0	0	0	0	0	0
New.CleanUp.ReferenceOTU12954	E-plasma		7	0.000473985	2	1	0	0	0	0	1	3	0	0	0	0	0	0	0	0	0	0	0	0	0	0	0	0	0	0	0	0	0	0	0	0	0	0	0	0	0	0	0	0	0	0
New.CleanUp.ReferenceOTU13402	E-plasma		7	0.000473985	0	0	0	0	0	0	0	0	0	0	5	0	0	1	0	0	0	0	0	0	0	0	0	0	0	0	1	0	0	0	0	0	0	0	0	0	0	0	0	0	0	0
New.CleanUp.ReferenceOTU36500	E-plasma		7	0.000473985	0	0	0	0	0	0	0	0	0	0	0	0	0	2	0	0	1	0	0	0	0	0	0	0	0	0	1	0	0	0	0	0	2	0	0	0	1	0	0	0	0	0
New.CleanUp.ReferenceOTU12919	E-plasma		7	0.000473985	0	0	0	0	1	0	0	0	0	0	0	0	0	0	0	0	0	0	0	0	0	0	0	0	0	0	0	0	0	0	0	0	6	0	0	0	0	0	0	0	0	0
New.CleanUp.ReferenceOTU28414	E-plasma		6	0.000406273	0	4	0	0	1	0	0	1	0	0	0	0	0	0	0	0	0	0	0	0	0	0	0	0	0	0	0	0	0	0	0	0	0	0	0	0	0	0	0	0	0	0
New.CleanUp.ReferenceOTU32322	E-plasma		6	0.000406273	0	0	0	0	0	0	0	0	0	0	0	0	0	0	0	0	0	0	0	0	0	0	0	0	0	0	0	0	0	0	0	0	6	0	0	0	0	0	0	0	0	0
New.CleanUp.ReferenceOTU35633	E-plasma		6	0.000406273	1	1	0	0	2	0	0	1	0	0	1	0	0	0	0	0	0	0	0	0	0	0	0	0	0	0	0	0	0	0	0	0	0	0	0	0	0	0	0	0	0	0
New.CleanUp.ReferenceOTU17069	E-plasma		6	0.000406273	0	1	0	0	0	0	1	0	0	0	0	0	0	0	1	0	0	0	0	0	0	0	0	0	0	0	0	0	0	0	0	0	1	0	1	0	0	0	0	0	1	0
New.CleanUp.ReferenceOTU20314	E-plasma		6	0.000406273	0	0	0	0	0	0	0	0	0	0	0	0	0	0	0	0	0	0	0	0	0	0	0	0	0	0	0	0	0	0	0	2	3	0	0	1	0	0	0	0	0	0
New.CleanUp.ReferenceOTU30449	E-plasma		5	0.000338561	0	0	0	0	0	0	0	0	0	0	0	0	0	0	0	0	0	0	0	0	0	0	0	0	0	0	0	0	0	0	0	0	0	0	0	0	0	0	0	0	0	5
New.CleanUp.ReferenceOTU28963	E-plasma		5	0.000338561	0	0	0	0	0	0	0	0	0	0	0	0	0	0	0	0	0	0	0	0	0	1	0	0	0	0	0	0	0	0	0	0	0	0	0	0	0	0	1	0	2	1
New.CleanUp.ReferenceOTU24563	E-plasma		5	0.000338561	0	0	0	0	0	0	0	0	0	0	0	0	0	0	0	0	0	0	1	0	0	1	0	0	0	0	0	0	0	0	0	1	0	0	0	0	0	0	0	0	2	0
New.CleanUp.ReferenceOTU30639	E-plasma		5	0.000338561	1	0	0	0	0	0	0	0	0	0	0	0	0	0	0	0	0	0	0	0	0	0	0	0	0	0	0	0	0	0	0	1	3	0	0	0	0	0	0	0	0	0
New.CleanUp.ReferenceOTU23068	E-plasma		5	0.000338561	0	0	0	0	0	0	0	0	0	0	0	0	0	0	0	0	0	0	0	0	0	0	0	0	0	0	0	0	0	0	0	2	3	0	0	0	0	0	0	0	0	0
New.CleanUp.ReferenceOTU559	E-plasma		5	0.000338561	0	0	0	0	0	0	0	0	0	0	0	0	0	0	0	0	0	0	0	0	0	0	0	0	0	0	0	0	0	0	0	1	3	0	1	0	0	0	0	0	0	0
New.CleanUp.ReferenceOTU13817	E-plasma		5	0.000338561	0	0	0	0	0	0	0	0	0	0	1	1	0	0	0	0	0	0	0	0	0	0	0	0	0	0	1	0	0	0	0	0	2	0	0	0	0	0	0	0	0	0
New.CleanUp.ReferenceOTU31578	E-plasma		5	0.000338561	0	0	0	0	0	0	0	0	0	0	0	0	0	0	0	0	0	0	0	0	0	0	1	0	0	1	3	0	0	0	0	0	0	0	0	0	0	0	0	0	0	0
New.CleanUp.ReferenceOTU5353	E-plasma		5	0.000338561	0	0	0	0	0	0	0	0	0	0	0	0	0	0	0	0	0	0	0	0	0	0	0	0	0	0	0	0	0	0	0	0	0	0	0	0	0	0	0	0	0	5
New.CleanUp.ReferenceOTU38347	E-plasma		5	0.000338561	0	0	0	0	0	0	0	0	0	0	0	0	0	0	0	0	0	0	0	0	0	0	0	0	0	0	0	0	0	0	0	0	2	0	1	0	2	0	0	0	0	0
New.CleanUp.ReferenceOTU32707	E-plasma		5	0.000338561	0	0	0	0	0	0	0	0	0	0	0	0	0	0	0	0	0	0	0	1	1	0	0	0	0	0	2	0	0	0	0	0	1	0	0	0	0	0	0	0	0	0
New.CleanUp.ReferenceOTU34918	E-plasma		5	0.000338561	0	1	0	0	1	0	0	0	0	0	2	0	0	0	0	0	0	0	0	0	0	0	0	0	0	0	0	0	0	0	0	0	0	0	0	0	1	0	0	0	0	0
New.CleanUp.ReferenceOTU20412	E-plasma		5	0.000338561	0	0	0	0	0	0	0	0	0	0	0	0	0	0	0	0	0	0	0	1	0	0	0	0	0	0	3	0	0	0	0	0	0	0	1	0	0	0	0	0	0	0
New.CleanUp.ReferenceOTU15038	E-plasma		5	0.000338561	0	1	0	0	0	0	2	1	0	1	0	0	0	0	0	0	0	0	0	0	0	0	0	0	0	0	0	0	0	0	0	0	0	0	0	0	0	0	0	0	0	0
New.CleanUp.ReferenceOTU19575	E-plasma		5	0.000338561	0	0	0	0	1	0	0	1	0	0	0	0	0	1	0	0	0	0	0	0	0	0	0	1	0	0	0	0	0	0	0	0	1	0	0	0	0	0	0	0	0	0
New.CleanUp.ReferenceOTU26619	E-plasma		5	0.000338561	0	0	0	0	0	0	0	0	0	1	1	0	0	1	0	0	0	0	0	0	0	0	0	0	0	0	1	0	0	0	0	0	0	0	0	0	0	0	0	1	0	0
New.CleanUp.ReferenceOTU4704	E-plasma		5	0.000338561	2	2	0	0	1	0	0	0	0	0	0	0	0	0	0	0	0	0	0	0	0	0	0	0	0	0	0	0	0	0	0	0	0	0	0	0	0	0	0	0	0	0
New.CleanUp.ReferenceOTU33594	E-plasma		5	0.000338561	0	0	0	0	0	0	0	0	0	0	0	0	0	0	0	0	0	0	0	1	0	0	0	0	1	0	0	0	0	0	0	0	1	0	0	1	1	0	0	0	0	0
New.CleanUp.ReferenceOTU15341	E-plasma		5	0.000338561	0	3	0	0	2	0	0	0	0	0	0	0	0	0	0	0	0	0	0	0	0	0	0	0	0	0	0	0	0	0	0	0	0	0	0	0	0	0	0	0	0	0
New.CleanUp.ReferenceOTU7641	E-plasma		4	0.000270849	0	0	0	0	1	0	0	0	0	0	1	0	0	0	1	0	0	0	0	0	0	0	0	0	0	0	0	0	0	0	0	0	0	0	0	0	0	0	0	1	0	0
New.CleanUp.ReferenceOTU28970	E-plasma		4	0.000270849	0	2	0	0	0	0	0	0	0	0	2	0	0	0	0	0	0	0	0	0	0	0	0	0	0	0	0	0	0	0	0	0	0	0	0	0	0	0	0	0	0	0
New.CleanUp.ReferenceOTU24838	E-plasma		4	0.000270849	0	0	0	0	0	0	1	0	0	0	1	0	0	0	1	0	0	0	0	0	0	0	0	0	0	0	0	1	0	0	0	0	0	0	0	0	0	0	0	0	0	0
KC537462.1.916	E-plasma		4	0.000270849	2	0	0	0	0	0	1	1	0	0	0	0	0	0	0	0	0	0	0	0	0	0	0	0	0	0	0	0	0	0	0	0	0	0	0	0	0	0	0	0	0	0
New.CleanUp.ReferenceOTU20514	E-plasma		4	0.000270849	1	0	0	0	0	0	0	0	0	1	2	0	0	0	0	0	0	0	0	0	0	0	0	0	0	0	0	0	0	0	0	0	0	0	0	0	0	0	0	0	0	0
New.CleanUp.ReferenceOTU4357	E-plasma		4	0.000270849	0	1	0	1	0	0	0	1	0	1	0	0	0	0	0	0	0	0	0	0	0	0	0	0	0	0	0	0	0	0	0	0	0	0	0	0	0	0	0	0	0	0
New.CleanUp.ReferenceOTU1299	E-plasma		4	0.000270849	0	0	0	0	0	0	0	0	0	0	0	0	0	0	0	0	0	0	0	0	0	0	0	0	0	0	0	0	0	0	0	0	0	0	0	0	0	0	0	0	0	4
New.CleanUp.ReferenceOTU32847	E-plasma		4	0.000270849	0	0	0	0	0	0	0	1	0	0	0	0	0	0	0	0	0	0	0	0	0	0	0	0	0	0	0	1	0	0	0	0	0	0	0	0	0	0	0	1	0	1
New.CleanUp.ReferenceOTU29403	E-plasma		4	0.000270849	0	0	0	0	0	0	0	0	0	0	1	0	0	1	0	0	0	0	0	0	0	0	0	0	0	1	1	0	0	0	0	0	0	0	0	0	0	0	0	0	0	0
New.CleanUp.ReferenceOTU606	E-plasma		4	0.000270849	0	0	0	0	0	0	0	0	0	0	0	0	0	0	0	0	0	0	0	0	0	0	0	0	0	0	0	0	0	0	0	0	1	0	0	0	0	0	0	0	0	3
New.CleanUp.ReferenceOTU4020	E-plasma		4	0.000270849	0	0	0	0	0	0	0	0	0	0	0	0	0	0	0	0	0	0	0	0	0	0	0	0	0	0	0	0	0	0	0	0	2	0	0	2	0	0	0	0	0	0
New.CleanUp.ReferenceOTU12272	E-plasma		4	0.000270849	0	0	0	0	0	0	0	0	0	1	2	0	0	1	0	0	0	0	0	0	0	0	0	0	0	0	0	0	0	0	0	0	0	0	0	0	0	0	0	0	0	0
New.CleanUp.ReferenceOTU22991	E-plasma		4	0.000270849	0	0	0	0	0	0	0	1	0	0	1	0	0	0	0	0	0	0	0	0	0	0	0	0	0	0	0	0	0	0	0	0	1	0	0	0	1	0	0	0	0	0
New.CleanUp.ReferenceOTU23936	E-plasma		4	0.000270849	1	2	0	0	1	0	0	0	0	0	0	0	0	0	0	0	0	0	0	0	0	0	0	0	0	0	0	0	0	0	0	0	0	0	0	0	0	0	0	0	0	0
New.CleanUp.ReferenceOTU20259	E-plasma		4	0.000270849	1	0	0	0	2	0	0	0	0	0	0	0	0	0	0	0	0	0	0	0	0	0	0	0	0	0	0	0	0	0	0	0	1	0	0	0	0	0	0	0	0	0
New.CleanUp.ReferenceOTU25297	E-plasma		4	0.000270849	0	2	0	0	1	0	0	0	0	0	0	0	0	0	0	0	0	0	0	0	0	0	0	0	0	0	0	0	0	0	0	0	0	0	0	0	1	0	0	0	0	0
New.CleanUp.ReferenceOTU27176	E-plasma		4	0.000270849	0	0	0	0	0	0	0	0	0	0	0	0	0	0	0	0	0	0	0	0	0	0	0	0	0	0	0	0	0	0	0	0	3	0	0	0	1	0	0	0	0	0
New.CleanUp.ReferenceOTU12308	E-plasma		4	0.000270849	0	0	0	0	0	0	0	0	0	0	1	0	0	0	0	0	0	0	0	0	0	0	0	0	0	0	2	0	0	0	0	0	0	0	0	0	1	0	0	0	0	0
New.CleanUp.ReferenceOTU30543	E-plasma		4	0.000270849	1	0	0	2	0	0	0	1	0	0	0	0	0	0	0	0	0	0	0	0	0	0	0	0	0	0	0	0	0	0	0	0	0	0	0	0	0	0	0	0	0	0
New.CleanUp.ReferenceOTU32720	E-plasma		4	0.000270849	0	0	0	0	0	0	1	0	0	0	0	0	0	0	0	0	0	0	0	0	0	0	0	0	0	0	0	0	0	0	0	1	2	0	0	0	0	0	0	0	0	0
New.CleanUp.ReferenceOTU38233	E-plasma		4	0.000270849	0	2	0	0	0	0	0	0	0	1	0	0	0	0	0	0	0	0	0	1	0	0	0	0	0	0	0	0	0	0	0	0	0	0	0	0	0	0	0	0	0	0
New.CleanUp.ReferenceOTU2977	E-plasma		4	0.000270849	0	0	0	0	0	0	0	0	0	0	1	1	0	1	0	0	0	0	0	0	0	0	0	0	0	0	1	0	0	0	0	0	0	0	0	0	0	0	0	0	0	0
New.CleanUp.ReferenceOTU14131	E-plasma		4	0.000270849	0	0	0	0	0	0	0	0	0	1	1	0	0	1	0	0	1	0	0	0	0	0	0	0	0	0	0	0	0	0	0	0	0	0	0	0	0	0	0	0	0	0
New.CleanUp.ReferenceOTU38709	E-plasma		4	0.000270849	0	0	0	0	0	0	0	0	0	0	0	0	0	0	0	0	0	0	1	0	0	1	0	0	0	0	2	0	0	0	0	0	0	0	0	0	0	0	0	0	0	0
New.CleanUp.ReferenceOTU36436	E-plasma		4	0.000270849	1	1	0	1	0	0	0	0	0	1	0	0	0	0	0	0	0	0	0	0	0	0	0	0	0	0	0	0	0	0	0	0	0	0	0	0	0	0	0	0	0	0
New.CleanUp.ReferenceOTU7539	E-plasma		4	0.000270849	0	0	0	0	0	0	0	0	0	0	0	0	0	0	0	0	0	0	0	0	0	0	0	0	0	0	0	0	0	0	0	0	0	0	0	0	0	0	0	0	0	4
New.CleanUp.ReferenceOTU32435	E-plasma		4	0.000270849	0	0	0	0	0	0	0	0	0	0	0	0	0	0	0	0	0	0	0	0	0	0	0	0	0	0	0	0	0	0	0	0	0	0	0	0	0	0	0	0	4	0
New.CleanUp.ReferenceOTU20779	E-plasma		4	0.000270849	0	1	0	0	0	0	0	0	0	1	1	0	0	0	0	0	0	0	0	0	0	0	0	0	0	0	0	0	0	0	0	0	0	0	0	0	0	0	0	0	1	0
New.CleanUp.ReferenceOTU21795	E-plasma		4	0.000270849	0	0	0	0	0	0	0	0	0	1	0	0	0	1	0	0	0	0	0	0	0	0	0	0	0	0	1	0	0	0	0	0	1	0	0	0	0	0	0	0	0	0
New.CleanUp.ReferenceOTU25871	E-plasma		4	0.000270849	0	0	0	0	0	0	0	0	0	2	1	0	0	0	0	0	0	0	0	0	0	0	0	0	0	0	0	0	0	0	0	1	0	0	0	0	0	0	0	0	0	0
New.CleanUp.ReferenceOTU10577	E-plasma		4	0.000270849	0	0	0	0	0	0	0	4	0	0	0	0	0	0	0	0	0	0	0	0	0	0	0	0	0	0	0	0	0	0	0	0	0	0	0	0	0	0	0	0	0	0
New.CleanUp.ReferenceOTU9384	E-plasma		3	0.000203136	0	0	0	0	0	0	0	0	0	1	1	0	0	1	0	0	0	0	0	0	0	0	0	0	0	0	0	0	0	0	0	0	0	0	0	0	0	0	0	0	0	0
New.CleanUp.ReferenceOTU7420	E-plasma		3	0.000203136	2	0	0	0	0	0	0	1	0	0	0	0	0	0	0	0	0	0	0	0	0	0	0	0	0	0	0	0	0	0	0	0	0	0	0	0	0	0	0	0	0	0
New.CleanUp.ReferenceOTU5818	E-plasma		3	0.000203136	0	0	0	0	0	0	0	0	0	0	0	0	0	1	0	0	0	0	0	0	0	0	0	0	0	0	0	0	0	0	0	0	0	0	0	0	0	0	2	0	0	0
New.CleanUp.ReferenceOTU37531	E-plasma		3	0.000203136	0	1	0	0	1	0	0	0	0	1	0	0	0	0	0	0	0	0	0	0	0	0	0	0	0	0	0	0	0	0	0	0	0	0	0	0	0	0	0	0	0	0
New.CleanUp.ReferenceOTU28478	E-plasma		3	0.000203136	0	1	0	0	0	0	0	0	0	0	0	0	0	0	0	0	0	0	0	0	0	0	0	0	0	0	0	0	0	0	0	0	0	0	0	0	0	0	2	0	0	0
New.CleanUp.ReferenceOTU23851	E-plasma		3	0.000203136	0	0	0	0	0	0	0	0	0	0	0	0	0	0	0	0	0	0	0	0	0	0	0	0	0	0	3	0	0	0	0	0	0	0	0	0	0	0	0	0	0	0
New.CleanUp.ReferenceOTU13869	E-plasma		3	0.000203136	0	0	0	0	0	0	0	0	0	0	2	0	0	1	0	0	0	0	0	0	0	0	0	0	0	0	0	0	0	0	0	0	0	0	0	0	0	0	0	0	0	0
New.CleanUp.ReferenceOTU18978	E-plasma		3	0.000203136	0	0	0	0	0	0	0	0	0	0	0	0	0	0	0	0	0	0	0	0	0	0	0	0	0	0	0	0	0	0	0	1	1	0	0	0	1	0	0	0	0	0
New.CleanUp.ReferenceOTU39416	E-plasma		3	0.000203136	0	0	0	0	0	0	0	1	0	0	0	0	0	0	0	0	0	0	0	0	0	0	0	0	0	0	0	0	0	0	0	0	1	0	0	0	1	0	0	0	0	0
New.CleanUp.ReferenceOTU3429	E-plasma		3	0.000203136	0	0	0	0	0	0	0	3	0	0	0	0	0	0	0	0	0	0	0	0	0	0	0	0	0	0	0	0	0	0	0	0	0	0	0	0	0	0	0	0	0	0
New.CleanUp.ReferenceOTU7143	E-plasma		3	0.000203136	0	0	0	0	0	0	0	0	0	1	0	0	0	0	0	0	0	0	0	0	0	1	0	0	0	0	0	0	0	0	0	0	0	0	0	0	0	0	0	0	1	0
New.CleanUp.ReferenceOTU9186	E-plasma		3	0.000203136	0	2	0	0	0	0	0	0	0	0	0	0	0	0	1	0	0	0	0	0	0	0	0	0	0	0	0	0	0	0	0	0	0	0	0	0	0	0	0	0	0	0
New.CleanUp.ReferenceOTU1135	E-plasma		3	0.000203136	0	0	0	0	0	0	0	0	0	0	1	0	0	1	0	0	0	0	0	0	0	0	0	0	0	0	0	0	0	0	0	0	0	0	1	0	0	0	0	0	0	0
New.CleanUp.ReferenceOTU14345	E-plasma		3	0.000203136	0	0	0	0	0	0	0	0	0	0	2	0	0	1	0	0	0	0	0	0	0	0	0	0	0	0	0	0	0	0	0	0	0	0	0	0	0	0	0	0	0	0
New.CleanUp.ReferenceOTU15824	E-plasma		3	0.000203136	0	0	0	0	0	0	0	0	0	0	2	0	0	0	0	0	0	0	0	1	0	0	0	0	0	0	0	0	0	0	0	0	0	0	0	0	0	0	0	0	0	0
New.CleanUp.ReferenceOTU139	E-plasma		3	0.000203136	0	0	0	0	0	0	0	0	0	0	0	0	0	0	0	0	0	0	0	1	0	0	0	0	0	0	2	0	0	0	0	0	0	0	0	0	0	0	0	0	0	0
New.CleanUp.ReferenceOTU5338	E-plasma		3	0.000203136	0	0	0	0	0	0	0	0	0	0	2	0	0	0	0	0	0	0	0	0	0	0	0	0	0	0	1	0	0	0	0	0	0	0	0	0	0	0	0	0	0	0
New.CleanUp.ReferenceOTU5900	E-plasma		3	0.000203136	0	0	0	0	0	0	0	0	0	0	0	0	0	0	0	0	0	0	0	0	0	0	0	0	0	0	0	0	0	0	0	0	2	0	0	0	1	0	0	0	0	0
New.CleanUp.ReferenceOTU7312	E-plasma		3	0.000203136	0	0	0	0	0	0	0	0	0	0	0	0	0	0	0	0	0	0	0	0	0	0	0	0	0	0	0	0	0	0	0	2	1	0	0	0	0	0	0	0	0	0
New.CleanUp.ReferenceOTU38446	E-plasma		3	0.000203136	0	0	0	0	0	0	0	0	0	0	2	0	0	0	0	0	0	0	0	0	0	0	0	0	0	0	1	0	0	0	0	0	0	0	0	0	0	0	0	0	0	0
New.CleanUp.ReferenceOTU28975	E-plasma		3	0.000203136	0	1	0	0	0	0	0	1	0	0	0	0	0	0	0	0	0	0	0	0	0	0	0	0	0	0	0	0	0	0	0	0	0	0	0	0	1	0	0	0	0	0
New.CleanUp.ReferenceOTU9519	E-plasma		3	0.000203136	0	2	0	0	0	0	0	1	0	0	0	0	0	0	0	0	0	0	0	0	0	0	0	0	0	0	0	0	0	0	0	0	0	0	0	0	0	0	0	0	0	0
New.CleanUp.ReferenceOTU38986	E-plasma		3	0.000203136	0	0	0	0	0	0	0	0	0	0	1	0	0	0	0	0	0	0	0	1	0	0	0	0	0	0	0	0	0	0	0	0	1	0	0	0	0	0	0	0	0	0
New.CleanUp.ReferenceOTU5883	E-plasma		3	0.000203136	0	0	0	0	0	0	1	0	0	0	1	0	0	0	0	0	0	0	0	0	0	0	0	0	0	0	0	0	0	0	0	0	1	0	0	0	0	0	0	0	0	0
New.CleanUp.ReferenceOTU215	E-plasma		3	0.000203136	0	1	0	0	2	0	0	0	0	0	0	0	0	0	0	0	0	0	0	0	0	0	0	0	0	0	0	0	0	0	0	0	0	0	0	0	0	0	0	0	0	0
New.CleanUp.ReferenceOTU16705	E-plasma		3	0.000203136	0	0	0	0	1	0	0	0	0	0	0	0	0	0	0	0	0	0	0	0	0	0	0	0	0	0	0	0	0	0	0	0	0	0	0	1	1	0	0	0	0	0
New.CleanUp.ReferenceOTU6367	E-plasma		3	0.000203136	0	0	0	0	0	0	0	0	0	1	0	0	0	0	0	0	0	0	0	0	0	0	0	0	0	0	1	0	0	0	0	0	1	0	0	0	0	0	0	0	0	0
New.CleanUp.ReferenceOTU8572	E-plasma		3	0.000203136	0	0	0	0	0	0	0	0	0	0	0	0	0	0	0	0	0	0	0	0	0	0	0	0	0	0	0	0	0	0	0	0	3	0	0	0	0	0	0	0	0	0
New.CleanUp.ReferenceOTU18458	E-plasma		3	0.000203136	1	1	0	0	0	0	0	0	0	0	0	0	0	0	0	0	0	0	0	0	0	0	0	0	0	0	0	0	0	0	0	0	1	0	0	0	0	0	0	0	0	0
New.CleanUp.ReferenceOTU29871	E-plasma		3	0.000203136	0	0	0	0	3	0	0	0	0	0	0	0	0	0	0	0	0	0	0	0	0	0	0	0	0	0	0	0	0	0	0	0	0	0	0	0	0	0	0	0	0	0
New.CleanUp.ReferenceOTU39748	E-plasma		3	0.000203136	0	0	0	0	0	0	0	0	0	0	0	0	0	0	0	0	0	0	0	0	0	0	0	0	0	0	0	0	0	0	0	1	1	0	0	1	0	0	0	0	0	0
New.CleanUp.ReferenceOTU1195	E-plasma		3	0.000203136	0	0	0	0	0	0	0	0	0	1	1	0	0	0	0	0	0	0	0	0	0	0	0	0	0	0	0	0	0	0	0	0	0	0	0	0	1	0	0	0	0	0
New.CleanUp.ReferenceOTU29130	E-plasma		3	0.000203136	0	1	0	0	1	0	1	0	0	0	0	0	0	0	0	0	0	0	0	0	0	0	0	0	0	0	0	0	0	0	0	0	0	0	0	0	0	0	0	0	0	0
New.CleanUp.ReferenceOTU20734	E-plasma		3	0.000203136	0	3	0	0	0	0	0	0	0	0	0	0	0	0	0	0	0	0	0	0	0	0	0	0	0	0	0	0	0	0	0	0	0	0	0	0	0	0	0	0	0	0
New.CleanUp.ReferenceOTU11667	E-plasma		3	0.000203136	1	0	0	0	0	0	0	0	0	0	0	0	0	0	0	0	0	0	0	0	0	0	0	0	0	0	0	0	0	0	0	0	0	0	0	0	0	0	0	0	0	2
New.CleanUp.ReferenceOTU35919	E-plasma		3	0.000203136	0	0	0	0	0	0	0	0	0	1	2	0	0	0	0	0	0	0	0	0	0	0	0	0	0	0	0	0	0	0	0	0	0	0	0	0	0	0	0	0	0	0
New.CleanUp.ReferenceOTU21782	E-plasma		3	0.000203136	0	0	0	0	0	1	0	1	0	0	0	0	0	0	0	0	0	0	0	0	0	0	0	0	0	0	0	0	0	0	0	0	1	0	0	0	0	0	0	0	0	0
New.CleanUp.ReferenceOTU9852	E-plasma		3	0.000203136	0	0	0	0	0	0	0	0	0	0	0	0	0	0	0	0	1	0	0	1	0	0	0	0	0	0	0	0	0	0	0	0	0	0	0	0	1	0	0	0	0	0
New.CleanUp.ReferenceOTU25769	E-plasma		3	0.000203136	0	0	0	0	0	0	0	0	0	0	2	0	0	1	0	0	0	0	0	0	0	0	0	0	0	0	0	0	0	0	0	0	0	0	0	0	0	0	0	0	0	0
New.CleanUp.ReferenceOTU31430	E-plasma		3	0.000203136	0	0	0	0	0	0	0	0	0	0	2	0	0	0	1	0	0	0	0	0	0	0	0	0	0	0	0	0	0	0	0	0	0	0	0	0	0	0	0	0	0	0
New.CleanUp.ReferenceOTU16286	E-plasma		3	0.000203136	0	1	0	0	0	0	0	0	0	0	1	0	1	0	0	0	0	0	0	0	0	0	0	0	0	0	0	0	0	0	0	0	0	0	0	0	0	0	0	0	0	0
New.CleanUp.ReferenceOTU16043	E-plasma		3	0.000203136	0	1	0	0	0	0	0	0	0	0	2	0	0	0	0	0	0	0	0	0	0	0	0	0	0	0	0	0	0	0	0	0	0	0	0	0	0	0	0	0	0	0
New.CleanUp.ReferenceOTU21583	E-plasma		3	0.000203136	0	1	0	0	1	0	0	0	0	1	0	0	0	0	0	0	0	0	0	0	0	0	0	0	0	0	0	0	0	0	0	0	0	0	0	0	0	0	0	0	0	0
New.CleanUp.ReferenceOTU6264	E-plasma		2	0.000135424	0	0	0	0	0	0	0	0	0	0	0	0	0	0	0	0	0	0	0	0	0	0	0	0	0	0	2	0	0	0	0	0	0	0	0	0	0	0	0	0	0	0
New.CleanUp.ReferenceOTU39643	E-plasma		2	0.000135424	0	0	0	0	0	0	0	0	0	0	0	0	0	0	0	0	0	0	0	0	0	0	0	0	0	0	1	0	0	0	0	0	1	0	0	0	0	0	0	0	0	0
New.CleanUp.ReferenceOTU3925	E-plasma		2	0.000135424	0	0	0	0	0	0	0	0	0	2	0	0	0	0	0	0	0	0	0	0	0	0	0	0	0	0	0	0	0	0	0	0	0	0	0	0	0	0	0	0	0	0
New.CleanUp.ReferenceOTU21614	E-plasma		2	0.000135424	1	0	0	0	0	0	0	0	0	0	0	0	0	0	0	0	0	0	0	0	0	0	0	0	0	0	0	0	0	0	0	0	0	0	0	0	0	0	0	0	0	1
New.CleanUp.ReferenceOTU27446	E-plasma		2	0.000135424	0	2	0	0	0	0	0	0	0	0	0	0	0	0	0	0	0	0	0	0	0	0	0	0	0	0	0	0	0	0	0	0	0	0	0	0	0	0	0	0	0	0
New.CleanUp.ReferenceOTU8535	E-plasma		2	0.000135424	0	1	0	0	0	0	0	0	0	0	1	0	0	0	0	0	0	0	0	0	0	0	0	0	0	0	0	0	0	0	0	0	0	0	0	0	0	0	0	0	0	0
New.CleanUp.ReferenceOTU22954	E-plasma		2	0.000135424	0	0	0	0	0	0	0	0	0	0	0	0	0	0	0	0	0	0	0	0	0	0	0	0	0	0	0	0	0	0	0	0	2	0	0	0	0	0	0	0	0	0
New.CleanUp.ReferenceOTU8177	E-plasma		2	0.000135424	0	0	0	0	0	0	0	0	0	0	0	0	0	0	0	0	0	0	0	0	0	0	1	0	0	0	1	0	0	0	0	0	0	0	0	0	0	0	0	0	0	0
New.CleanUp.ReferenceOTU12224	E-plasma		2	0.000135424	0	0	0	0	0	0	0	0	0	0	0	0	0	1	0	0	0	0	0	1	0	0	0	0	0	0	0	0	0	0	0	0	0	0	0	0	0	0	0	0	0	0
New.CleanUp.ReferenceOTU16568	E-plasma		2	0.000135424	0	0	0	0	0	0	0	0	0	0	0	0	0	0	0	0	0	0	0	0	0	0	0	0	0	0	0	0	0	0	0	0	1	0	0	1	0	0	0	0	0	0
New.CleanUp.ReferenceOTU21716	E-plasma		2	0.000135424	0	0	0	0	0	0	0	0	0	0	0	0	0	0	0	0	0	0	0	0	0	0	0	0	0	0	0	0	0	0	0	0	0	0	0	0	0	0	0	0	2	0
New.CleanUp.ReferenceOTU40046	E-plasma		2	0.000135424	0	0	0	0	0	0	0	0	0	0	0	0	0	0	0	0	0	0	0	0	0	0	0	0	0	0	0	0	0	0	0	0	1	0	0	0	1	0	0	0	0	0
New.CleanUp.ReferenceOTU37345	E-plasma		2	0.000135424	0	0	0	0	0	0	0	0	0	0	2	0	0	0	0	0	0	0	0	0	0	0	0	0	0	0	0	0	0	0	0	0	0	0	0	0	0	0	0	0	0	0
New.CleanUp.ReferenceOTU9430	E-plasma		2	0.000135424	0	0	0	0	0	0	0	0	0	0	1	0	0	0	0	0	0	0	0	0	0	0	0	0	0	0	0	0	0	0	0	0	0	0	0	0	0	0	0	1	0	0
New.CleanUp.ReferenceOTU39944	E-plasma		2	0.000135424	0	0	0	0	0	0	1	0	0	0	0	0	0	0	0	0	0	0	0	0	0	0	0	0	0	0	0	0	0	0	0	0	0	0	0	0	0	0	1	0	0	0
New.CleanUp.ReferenceOTU35322	E-plasma		2	0.000135424	0	0	0	0	0	0	0	0	0	0	1	0	0	0	0	0	0	0	0	0	0	0	0	0	0	0	0	0	0	0	0	0	1	0	0	0	0	0	0	0	0	0
New.CleanUp.ReferenceOTU30340	E-plasma		2	0.000135424	0	0	0	0	0	0	0	0	0	0	0	0	0	1	1	0	0	0	0	0	0	0	0	0	0	0	0	0	0	0	0	0	0	0	0	0	0	0	0	0	0	0
New.CleanUp.ReferenceOTU5454	E-plasma		2	0.000135424	0	0	0	0	0	0	0	0	0	0	0	0	0	0	0	0	0	0	0	0	0	0	0	0	0	0	0	0	0	0	0	0	1	0	0	0	0	0	0	0	0	1
New.CleanUp.ReferenceOTU12897	E-plasma		2	0.000135424	0	0	0	0	0	0	0	0	0	0	0	0	0	0	0	0	0	0	0	0	0	0	0	0	0	0	0	0	0	0	0	0	0	0	0	0	0	0	0	0	0	2
New.CleanUp.ReferenceOTU29537	E-plasma		2	0.000135424	0	0	0	0	0	0	0	0	0	0	0	0	0	0	0	0	0	0	0	0	0	0	0	0	0	0	0	0	0	0	0	0	2	0	0	0	0	0	0	0	0	0
New.CleanUp.ReferenceOTU15581	E-plasma		2	0.000135424	0	0	0	0	0	0	0	0	0	0	0	0	0	0	0	0	0	0	0	0	0	0	0	0	0	0	0	0	0	0	0	0	0	0	0	1	0	1	0	0	0	0
New.CleanUp.ReferenceOTU39952	E-plasma		2	0.000135424	0	0	0	0	0	0	0	0	0	0	0	0	0	0	0	0	0	0	0	0	0	0	0	0	0	0	0	0	0	0	0	0	0	0	0	0	0	0	1	1	0	0
New.CleanUp.ReferenceOTU24712	E-plasma		2	0.000135424	0	0	0	0	0	0	0	0	0	0	0	0	0	0	0	0	0	0	0	1	0	0	0	0	0	0	1	0	0	0	0	0	0	0	0	0	0	0	0	0	0	0
New.CleanUp.ReferenceOTU5067	E-plasma		2	0.000135424	0	1	0	0	0	0	0	0	0	0	0	0	0	0	0	0	0	0	0	0	0	0	0	0	0	0	1	0	0	0	0	0	0	0	0	0	0	0	0	0	0	0
New.CleanUp.ReferenceOTU35336	E-plasma		2	0.000135424	0	0	0	0	0	0	0	0	0	0	1	0	0	1	0	0	0	0	0	0	0	0	0	0	0	0	0	0	0	0	0	0	0	0	0	0	0	0	0	0	0	0
New.CleanUp.ReferenceOTU27609	E-plasma		2	0.000135424	0	1	0	0	1	0	0	0	0	0	0	0	0	0	0	0	0	0	0	0	0	0	0	0	0	0	0	0	0	0	0	0	0	0	0	0	0	0	0	0	0	0
New.CleanUp.ReferenceOTU30104	E-plasma		2	0.000135424	0	0	0	0	0	0	0	1	0	0	0	0	0	0	0	0	0	0	0	0	0	0	0	0	0	0	0	0	0	0	0	1	0	0	0	0	0	0	0	0	0	0
New.CleanUp.ReferenceOTU3810	E-plasma		2	0.000135424	0	2	0	0	0	0	0	0	0	0	0	0	0	0	0	0	0	0	0	0	0	0	0	0	0	0	0	0	0	0	0	0	0	0	0	0	0	0	0	0	0	0
New.CleanUp.ReferenceOTU2001	E-plasma		2	0.000135424	0	0	0	0	0	0	0	0	0	0	0	0	0	0	0	0	0	0	0	0	0	0	0	0	0	0	0	0	0	0	0	0	1	1	0	0	0	0	0	0	0	0
New.CleanUp.ReferenceOTU33087	E-plasma		2	0.000135424	0	0	0	0	0	0	0	0	0	1	1	0	0	0	0	0	0	0	0	0	0	0	0	0	0	0	0	0	0	0	0	0	0	0	0	0	0	0	0	0	0	0
New.CleanUp.ReferenceOTU37762	E-plasma		2	0.000135424	0	0	0	0	0	0	0	0	0	0	0	0	0	0	0	0	0	0	0	0	0	0	0	0	0	0	0	0	0	0	0	1	1	0	0	0	0	0	0	0	0	0
New.CleanUp.ReferenceOTU23837	E-plasma		2	0.000135424	0	0	0	0	0	0	0	0	0	0	1	0	0	0	0	0	1	0	0	0	0	0	0	0	0	0	0	0	0	0	0	0	0	0	0	0	0	0	0	0	0	0
New.CleanUp.ReferenceOTU323	E-plasma		2	0.000135424	0	1	0	0	0	0	0	0	0	0	1	0	0	0	0	0	0	0	0	0	0	0	0	0	0	0	0	0	0	0	0	0	0	0	0	0	0	0	0	0	0	0
New.CleanUp.ReferenceOTU3047	E-plasma		2	0.000135424	0	0	0	0	0	0	0	0	0	0	0	0	0	0	0	0	0	0	0	0	0	0	0	0	0	0	0	0	0	0	0	0	1	1	0	0	0	0	0	0	0	0
New.CleanUp.ReferenceOTU7922	E-plasma		2	0.000135424	0	0	0	0	0	0	0	0	0	0	0	0	0	0	0	0	0	0	0	0	0	0	0	0	0	0	0	0	0	0	0	0	1	0	0	1	0	0	0	0	0	0
New.CleanUp.ReferenceOTU18741	E-plasma		2	0.000135424	0	0	0	0	0	0	0	0	0	0	1	0	0	0	0	0	0	0	0	0	0	0	0	0	0	0	0	0	0	0	0	0	0	0	1	0	0	0	0	0	0	0
New.CleanUp.ReferenceOTU21567	E-plasma		2	0.000135424	0	0	0	0	0	0	0	0	0	0	0	0	0	0	0	0	0	0	0	0	0	0	0	0	0	0	0	0	0	0	0	0	1	0	1	0	0	0	0	0	0	0
New.CleanUp.ReferenceOTU33561	E-plasma		2	0.000135424	0	0	0	0	0	0	0	0	0	0	1	0	0	1	0	0	0	0	0	0	0	0	0	0	0	0	0	0	0	0	0	0	0	0	0	0	0	0	0	0	0	0
New.CleanUp.ReferenceOTU34229	E-plasma		2	0.000135424	0	0	0	0	0	0	0	0	0	0	0	0	0	0	0	0	0	0	0	0	0	0	0	0	0	0	0	0	0	0	0	0	2	0	0	0	0	0	0	0	0	0
New.CleanUp.ReferenceOTU38475	E-plasma		2	0.000135424	0	0	0	0	0	0	0	0	0	0	1	0	0	1	0	0	0	0	0	0	0	0	0	0	0	0	0	0	0	0	0	0	0	0	0	0	0	0	0	0	0	0
New.CleanUp.ReferenceOTU8650	E-plasma		2	0.000135424	0	2	0	0	0	0	0	0	0	0	0	0	0	0	0	0	0	0	0	0	0	0	0	0	0	0	0	0	0	0	0	0	0	0	0	0	0	0	0	0	0	0
New.CleanUp.ReferenceOTU21514	E-plasma		2	0.000135424	0	0	0	0	0	0	0	0	0	1	0	0	0	1	0	0	0	0	0	0	0	0	0	0	0	0	0	0	0	0	0	0	0	0	0	0	0	0	0	0	0	0
New.CleanUp.ReferenceOTU9942	E-plasma		2	0.000135424	0	0	0	0	0	0	0	0	0	0	1	0	1	0	0	0	0	0	0	0	0	0	0	0	0	0	0	0	0	0	0	0	0	0	0	0	0	0	0	0	0	0
New.CleanUp.ReferenceOTU17382	E-plasma		2	0.000135424	0	0	0	0	0	0	0	2	0	0	0	0	0	0	0	0	0	0	0	0	0	0	0	0	0	0	0	0	0	0	0	0	0	0	0	0	0	0	0	0	0	0
New.CleanUp.ReferenceOTU19463	E-plasma		2	0.000135424	0	0	0	0	0	0	0	1	0	0	0	0	0	0	0	0	0	0	0	0	0	0	0	0	0	0	0	0	0	0	0	0	0	0	1	0	0	0	0	0	0	0
New.CleanUp.ReferenceOTU26279	E-plasma		2	0.000135424	0	0	0	0	0	0	0	1	0	0	0	0	0	0	0	0	0	0	0	0	0	0	0	0	0	0	0	0	0	0	0	0	1	0	0	0	0	0	0	0	0	0
New.CleanUp.ReferenceOTU27559	E-plasma		2	0.000135424	0	0	0	0	0	0	0	1	0	0	0	0	0	0	0	0	0	0	0	0	0	0	0	0	0	0	0	0	0	0	0	0	1	0	0	0	0	0	0	0	0	0
New.CleanUp.ReferenceOTU24609	E-plasma		2	0.000135424	0	1	0	0	0	0	0	1	0	0	0	0	0	0	0	0	0	0	0	0	0	0	0	0	0	0	0	0	0	0	0	0	0	0	0	0	0	0	0	0	0	0
New.CleanUp.ReferenceOTU14682	E-plasma		2	0.000135424	0	0	0	0	0	0	0	2	0	0	0	0	0	0	0	0	0	0	0	0	0	0	0	0	0	0	0	0	0	0	0	0	0	0	0	0	0	0	0	0	0	0
New.CleanUp.ReferenceOTU31249	E-plasma		2	0.000135424	0	0	0	0	1	0	0	0	0	0	0	0	0	0	0	0	0	0	0	0	0	0	0	0	0	0	0	0	0	0	0	0	1	0	0	0	0	0	0	0	0	0
New.CleanUp.ReferenceOTU2469	E-plasma		2	0.000135424	0	0	0	0	0	0	0	0	0	1	0	0	0	0	0	0	0	0	0	0	0	0	0	0	0	0	0	0	0	0	0	0	0	0	0	0	1	0	0	0	0	0
New.CleanUp.ReferenceOTU11691	E-plasma		2	0.000135424	0	0	0	0	0	0	1	1	0	0	0	0	0	0	0	0	0	0	0	0	0	0	0	0	0	0	0	0	0	0	0	0	0	0	0	0	0	0	0	0	0	0
New.CleanUp.ReferenceOTU11942	E-plasma		2	0.000135424	0	0	0	0	0	0	0	0	0	0	0	0	0	0	0	0	0	0	0	0	0	0	0	0	0	0	0	0	0	0	0	0	1	0	1	0	0	0	0	0	0	0
New.CleanUp.ReferenceOTU13265	E-plasma		2	0.000135424	0	0	0	0	0	0	0	1	0	0	0	0	0	0	0	0	0	0	0	0	0	0	0	0	0	0	0	0	0	0	0	0	1	0	0	0	0	0	0	0	0	0
New.CleanUp.ReferenceOTU16623	E-plasma		2	0.000135424	0	0	0	0	0	0	0	0	0	0	2	0	0	0	0	0	0	0	0	0	0	0	0	0	0	0	0	0	0	0	0	0	0	0	0	0	0	0	0	0	0	0
New.CleanUp.ReferenceOTU19969	E-plasma		2	0.000135424	0	0	0	0	0	0	0	1	0	0	0	0	0	0	0	0	0	0	0	0	0	0	0	0	0	0	0	0	0	0	0	0	1	0	0	0	0	0	0	0	0	0
New.CleanUp.ReferenceOTU27631	E-plasma		2	0.000135424	0	0	0	0	0	0	0	0	0	1	1	0	0	0	0	0	0	0	0	0	0	0	0	0	0	0	0	0	0	0	0	0	0	0	0	0	0	0	0	0	0	0
New.CleanUp.ReferenceOTU36159	E-plasma		2	0.000135424	0	1	0	0	0	0	0	1	0	0	0	0	0	0	0	0	0	0	0	0	0	0	0	0	0	0	0	0	0	0	0	0	0	0	0	0	0	0	0	0	0	0
New.CleanUp.ReferenceOTU37140	E-plasma		2	0.000135424	0	2	0	0	0	0	0	0	0	0	0	0	0	0	0	0	0	0	0	0	0	0	0	0	0	0	0	0	0	0	0	0	0	0	0	0	0	0	0	0	0	0
New.CleanUp.ReferenceOTU32094	E-plasma		2	0.000135424	0	0	0	0	0	0	0	0	0	1	1	0	0	0	0	0	0	0	0	0	0	0	0	0	0	0	0	0	0	0	0	0	0	0	0	0	0	0	0	0	0	0
New.CleanUp.ReferenceOTU34835	E-plasma		2	0.000135424	0	0	0	0	0	0	0	0	0	0	0	0	0	0	0	0	0	0	0	0	0	0	0	0	0	0	0	0	0	0	0	0	0	0	0	0	0	0	0	0	0	2
New.CleanUp.ReferenceOTU16230	E-plasma		2	0.000135424	0	0	0	1	0	0	0	0	0	0	0	0	0	0	0	0	0	0	0	0	0	0	0	0	0	0	0	0	0	0	0	1	0	0	0	0	0	0	0	0	0	0
New.CleanUp.ReferenceOTU36082	E-plasma		2	0.000135424	0	0	0	0	0	0	0	1	0	0	0	0	0	0	0	0	0	0	0	0	0	0	0	0	0	0	0	0	0	0	0	0	0	0	1	0	0	0	0	0	0	0
New.CleanUp.ReferenceOTU22471	E-plasma		2	0.000135424	0	0	0	0	0	0	0	0	0	0	1	0	0	1	0	0	0	0	0	0	0	0	0	0	0	0	0	0	0	0	0	0	0	0	0	0	0	0	0	0	0	0
New.CleanUp.ReferenceOTU9724	E-plasma		2	0.000135424	0	2	0	0	0	0	0	0	0	0	0	0	0	0	0	0	0	0	0	0	0	0	0	0	0	0	0	0	0	0	0	0	0	0	0	0	0	0	0	0	0	0
New.CleanUp.ReferenceOTU132	E-plasma		2	0.000135424	0	0	0	0	0	0	0	0	0	0	0	0	0	0	0	0	0	0	0	0	0	0	0	0	0	0	2	0	0	0	0	0	0	0	0	0	0	0	0	0	0	0
New.CleanUp.ReferenceOTU15711	E-plasma		2	0.000135424	1	1	0	0	0	0	0	0	0	0	0	0	0	0	0	0	0	0	0	0	0	0	0	0	0	0	0	0	0	0	0	0	0	0	0	0	0	0	0	0	0	0
New.CleanUp.ReferenceOTU31013	E-plasma		2	0.000135424	0	0	0	0	1	0	0	0	0	0	1	0	0	0	0	0	0	0	0	0	0	0	0	0	0	0	0	0	0	0	0	0	0	0	0	0	0	0	0	0	0	0
New.CleanUp.ReferenceOTU35060	E-plasma		2	0.000135424	1	0	0	0	0	0	0	1	0	0	0	0	0	0	0	0	0	0	0	0	0	0	0	0	0	0	0	0	0	0	0	0	0	0	0	0	0	0	0	0	0	0
New.CleanUp.ReferenceOTU37228	E-plasma		2	0.000135424	0	0	0	0	0	0	0	0	0	1	0	0	0	1	0	0	0	0	0	0	0	0	0	0	0	0	0	0	0	0	0	0	0	0	0	0	0	0	0	0	0	0
New.CleanUp.ReferenceOTU39231	E-plasma		2	0.000135424	0	0	0	0	0	0	0	0	0	1	0	0	0	0	0	0	0	0	0	0	0	0	0	0	0	0	0	0	0	0	0	0	1	0	0	0	0	0	0	0	0	0
New.CleanUp.ReferenceOTU36538	E-plasma		2	0.000135424	0	0	0	0	0	0	0	0	0	0	0	0	0	0	0	0	0	0	0	0	0	0	0	0	0	0	0	0	0	0	0	0	1	0	0	1	0	0	0	0	0	0
New.CleanUp.ReferenceOTU832	E-plasma		2	0.000135424	0	0	0	0	1	0	0	0	0	0	0	0	0	0	0	0	0	0	0	0	0	0	0	0	0	0	1	0	0	0	0	0	0	0	0	0	0	0	0	0	0	0
New.CleanUp.ReferenceOTU15695	E-plasma		2	0.000135424	1	0	0	0	0	0	0	0	0	0	0	0	0	0	0	0	0	0	0	0	0	0	0	0	0	0	0	0	0	0	0	0	1	0	0	0	0	0	0	0	0	0
New.CleanUp.ReferenceOTU32860	E-plasma		2	0.000135424	0	0	0	0	0	0	0	0	0	1	0	0	0	0	0	0	0	0	0	0	0	0	0	0	1	0	0	0	0	0	0	0	0	0	0	0	0	0	0	0	0	0
New.CleanUp.ReferenceOTU37221	E-plasma		2	0.000135424	1	0	0	0	1	0	0	0	0	0	0	0	0	0	0	0	0	0	0	0	0	0	0	0	0	0	0	0	0	0	0	0	0	0	0	0	0	0	0	0	0	0
New.CleanUp.ReferenceOTU4082	E-plasma		2	0.000135424	0	1	0	0	1	0	0	0	0	0	0	0	0	0	0	0	0	0	0	0	0	0	0	0	0	0	0	0	0	0	0	0	0	0	0	0	0	0	0	0	0	0
New.CleanUp.ReferenceOTU4901	E-plasma		2	0.000135424	0	0	0	0	0	0	0	0	0	0	0	0	0	0	0	0	0	0	0	1	0	0	0	0	0	0	0	0	0	0	0	0	1	0	0	0	0	0	0	0	0	0
New.CleanUp.ReferenceOTU16880	E-plasma		2	0.000135424	0	0	0	0	0	0	0	1	0	0	0	0	0	0	0	0	0	0	0	0	0	0	0	0	0	0	0	0	0	0	0	0	0	0	1	0	0	0	0	0	0	0
New.CleanUp.ReferenceOTU12327	E-plasma		2	0.000135424	1	0	0	0	0	0	0	0	0	0	1	0	0	0	0	0	0	0	0	0	0	0	0	0	0	0	0	0	0	0	0	0	0	0	0	0	0	0	0	0	0	0
New.CleanUp.ReferenceOTU39507	E-plasma		2	0.000135424	0	0	0	1	0	0	0	0	0	0	0	0	0	0	0	0	0	0	0	0	0	0	0	0	0	0	0	0	0	0	0	0	1	0	0	0	0	0	0	0	0	0
New.CleanUp.ReferenceOTU37370	E-plasma		2	0.000135424	0	2	0	0	0	0	0	0	0	0	0	0	0	0	0	0	0	0	0	0	0	0	0	0	0	0	0	0	0	0	0	0	0	0	0	0	0	0	0	0	0	0
New.CleanUp.ReferenceOTU13529	E-plasma		2	0.000135424	0	0	0	0	0	0	0	0	0	0	0	0	0	0	0	0	0	0	0	0	0	0	0	0	0	0	0	0	0	0	0	0	1	0	0	0	1	0	0	0	0	0
New.CleanUp.ReferenceOTU32143	E-plasma		2	0.000135424	0	0	0	0	0	0	0	0	0	0	0	0	0	1	0	0	0	0	0	0	0	0	0	0	0	0	0	0	0	0	0	0	0	0	0	0	0	0	0	0	0	1
New.CleanUp.ReferenceOTU6739	E-plasma		2	0.000135424	0	0	0	0	0	0	0	0	0	1	0	0	0	1	0	0	0	0	0	0	0	0	0	0	0	0	0	0	0	0	0	0	0	0	0	0	0	0	0	0	0	0
New.CleanUp.ReferenceOTU20287	E-plasma		2	0.000135424	0	0	0	0	0	0	1	0	0	0	0	0	0	0	0	0	0	0	0	0	0	0	0	0	0	0	0	0	0	0	0	0	0	0	0	1	0	0	0	0	0	0
New.CleanUp.ReferenceOTU216	E-plasma		2	0.000135424	0	0	0	0	0	0	0	0	0	0	0	0	1	0	0	0	0	0	0	0	0	0	0	0	0	0	0	0	0	0	0	0	0	0	0	0	0	0	0	0	0	1
New.CleanUp.ReferenceOTU9105	E-plasma		2	0.000135424	0	0	0	0	0	0	1	0	0	0	0	0	0	0	0	0	0	0	0	0	0	0	0	0	0	0	0	0	0	0	0	0	1	0	0	0	0	0	0	0	0	0
New.CleanUp.ReferenceOTU16802	E-plasma		2	0.000135424	0	0	0	1	0	0	0	0	0	0	0	0	0	0	0	0	0	0	0	1	0	0	0	0	0	0	0	0	0	0	0	0	0	0	0	0	0	0	0	0	0	0
New.CleanUp.ReferenceOTU35959	E-plasma		2	0.000135424	0	0	0	0	0	0	0	0	0	1	0	0	0	0	0	0	1	0	0	0	0	0	0	0	0	0	0	0	0	0	0	0	0	0	0	0	0	0	0	0	0	0
New.CleanUp.ReferenceOTU30418	E-plasma		2	0.000135424	0	0	0	0	0	0	1	0	0	0	1	0	0	0	0	0	0	0	0	0	0	0	0	0	0	0	0	0	0	0	0	0	0	0	0	0	0	0	0	0	0	0
New.CleanUp.ReferenceOTU31106	E-plasma		2	0.000135424	1	0	0	0	0	0	0	0	0	0	0	0	0	0	0	0	0	0	0	0	0	0	0	0	0	0	0	0	0	0	0	0	0	0	0	0	0	0	0	0	1	0
New.CleanUp.ReferenceOTU10440	E-plasma		2	0.000135424	0	0	0	0	0	0	0	0	0	0	0	0	0	0	0	0	0	0	0	0	0	0	0	0	0	0	0	0	0	0	0	2	0	0	0	0	0	0	0	0	0	0
New.CleanUp.ReferenceOTU10562	E-plasma		2	0.000135424	0	0	0	0	0	0	0	1	0	0	0	0	0	0	0	1	0	0	0	0	0	0	0	0	0	0	0	0	0	0	0	0	0	0	0	0	0	0	0	0	0	0
New.CleanUp.ReferenceOTU36907	Ferroplasma	GAGTGGGTGTCAGCCGCCGCGGTAACACCCGCAGCACGAGTAGTGGTCACTTTTATTGAGCCTAAAGCGTTCGTAGCCGGTTTTGTAAATCTTCAGATAAAGCCTGAAGCTTAACTCCAGAAAGTCTGAAGAGACTGCGAGACTTGGGACCGGGTGAGGTTGAAGGTACTTCCGGGGTAGGGGTAAAATCCTGTAATCCTGGAAGGACGACCGGTGGCGAAGGCGTTCAACTAGAACGGATCCGACGGTGAGGAACGAGGGCTAGGGTAGCAAACCGGATTAGATACCCCGGTAGTCC	49	0.00331789	0	0	0	0	0	0	0	0	0	0	0	0	2	4	0	0	0	0	1	1	0	0	1	0	1	1	0	0	0	5	0	0	1	0	0	4	8	0	0	0	0	20
New.CleanUp.ReferenceOTU27677	Ferroplasma	ATGAGTGTTAGAAGCCGCGGTAACACCCGCAGCACGAGTAGTGGTCACTTTTATTGAGCCTAAAGCGTTCGTAGCCGGTTTTGTAAATCTTCAGATAAAGCCTGAAGCTTAACTCCAGAAAGTCTGAAGAGACCGCAAGACTTGAGATCGGGTGAGGTTAAACGTACTTTCAGGGTAGGGGTAAAATCCTGTAATCCCGGAAGGACGACCAATGGCGAAAGCGTTTAACTAGAACGAATCTGACGGTAAGGAACGAAGGCTAGGGTAGCAAACCGGATTAGAAACCCTTGTAGTCCGA	40	0.00270849	0	0	0	0	0	0	0	0	0	0	0	0	0	0	0	0	0	0	0	0	0	0	0	0	0	0	0	0	0	0	0	0	0	0	0	1	39	0	0	0	0	0
New.CleanUp.ReferenceOTU17738	Ferroplasma		17	0.00115111	0	0	0	0	0	0	0	0	0	0	0	0	0	0	0	0	0	0	0	3	0	0	0	0	0	12	0	0	0	1	0	0	0	0	0	0	1	0	0	0	0	0
New.CleanUp.ReferenceOTU5087	Ferroplasma		14	0.00094797	0	0	0	0	0	0	0	0	0	0	0	0	0	0	0	0	0	0	0	1	0	0	0	0	0	1	0	0	0	1	0	0	0	0	0	1	10	0	0	0	0	0
New.CleanUp.ReferenceOTU33950	Ferroplasma		13	0.000880258	0	0	0	0	0	0	0	0	0	0	0	0	0	0	0	0	0	0	0	0	0	0	0	0	0	0	0	0	0	0	0	0	0	0	0	0	0	0	0	0	0	13
New.CleanUp.ReferenceOTU22783	Ferroplasma		12	0.000812546	0	0	0	0	0	0	0	0	0	0	0	0	0	1	0	0	0	0	0	1	0	0	0	0	0	2	0	0	0	0	0	0	0	0	0	0	8	0	0	0	0	0
New.CleanUp.ReferenceOTU9491	Ferroplasma		11	0.000744834	0	0	0	0	0	0	0	0	0	0	0	0	1	0	0	0	0	0	0	1	0	0	0	0	0	2	0	0	1	2	0	0	0	0	0	2	1	0	0	0	1	0
New.CleanUp.ReferenceOTU13819	Ferroplasma		10	0.000677121	0	0	0	0	0	0	0	0	0	0	0	2	0	4	0	0	0	0	0	0	0	0	0	0	0	1	0	0	0	0	0	0	0	0	0	0	3	0	0	0	0	0
New.CleanUp.ReferenceOTU35509	Ferroplasma		10	0.000677121	0	0	0	0	0	0	0	0	0	0	0	0	0	6	0	0	0	0	0	0	0	0	1	0	0	3	0	0	0	0	0	0	0	0	0	0	0	0	0	0	0	0
New.CleanUp.ReferenceOTU18361	Ferroplasma		9	0.000609409	0	0	0	0	0	0	0	0	0	0	0	0	0	0	0	0	0	0	0	0	0	0	0	0	0	0	0	0	0	0	0	0	0	0	0	0	9	0	0	0	0	0
New.CleanUp.ReferenceOTU24570	Ferroplasma		9	0.000609409	0	0	0	0	0	0	0	0	0	0	0	0	0	0	0	0	0	0	0	0	0	0	0	0	0	2	0	0	0	0	0	0	0	0	0	0	7	0	0	0	0	0
New.CleanUp.ReferenceOTU25931	Ferroplasma		9	0.000609409	0	0	0	0	0	0	0	0	0	0	0	0	0	0	0	0	0	0	1	2	0	1	1	0	1	1	0	0	0	1	0	0	0	0	0	0	0	0	0	0	0	1
New.CleanUp.ReferenceOTU22989	Ferroplasma		9	0.000609409	0	0	0	0	0	0	0	0	0	0	0	0	0	0	0	0	0	0	0	1	0	1	0	0	0	2	0	0	0	0	0	0	0	0	0	1	0	0	0	0	0	4
New.CleanUp.ReferenceOTU34716	Ferroplasma		8	0.000541697	0	0	0	0	0	0	0	0	0	0	0	0	0	0	0	0	0	0	0	0	0	0	0	0	0	0	0	0	1	0	0	0	0	0	0	1	6	0	0	0	0	0
New.CleanUp.ReferenceOTU6695	Ferroplasma		8	0.000541697	0	0	1	0	0	0	0	0	0	0	0	0	0	3	0	0	0	0	0	0	0	0	0	0	0	1	0	0	0	0	0	0	0	0	0	2	1	0	0	0	0	0
KC537618.1.916	Ferroplasma		8	0.000541697	0	0	0	0	0	0	0	0	0	0	0	0	0	0	0	0	0	0	1	0	0	1	0	0	2	0	0	0	2	0	0	0	0	0	0	1	0	0	0	0	0	1
New.CleanUp.ReferenceOTU5750	Ferroplasma		8	0.000541697	0	0	0	0	0	0	0	0	0	0	0	0	0	0	0	0	0	0	0	0	0	0	0	0	0	0	0	0	0	0	0	0	0	0	0	2	0	0	0	0	0	6
New.CleanUp.ReferenceOTU35093	Ferroplasma		7	0.000473985	0	0	0	0	0	0	0	0	0	0	0	0	0	0	0	0	0	0	0	0	0	0	0	0	0	0	0	0	0	0	0	0	0	0	0	0	7	0	0	0	0	0
New.CleanUp.ReferenceOTU10289	Ferroplasma		6	0.000406273	0	0	0	0	0	0	0	0	0	0	0	0	0	0	0	0	0	0	0	0	0	0	0	0	0	0	0	0	0	0	0	0	0	0	0	0	6	0	0	0	0	0
New.CleanUp.ReferenceOTU26146	Ferroplasma		6	0.000406273	0	0	0	0	0	0	0	0	0	0	0	0	0	0	0	0	0	0	0	0	0	0	0	0	0	0	0	0	0	0	0	0	0	0	0	0	6	0	0	0	0	0
New.CleanUp.ReferenceOTU11534	Ferroplasma		6	0.000406273	0	0	0	0	0	0	0	0	0	0	0	0	0	1	0	0	0	0	0	0	0	0	1	0	0	1	0	0	0	1	0	0	0	0	0	0	2	0	0	0	0	0
New.CleanUp.ReferenceOTU20465	Ferroplasma		6	0.000406273	0	0	1	0	0	0	0	0	0	0	0	0	0	0	0	0	0	0	0	0	0	0	0	0	0	2	0	0	0	0	0	0	0	0	0	0	3	0	0	0	0	0
New.CleanUp.ReferenceOTU23054	Ferroplasma		6	0.000406273	0	0	0	0	0	0	0	0	0	0	0	0	0	0	0	0	0	0	0	0	0	0	1	0	0	0	0	0	0	0	0	0	0	0	0	0	5	0	0	0	0	0
New.CleanUp.ReferenceOTU36099	Ferroplasma		6	0.000406273	0	0	0	0	0	0	0	0	0	0	0	0	0	0	0	0	0	0	0	0	0	0	0	0	0	0	0	1	0	1	0	0	0	0	0	1	3	0	0	0	0	0
New.CleanUp.ReferenceOTU39452	Ferroplasma		6	0.000406273	0	0	0	0	0	0	0	0	0	0	0	0	0	0	0	0	0	0	0	0	0	0	2	0	0	4	0	0	0	0	0	0	0	0	0	0	0	0	0	0	0	0
New.CleanUp.ReferenceOTU21898	Ferroplasma		6	0.000406273	0	0	0	0	0	0	0	0	0	0	0	0	0	0	0	0	0	0	1	0	0	0	0	0	0	0	0	0	0	0	0	0	0	0	0	0	1	0	0	0	0	4
New.CleanUp.ReferenceOTU16537	Ferroplasma		5	0.000338561	0	0	0	0	0	0	0	0	0	0	1	0	0	1	0	0	0	0	0	0	0	0	0	0	0	2	0	0	0	1	0	0	0	0	0	0	0	0	0	0	0	0
New.CleanUp.ReferenceOTU4038	Ferroplasma		5	0.000338561	0	0	0	0	0	0	0	0	0	0	0	0	0	2	0	0	0	0	0	0	0	0	0	0	0	2	0	0	0	1	0	0	0	0	0	0	0	0	0	0	0	0
New.CleanUp.ReferenceOTU12367	Ferroplasma		5	0.000338561	0	0	0	0	0	0	0	0	0	0	0	0	0	0	0	0	0	0	0	0	0	0	0	0	0	0	0	0	0	0	0	0	0	0	0	0	5	0	0	0	0	0
New.CleanUp.ReferenceOTU2309	Ferroplasma		5	0.000338561	0	0	0	0	0	0	0	0	0	0	0	0	0	0	0	0	0	0	0	0	0	0	0	0	0	0	0	0	0	0	0	0	0	0	0	2	3	0	0	0	0	0
New.CleanUp.ReferenceOTU36727	Ferroplasma		5	0.000338561	0	0	0	0	0	0	0	0	0	0	0	0	0	0	0	0	0	0	0	0	0	0	4	0	0	1	0	0	0	0	0	0	0	0	0	0	0	0	0	0	0	0
New.CleanUp.ReferenceOTU34936	Ferroplasma		5	0.000338561	0	0	0	0	0	0	0	0	0	0	0	0	0	0	0	0	0	0	0	0	0	0	0	0	0	0	0	0	0	0	0	0	0	0	0	0	0	0	0	0	0	5
New.CleanUp.ReferenceOTU12737	Ferroplasma		4	0.000270849	0	0	0	0	0	0	0	0	0	0	0	0	0	0	0	0	0	0	0	0	0	0	0	0	0	0	0	0	0	0	0	0	0	0	0	0	4	0	0	0	0	0
New.CleanUp.ReferenceOTU13258	Ferroplasma		4	0.000270849	0	0	0	0	0	0	0	0	0	0	0	0	0	0	0	0	0	0	0	0	0	0	0	0	0	0	0	0	0	0	0	0	0	0	0	0	4	0	0	0	0	0
New.CleanUp.ReferenceOTU11421	Ferroplasma		4	0.000270849	0	0	0	0	0	0	0	0	0	0	0	0	0	0	0	0	0	0	0	0	0	0	0	0	0	0	0	0	0	0	0	0	0	0	0	2	2	0	0	0	0	0
New.CleanUp.ReferenceOTU31142	Ferroplasma		4	0.000270849	0	0	0	0	0	0	0	0	0	0	0	0	0	0	0	0	0	0	0	0	0	0	0	0	0	0	0	0	0	0	0	0	0	0	0	0	4	0	0	0	0	0
New.CleanUp.ReferenceOTU5089	Ferroplasma		4	0.000270849	0	0	0	0	0	0	0	0	0	0	0	0	0	0	0	0	0	0	0	0	0	0	0	0	1	0	0	0	0	0	0	0	0	0	0	0	0	0	0	0	0	3
New.CleanUp.ReferenceOTU20193	Ferroplasma		3	0.000203136	0	0	0	0	0	0	0	0	0	0	0	0	1	0	0	0	0	0	0	0	0	0	0	0	0	0	0	0	0	1	0	0	0	0	0	1	0	0	0	0	0	0
New.CleanUp.ReferenceOTU2284	Ferroplasma		3	0.000203136	0	0	0	0	0	0	0	0	0	0	0	0	0	1	0	0	0	0	0	0	0	0	0	0	0	0	0	0	0	0	0	0	0	0	0	0	2	0	0	0	0	0
New.CleanUp.ReferenceOTU29894	Ferroplasma		3	0.000203136	0	0	0	0	0	0	0	0	0	0	0	0	0	0	0	0	0	0	0	0	0	0	0	0	0	0	0	0	0	0	0	0	0	0	0	0	3	0	0	0	0	0
New.CleanUp.ReferenceOTU6927	Ferroplasma		3	0.000203136	0	0	0	0	0	0	0	0	0	0	0	0	0	0	0	0	0	0	0	1	0	0	0	0	0	1	0	0	0	0	0	0	0	0	0	0	1	0	0	0	0	0
New.CleanUp.ReferenceOTU812	Ferroplasma		3	0.000203136	0	0	0	0	0	0	0	0	0	0	0	0	0	0	0	0	0	0	0	0	0	0	0	0	0	1	0	0	0	0	0	0	0	0	0	0	2	0	0	0	0	0
New.CleanUp.ReferenceOTU4055	Ferroplasma		3	0.000203136	0	0	0	0	0	0	0	0	0	0	0	0	0	0	0	0	0	0	0	0	0	0	2	0	0	1	0	0	0	0	0	0	0	0	0	0	0	0	0	0	0	0
New.CleanUp.ReferenceOTU6439	Ferroplasma		3	0.000203136	0	0	0	0	0	0	0	0	0	0	0	0	0	0	0	0	0	0	0	0	0	0	0	0	0	0	0	0	0	0	0	0	0	0	0	0	3	0	0	0	0	0
New.CleanUp.ReferenceOTU30836	Ferroplasma		3	0.000203136	0	0	0	0	0	0	0	0	0	0	0	0	0	0	0	0	0	0	0	0	0	0	0	0	0	0	0	0	0	0	0	0	0	0	0	1	2	0	0	0	0	0
New.CleanUp.ReferenceOTU31918	Ferroplasma		3	0.000203136	0	0	0	0	0	0	0	0	0	0	0	0	0	0	0	0	0	0	0	0	0	0	0	0	0	0	0	0	0	0	0	0	0	0	0	0	0	0	0	0	0	3
New.CleanUp.ReferenceOTU1205	Ferroplasma		3	0.000203136	0	0	0	0	0	0	0	0	0	0	0	0	0	3	0	0	0	0	0	0	0	0	0	0	0	0	0	0	0	0	0	0	0	0	0	0	0	0	0	0	0	0
New.CleanUp.ReferenceOTU11178	Ferroplasma		3	0.000203136	0	0	0	0	0	0	0	0	0	0	0	0	0	0	0	0	0	0	0	0	0	0	0	0	0	0	0	0	0	0	0	0	0	0	0	1	2	0	0	0	0	0
New.CleanUp.ReferenceOTU19826	Ferroplasma		3	0.000203136	0	0	0	0	0	0	0	0	0	0	0	0	0	0	0	0	0	0	0	0	0	0	0	0	0	2	0	0	0	0	0	0	0	0	0	0	1	0	0	0	0	0
New.CleanUp.ReferenceOTU23345	Ferroplasma		3	0.000203136	0	0	0	0	0	0	0	0	0	0	0	0	0	0	0	0	0	0	0	0	0	0	0	0	0	0	0	0	0	0	0	0	0	0	1	0	2	0	0	0	0	0
New.CleanUp.ReferenceOTU29872	Ferroplasma		3	0.000203136	0	0	0	0	0	0	0	0	0	0	0	0	0	0	0	0	0	0	0	0	0	0	0	0	0	0	0	0	1	0	0	0	0	0	0	0	2	0	0	0	0	0
New.CleanUp.ReferenceOTU36657	Ferroplasma		3	0.000203136	0	0	0	0	0	0	0	0	0	0	0	0	0	0	0	0	0	0	0	0	0	0	0	0	0	0	0	0	0	0	0	0	0	0	0	1	2	0	0	0	0	0
New.CleanUp.ReferenceOTU9094	Ferroplasma		3	0.000203136	0	0	0	0	0	0	0	0	0	0	0	0	0	0	0	0	0	0	0	1	0	0	0	0	1	0	0	0	0	0	0	0	0	0	0	0	0	0	0	0	0	1
New.CleanUp.ReferenceOTU23611	Ferroplasma		3	0.000203136	0	0	0	0	0	0	0	0	0	0	0	0	0	0	0	0	0	0	0	0	0	0	0	0	0	0	0	0	0	0	0	0	0	0	0	2	1	0	0	0	0	0
LJCQ01000190.6250.7725	Ferroplasma		2	0.000135424	0	0	0	0	0	0	0	0	0	0	0	0	0	0	0	0	0	0	2	0	0	0	0	0	0	0	0	0	0	0	0	0	0	0	0	0	0	0	0	0	0	0
New.CleanUp.ReferenceOTU31126	Ferroplasma		2	0.000135424	0	0	0	0	0	0	0	0	0	0	0	0	0	0	0	0	0	0	0	0	0	0	0	0	0	0	0	0	0	0	0	0	0	0	0	2	0	0	0	0	0	0
New.CleanUp.ReferenceOTU27217	Ferroplasma		2	0.000135424	0	0	0	0	0	0	0	0	0	0	0	0	0	0	0	0	0	0	0	0	0	0	0	0	0	0	0	0	0	0	0	0	0	0	0	0	2	0	0	0	0	0
New.CleanUp.ReferenceOTU15504	Ferroplasma		2	0.000135424	0	0	0	0	0	0	0	0	0	0	0	0	0	0	0	0	0	0	0	0	0	0	0	0	0	0	0	0	0	0	0	0	0	0	0	0	0	0	0	0	0	2
New.CleanUp.ReferenceOTU23727	Ferroplasma		2	0.000135424	0	0	0	0	0	0	0	0	0	0	0	0	0	0	0	0	0	0	0	0	0	0	0	0	0	0	0	0	0	0	0	0	0	0	0	0	2	0	0	0	0	0
New.CleanUp.ReferenceOTU24710	Ferroplasma		2	0.000135424	0	0	0	0	0	0	0	0	0	0	0	0	0	0	0	0	0	0	0	0	0	0	0	0	0	2	0	0	0	0	0	0	0	0	0	0	0	0	0	0	0	0
New.CleanUp.ReferenceOTU28598	Ferroplasma		2	0.000135424	0	0	0	0	0	0	0	0	0	0	0	0	0	0	0	0	0	0	0	0	0	0	0	0	0	1	0	0	0	0	0	0	0	0	0	0	1	0	0	0	0	0
New.CleanUp.ReferenceOTU32581	Ferroplasma		2	0.000135424	0	0	0	0	0	0	0	0	0	0	0	0	0	0	0	0	0	0	0	0	0	0	0	0	0	0	0	0	0	0	0	0	1	0	0	1	0	0	0	0	0	0
New.CleanUp.ReferenceOTU11193	Ferroplasma		2	0.000135424	0	0	0	0	0	0	0	0	0	0	0	0	0	0	0	0	0	0	0	0	0	0	0	0	0	0	0	0	0	0	0	0	0	0	0	0	0	0	0	0	0	2
New.CleanUp.ReferenceOTU1108	Ferroplasma		2	0.000135424	0	0	0	0	0	0	0	0	0	0	0	0	0	0	0	0	0	0	0	0	0	1	0	0	0	1	0	0	0	0	0	0	0	0	0	0	0	0	0	0	0	0
New.CleanUp.ReferenceOTU8545	Ferroplasma		2	0.000135424	0	0	0	0	0	0	0	0	0	0	0	0	0	0	0	0	0	0	0	0	0	0	0	0	1	1	0	0	0	0	0	0	0	0	0	0	0	0	0	0	0	0
New.CleanUp.ReferenceOTU34591	Ferroplasma		2	0.000135424	0	0	0	0	0	0	0	0	0	0	0	0	0	1	0	0	0	0	0	0	0	0	0	0	0	1	0	0	0	0	0	0	0	0	0	0	0	0	0	0	0	0
New.CleanUp.ReferenceOTU2694	Ferroplasma		2	0.000135424	0	0	0	0	0	0	0	0	0	0	0	0	0	1	0	0	0	0	0	0	0	0	0	0	0	1	0	0	0	0	0	0	0	0	0	0	0	0	0	0	0	0
New.CleanUp.ReferenceOTU8831	Ferroplasma		2	0.000135424	0	0	0	0	0	0	0	0	0	0	0	0	0	0	0	0	0	0	1	0	0	0	0	0	0	0	0	0	0	0	0	0	0	0	0	0	1	0	0	0	0	0
New.CleanUp.ReferenceOTU12660	Ferroplasma		2	0.000135424	0	0	0	0	0	0	0	0	0	0	0	0	0	0	0	0	0	0	0	0	0	0	0	0	0	0	0	1	0	1	0	0	0	0	0	0	0	0	0	0	0	0
New.CleanUp.ReferenceOTU25042	Ferroplasma		2	0.000135424	0	0	0	0	0	0	0	0	0	0	0	0	0	0	0	0	0	0	0	0	0	0	0	0	0	0	0	0	0	0	0	0	0	0	0	1	1	0	0	0	0	0
New.CleanUp.ReferenceOTU14652	Ferroplasma		2	0.000135424	0	0	0	0	0	0	0	0	0	0	0	0	0	0	0	0	0	0	0	0	0	0	0	0	0	0	0	0	0	0	0	0	0	0	0	1	1	0	0	0	0	0
New.CleanUp.ReferenceOTU8542	Ferroplasma		2	0.000135424	0	0	0	0	0	0	0	0	0	0	0	0	0	0	0	0	0	0	0	0	0	0	0	0	0	0	0	0	0	0	0	0	0	0	0	2	0	0	0	0	0	0
New.CleanUp.ReferenceOTU37451	Ferroplasma		2	0.000135424	0	0	0	0	0	0	0	0	0	0	0	0	0	0	0	0	0	0	0	0	0	2	0	0	0	0	0	0	0	0	0	0	0	0	0	0	0	0	0	0	0	0
KC537734.1.916	Other Thermoplasmatales	GTGTCAGCAGCCGCGGTAACACCCGCAGCTTGAGTGGTGGTCACTTTTATTGAGCCTAAAGCGTTCGTAGCCGGTTCTGTAAATCTTCAGATAAATTCATTCGCTCAACGGATGATCTTCTGAAGAGACTGTAGAACTTGGGACCGGGTGAGGTTGAATGTACTTCCGGGGTAGGGGTAAGATCCTGTAATCCTGGAAGGACAACCGGTGGCGAAGGCGTTCAACTAGAACGGATCCGACGGTGAGGAACGAGGGCTAGGGGAGCAAACCGGATTAGATACCCCGGTAGTCCGA	80	0.00541697	10	16	1	9	6	25	4	4	0	0	0	1	0	0	1	0	0	0	1	0	0	0	0	0	0	0	0	1	0	0	0	0	0	0	0	0	0	0	0	0	0	1
New.CleanUp.ReferenceOTU30605	Other Thermoplasmatales	TGTGTCAGCCGCCGCGGTAACACCCGCAGCTCGAGTGGTGGTCACTTTTATTGAGCCTAAAGCGTTTGTAGCCGGTTTTGCAAATCTTCAGATAAATTCCTCTGCTTAACAGATGATCTTCTGAAGAGACTGCGAGACTTGGGACCGGGTGAGGTTGAAGGTACTTCCGGGGTAGGGGTAAAATCCTGTAATCCTGGAAGGACGACCGGTGGCGAAGGCGGCTTCCTGGTCCGACACCGACGTTCAGGCACGAAAGCGTGGGGAGCAAACAGGATTAGAAACCCCAGTAGTCC	63	0.00426586	2	3	0	4	3	1	4	2	0	3	4	0	2	3	0	7	4	0	0	0	1	1	0	0	0	0	0	0	5	2	0	5	2	0	0	1	0	2	0	0	0	2
New.CleanUp.ReferenceOTU6448	Other Thermoplasmatales	CGAGTGGCAGCCGCCGCGGTAACACCCGCAGCTCGAGTGGTGGTCACTTTTATTGAGCCTAAAGCGTTTGTAGCCGGTTTTGCAAATCTTCAGATAAATTCCTCTGCTTAACAGATGATCTTCTGAAGAGACTGCGAGACTTGGGACCGGGTGAGGTTGAAGGTACTTCCGGGGTAGGGGTAAAATCCTGTAATCCTGGAAGGACGACCGGTGGCGAAGGCGGCTTTCTGGAACGATACTGACGCTGAGGCGCGAAAGCGTGGGGAGCAAACAGGATTAGAAACCCGAGTAGTCC	52	0.00352103	0	0	0	1	0	1	1	0	0	0	0	0	2	0	0	0	0	0	0	0	0	2	0	0	1	0	0	16	9	2	0	0	0	0	0	1	0	1	0	13	2	0
New.CleanUp.ReferenceOTU35741	Other Thermoplasmatales	TTCGAGTGTCAGCAGCCGCGGTAACACCCGCAGCTCGAGTGGTGGTCACTTTTATTGAGCCTAAAGCGTTTGTAGCCGGTTTTGCAAATCTTCAGATAAATTCCTCTGCTTAACAGATGATCTTCTGAAGAGACTGCGAGACTTGGGACCGGGTGAGGTTGAAGGTACTTCCGGGGTAGGGGTAAAATCCTGTAATCCTGGAAGGACGACCGGTGGCGAAGGCGGCGACCTGGTCCGTGACTGACGCTGAGGCGCGAAAGCGTGGGGAGCAAACAGGATTAGAAACCCGTGTAGTCC	49	0.00331789	2	1	0	1	2	0	1	2	0	2	1	0	1	2	2	0	2	0	2	1	0	2	0	0	1	0	0	1	3	2	0	5	11	0	0	1	0	1	0	0	0	0
New.ReferenceOTU0	Other Thermoplasmatales	TGTGGCAGCAGCCGCGGTAACACCCGCAGCTCGAGTGGTGGTCACTTTTATTGAGCCTAAAGCGTTTGTAGCCGGTTTTGCAAATCTTCAGATAAATTCCTCTGCTTAACAGATGATCTTCTGAAGAGACTGCGAGACTTGGGACCGGGTGAGGTTGAAGGTACTTCCGGGGTAGGGGTAAAATCCTGTAATCCTGGAAGGACGACCGGTGGCGAAGGCGGTGGGCTGGGCCGGCACTGACGCTGAGGAGCGAAAGCGTGGGGAGCGAACAGGATTAGAAACCCGAGTAGTCCGA	47	0.00318247	4	3	0	4	4	0	2	2	0	0	1	0	2	0	0	6	7	0	0	2	0	1	0	0	0	0	0	0	1	1	1	4	2	0	0	0	0	0	0	0	0	0
KC537696.1.916	Other Thermoplasmatales	GTGTGCCAGCCGCCGCGGTAACACCCGCAGCTCTAGTGGTGGTCACTTTTATTGAGCCTAAAGCGTTCGTAGCCGGTTCTGTAAATCTTCAGATAAATTCATTCGCTCAACGGATGATCTTCTGAAGAGACTGTAGAACTTGGGACCGGGTGAGGTTGAATGTACTTCCGGGGTAGGGGTAAAATCCTGTAATCCTGGAAGGACAACCGGTGGCGAAGGCGTTCAACTAGAACGGATCCGACGGTGAGGAACGGGGGCTAGGGGAGCAAACCGGATTAGAAACCCCAGTAGTCCGA	43	0.00291162	0	2	0	0	0	0	0	0	0	0	0	2	0	2	2	0	1	0	2	6	0	2	11	0	0	3	0	2	2	2	0	0	0	0	0	1	0	0	0	0	0	3
New.CleanUp.ReferenceOTU32433	Other Thermoplasmatales		39	0.00264077	8	4	0	0	3	0	5	3	0	0	8	0	0	0	2	0	0	0	0	0	1	0	0	0	1	0	1	0	0	0	0	0	1	1	0	0	0	0	0	0	1	0
KC537712.1.916	Other Thermoplasmatales		31	0.00209908	0	0	0	0	1	0	0	0	0	2	1	0	2	0	0	0	0	0	3	4	0	3	5	0	2	4	0	1	0	0	0	0	0	0	0	3	0	0	0	0	0	0
New.CleanUp.ReferenceOTU38982	Other Thermoplasmatales		31	0.00209908	4	10	0	1	2	0	1	5	0	0	0	1	0	0	0	2	1	0	0	1	0	0	1	0	0	0	0	0	0	0	0	0	2	0	0	0	0	0	0	0	0	0
New.CleanUp.ReferenceOTU8222	Other Thermoplasmatales		28	0.00189594	0	13	0	0	2	0	0	3	0	0	0	0	0	0	0	0	1	0	8	1	0	0	0	0	0	0	0	0	0	0	0	0	0	0	0	0	0	0	0	0	0	0
New.CleanUp.ReferenceOTU18976	Other Thermoplasmatales		25	0.0016928	1	9	0	0	2	0	1	1	0	0	1	0	0	0	2	1	4	0	1	0	0	0	1	0	0	0	0	0	1	0	0	0	0	0	0	0	0	0	0	0	0	0
New.CleanUp.ReferenceOTU12839	Other Thermoplasmatales		24	0.00162509	5	8	0	5	1	0	3	0	0	0	0	0	0	0	0	0	0	0	0	1	0	0	0	0	0	0	0	0	0	0	0	0	0	0	0	0	0	0	0	0	0	1
New.CleanUp.ReferenceOTU33495	Other Thermoplasmatales		19	0.00128653	0	0	0	0	0	0	0	0	0	0	0	4	0	2	1	0	0	0	1	4	0	0	2	0	0	0	0	0	0	0	0	0	1	0	2	0	2	0	0	0	0	0
New.CleanUp.ReferenceOTU18228	Other Thermoplasmatales		17	0.00115111	1	1	0	3	3	0	0	0	0	1	0	0	2	1	0	0	0	0	0	0	0	1	0	0	0	0	0	0	3	0	0	0	1	0	0	0	0	0	0	0	0	0
New.CleanUp.ReferenceOTU37459	Other Thermoplasmatales		16	0.00108339	0	0	0	0	0	0	0	0	0	0	0	1	0	0	0	0	0	0	0	0	0	0	0	0	1	0	0	5	0	0	0	0	0	0	0	0	0	0	0	9	0	0
New.CleanUp.ReferenceOTU39765	Other Thermoplasmatales		16	0.00108339	0	0	0	0	0	0	0	1	0	1	2	0	1	3	2	1	1	0	0	0	0	0	2	0	0	0	0	0	0	0	0	0	2	0	0	0	0	0	0	0	0	0
New.CleanUp.ReferenceOTU29282	Other Thermoplasmatales		15	0.00101568	0	0	0	0	0	0	0	0	0	0	0	0	0	0	0	0	0	0	0	0	0	0	0	0	0	0	0	0	1	0	0	0	0	0	0	0	0	0	0	0	0	14
New.CleanUp.ReferenceOTU26736	Other Thermoplasmatales		15	0.00101568	0	0	0	0	0	0	0	0	0	0	1	5	0	2	5	0	0	0	1	1	0	0	0	0	0	0	0	0	0	0	0	0	0	0	0	0	0	0	0	0	0	0
New.CleanUp.ReferenceOTU24080	Other Thermoplasmatales		15	0.00101568	1	3	0	1	3	0	1	0	0	1	1	0	0	0	0	0	0	0	0	1	0	0	0	0	0	0	0	0	0	0	0	2	1	0	0	0	0	0	0	0	0	0
New.CleanUp.ReferenceOTU38703	Other Thermoplasmatales		15	0.00101568	2	2	0	2	1	0	0	1	0	0	1	0	0	0	3	0	0	0	0	1	0	0	0	0	0	0	0	0	0	0	0	0	1	0	0	0	0	0	0	0	0	1
New.CleanUp.ReferenceOTU211	Other Thermoplasmatales		14	0.00094797	1	0	0	0	0	0	0	0	0	0	0	0	2	2	0	0	4	0	2	1	0	1	0	0	0	0	0	0	0	1	0	0	0	0	0	0	0	0	0	0	0	0
New.CleanUp.ReferenceOTU6598	Other Thermoplasmatales		14	0.00094797	0	0	0	0	0	0	0	0	0	0	0	0	0	0	0	0	0	0	7	0	0	4	0	0	0	0	0	0	0	0	0	0	0	0	0	0	0	0	0	0	3	0
New.CleanUp.ReferenceOTU34699	Other Thermoplasmatales		14	0.00094797	1	0	0	1	2	0	2	2	0	1	0	0	1	0	1	1	0	1	0	0	0	0	0	0	0	0	0	0	0	0	0	0	0	0	0	0	0	1	0	0	0	0
New.ReferenceOTU143	Other Thermoplasmatales		14	0.00094797	0	1	0	0	0	0	0	0	0	0	1	0	0	0	0	0	0	0	2	8	0	0	1	0	0	1	0	0	0	0	0	0	0	0	0	0	0	0	0	0	0	0
New.CleanUp.ReferenceOTU13988	Other Thermoplasmatales		14	0.00094797	0	3	0	0	0	0	0	1	0	1	1	0	0	1	1	0	2	0	0	3	0	0	0	0	0	0	0	0	0	1	0	0	0	0	0	0	0	0	0	0	0	0
New.CleanUp.ReferenceOTU3693	Other Thermoplasmatales		13	0.000880258	0	0	0	0	0	0	0	0	0	0	0	0	0	0	0	0	0	0	0	0	0	0	0	0	0	0	0	0	0	0	0	0	0	0	0	0	0	0	0	0	0	13
New.CleanUp.ReferenceOTU6824	Other Thermoplasmatales		13	0.000880258	0	1	0	0	1	0	0	1	0	1	2	0	1	2	1	1	2	0	0	0	0	0	0	0	0	0	0	0	0	0	0	0	0	0	0	0	0	0	0	0	0	0
New.CleanUp.ReferenceOTU12427	Other Thermoplasmatales		13	0.000880258	1	0	0	0	0	0	1	1	0	1	2	0	1	0	0	3	1	0	0	0	0	0	0	0	0	0	0	0	1	1	0	0	0	0	0	0	0	0	0	0	0	0
New.CleanUp.ReferenceOTU31275	Other Thermoplasmatales		13	0.000880258	2	1	0	0	3	0	2	1	0	1	1	0	0	0	0	0	0	0	0	0	0	0	0	0	0	0	1	0	0	0	0	0	1	0	0	0	0	0	0	0	0	0
New.CleanUp.ReferenceOTU1835	Other Thermoplasmatales		13	0.000880258	0	2	0	0	2	1	0	3	0	0	0	0	0	0	0	0	1	0	0	2	0	0	0	0	0	0	0	0	1	0	0	0	0	0	0	0	0	0	0	0	1	0
New.CleanUp.ReferenceOTU19879	Other Thermoplasmatales		12	0.000812546	1	4	0	1	1	0	0	0	0	1	2	0	1	0	1	0	0	0	0	0	0	0	0	0	0	0	0	0	0	0	0	0	0	0	0	0	0	0	0	0	0	0
New.CleanUp.ReferenceOTU32703	Other Thermoplasmatales		12	0.000812546	1	1	0	0	0	0	0	0	0	0	3	0	0	0	2	0	1	0	0	3	0	0	1	0	0	0	0	0	0	0	0	0	0	0	0	0	0	0	0	0	0	0
New.CleanUp.ReferenceOTU29319	Other Thermoplasmatales		12	0.000812546	0	0	0	0	0	6	0	0	0	0	0	4	1	1	0	0	0	0	0	0	0	0	0	0	0	0	0	0	0	0	0	0	0	0	0	0	0	0	0	0	0	0
New.CleanUp.ReferenceOTU19154	Other Thermoplasmatales		12	0.000812546	0	0	0	0	0	0	0	0	0	0	4	0	0	2	1	0	4	1	0	0	0	0	0	0	0	0	0	0	0	0	0	0	0	0	0	0	0	0	0	0	0	0
New.CleanUp.ReferenceOTU24885	Other Thermoplasmatales		11	0.000744834	1	9	0	0	0	0	1	0	0	0	0	0	0	0	0	0	0	0	0	0	0	0	0	0	0	0	0	0	0	0	0	0	0	0	0	0	0	0	0	0	0	0
New.CleanUp.ReferenceOTU26547	Other Thermoplasmatales		11	0.000744834	0	0	0	0	0	0	0	0	0	0	0	0	0	0	0	0	0	0	2	0	0	2	3	0	1	2	0	0	0	0	0	0	0	0	0	1	0	0	0	0	0	0
New.CleanUp.ReferenceOTU36765	Other Thermoplasmatales		11	0.000744834	1	2	0	0	0	0	1	1	0	0	0	0	0	1	0	3	1	1	0	0	0	0	0	0	0	0	0	0	0	0	0	0	0	0	0	0	0	0	0	0	0	0
New.CleanUp.ReferenceOTU19523	Other Thermoplasmatales		10	0.000677121	0	0	0	0	0	0	0	0	0	0	0	0	0	0	0	0	0	0	5	2	0	0	0	0	0	1	0	0	1	0	0	0	0	0	0	0	0	0	0	0	1	0
New.CleanUp.ReferenceOTU26625	Other Thermoplasmatales		10	0.000677121	0	0	0	0	0	0	0	0	0	0	0	0	0	0	0	0	0	0	0	1	0	0	0	0	0	0	0	1	3	1	0	0	0	0	0	1	0	1	0	1	0	1
New.CleanUp.ReferenceOTU6252	Other Thermoplasmatales		10	0.000677121	0	0	0	0	0	0	0	0	0	0	0	0	0	0	0	0	0	0	7	0	0	1	0	0	0	0	0	0	0	0	0	0	0	0	0	0	0	0	0	0	2	0
New.CleanUp.ReferenceOTU14912	Other Thermoplasmatales		10	0.000677121	0	1	0	3	1	0	0	3	0	0	1	0	0	0	0	0	0	0	0	1	0	0	0	0	0	0	0	0	0	0	0	0	0	0	0	0	0	0	0	0	0	0
KC537510.1.916	Other Thermoplasmatales		10	0.000677121	0	0	0	0	0	0	0	0	0	0	0	0	0	2	0	0	0	0	1	0	0	0	0	0	2	0	0	0	1	1	0	0	0	0	0	0	1	0	0	1	0	1
New.CleanUp.ReferenceOTU31774	Other Thermoplasmatales		10	0.000677121	0	1	0	2	0	0	0	0	0	0	2	0	1	1	0	1	1	0	1	0	0	0	0	0	0	0	0	0	0	0	0	0	0	0	0	0	0	0	0	0	0	0
New.CleanUp.ReferenceOTU19005	Other Thermoplasmatales		9	0.000609409	0	0	0	0	0	0	0	0	0	0	0	0	1	1	0	0	0	0	0	0	0	0	0	0	2	1	0	0	0	1	0	0	0	0	0	0	0	0	0	0	0	3
New.CleanUp.ReferenceOTU20388	Other Thermoplasmatales		9	0.000609409	1	3	0	1	0	0	0	2	0	0	0	0	0	0	0	1	1	0	0	0	0	0	0	0	0	0	0	0	0	0	0	0	0	0	0	0	0	0	0	0	0	0
New.CleanUp.ReferenceOTU32140	Other Thermoplasmatales		9	0.000609409	0	0	0	0	0	0	0	0	0	0	1	0	0	1	1	0	6	0	0	0	0	0	0	0	0	0	0	0	0	0	0	0	0	0	0	0	0	0	0	0	0	0
New.CleanUp.ReferenceOTU14499	Other Thermoplasmatales		9	0.000609409	0	0	0	0	0	0	0	0	0	0	1	5	0	2	1	0	0	0	0	0	0	0	0	0	0	0	0	0	0	0	0	0	0	0	0	0	0	0	0	0	0	0
New.CleanUp.ReferenceOTU34106	Other Thermoplasmatales		9	0.000609409	0	0	0	0	1	0	0	2	0	0	0	0	0	2	0	0	0	1	1	1	0	0	0	0	0	0	0	0	0	0	0	0	0	0	0	0	0	0	0	0	1	0
New.CleanUp.ReferenceOTU10245	Other Thermoplasmatales		9	0.000609409	0	0	0	0	1	0	0	1	0	0	0	0	0	0	0	0	0	0	1	2	0	1	0	0	0	0	0	0	0	0	0	1	2	0	0	0	0	0	0	0	0	0
New.CleanUp.ReferenceOTU4730	Other Thermoplasmatales		9	0.000609409	0	0	0	0	0	0	0	0	0	0	0	0	0	0	0	0	0	0	0	0	0	0	0	0	0	0	0	0	0	0	0	1	5	0	0	1	1	0	0	0	0	1
New.CleanUp.ReferenceOTU31814	Other Thermoplasmatales		9	0.000609409	0	1	0	0	1	0	1	0	0	0	0	0	0	0	1	0	1	0	0	1	0	0	0	0	0	0	0	0	0	0	0	0	1	0	0	1	1	0	0	0	0	0
New.CleanUp.ReferenceOTU23190	Other Thermoplasmatales		9	0.000609409	1	0	0	0	0	0	0	0	0	0	0	0	0	0	1	1	1	1	0	0	0	0	0	0	0	1	0	0	0	0	0	0	1	0	0	0	0	0	1	0	0	1
New.CleanUp.ReferenceOTU7240	Other Thermoplasmatales		9	0.000609409	1	2	0	1	0	0	1	0	0	0	1	0	1	0	0	0	0	1	0	1	0	0	0	0	0	0	0	0	0	0	0	0	0	0	0	0	0	0	0	0	0	0
New.CleanUp.ReferenceOTU13864	Other Thermoplasmatales		8	0.000541697	0	0	0	0	0	0	0	0	0	0	0	1	0	0	0	0	0	0	0	1	0	0	3	0	0	3	0	0	0	0	0	0	0	0	0	0	0	0	0	0	0	0
New.CleanUp.ReferenceOTU35604	Other Thermoplasmatales		8	0.000541697	1	3	0	1	2	0	0	0	0	1	0	0	0	0	0	0	0	0	0	0	0	0	0	0	0	0	0	0	0	0	0	0	0	0	0	0	0	0	0	0	0	0
New.CleanUp.ReferenceOTU4852	Other Thermoplasmatales		8	0.000541697	1	0	0	0	0	0	0	0	0	0	0	0	0	0	0	0	0	0	2	0	0	1	2	0	1	0	0	0	0	0	0	0	0	0	0	0	0	0	0	0	0	1
New.CleanUp.ReferenceOTU6593	Other Thermoplasmatales		8	0.000541697	0	1	0	0	0	0	0	0	0	0	1	0	0	0	2	0	2	0	0	2	0	0	0	0	0	0	0	0	0	0	0	0	0	0	0	0	0	0	0	0	0	0
New.CleanUp.ReferenceOTU36167	Other Thermoplasmatales		7	0.000473985	0	0	0	0	0	0	0	0	0	0	0	0	0	0	0	0	0	0	0	0	0	0	0	0	0	0	0	0	0	0	0	0	0	0	0	5	0	0	0	0	0	2
New.CleanUp.ReferenceOTU14373	Other Thermoplasmatales		7	0.000473985	0	0	0	0	0	0	0	0	0	0	0	0	0	0	0	0	0	0	0	0	0	0	0	0	0	0	0	0	0	3	0	0	0	0	0	0	3	0	0	1	0	0
New.CleanUp.ReferenceOTU11125	Other Thermoplasmatales		7	0.000473985	0	0	0	0	1	0	0	1	0	0	0	0	0	0	2	0	1	0	0	1	0	0	1	0	0	0	0	0	0	0	0	0	0	0	0	0	0	0	0	0	0	0
KC537530.1.915	Other Thermoplasmatales		7	0.000473985	0	0	0	0	0	0	0	0	0	0	2	0	0	0	2	0	1	0	1	0	0	0	0	0	0	1	0	0	0	0	0	0	0	0	0	0	0	0	0	0	0	0
New.CleanUp.ReferenceOTU34255	Other Thermoplasmatales		7	0.000473985	0	0	0	1	0	0	0	0	0	2	0	0	1	0	0	0	0	1	1	0	0	0	0	0	0	0	0	0	0	0	0	0	0	0	0	0	0	0	1	0	0	0
New.CleanUp.ReferenceOTU9822	Other Thermoplasmatales		7	0.000473985	0	0	0	0	0	0	0	0	0	0	0	0	0	0	0	0	0	0	0	0	0	0	0	0	0	0	0	0	0	1	0	1	4	0	0	1	0	0	0	0	0	0
New.CleanUp.ReferenceOTU38038	Other Thermoplasmatales		7	0.000473985	0	0	0	0	0	0	0	1	0	0	0	0	0	0	0	0	0	0	0	2	0	0	1	0	0	0	0	0	0	0	0	0	3	0	0	0	0	0	0	0	0	0
New.CleanUp.ReferenceOTU24493	Other Thermoplasmatales		7	0.000473985	0	0	0	0	0	0	0	0	0	0	0	0	0	0	0	0	0	0	0	0	0	0	0	0	0	0	7	0	0	0	0	0	0	0	0	0	0	0	0	0	0	0
New.CleanUp.ReferenceOTU16109	Other Thermoplasmatales		7	0.000473985	0	0	0	2	0	0	0	0	0	1	1	0	0	1	0	1	0	0	0	0	0	0	0	0	0	0	0	0	0	0	0	0	1	0	0	0	0	0	0	0	0	0
New.CleanUp.ReferenceOTU15752	Other Thermoplasmatales		6	0.000406273	0	0	0	1	0	0	0	0	0	0	0	0	0	0	0	0	0	0	1	0	0	0	2	0	0	0	0	0	0	1	0	0	0	0	0	0	1	0	0	0	0	0
New.CleanUp.ReferenceOTU5427	Other Thermoplasmatales		6	0.000406273	0	5	0	0	1	0	0	0	0	0	0	0	0	0	0	0	0	0	0	0	0	0	0	0	0	0	0	0	0	0	0	0	0	0	0	0	0	0	0	0	0	0
New.CleanUp.ReferenceOTU21964	Other Thermoplasmatales		6	0.000406273	0	1	0	0	0	0	0	0	0	0	2	0	0	1	0	0	0	0	0	0	0	0	0	0	0	0	0	0	0	0	0	0	2	0	0	0	0	0	0	0	0	0
New.CleanUp.ReferenceOTU31583	Other Thermoplasmatales		6	0.000406273	0	0	0	0	0	0	0	0	0	0	0	0	0	0	0	0	0	0	0	0	0	0	0	0	0	0	0	0	0	0	0	0	0	0	0	0	0	0	0	0	0	6
New.CleanUp.ReferenceOTU40000	Other Thermoplasmatales		6	0.000406273	1	0	0	2	0	0	0	0	0	1	2	0	0	0	0	0	0	0	0	0	0	0	0	0	0	0	0	0	0	0	0	0	0	0	0	0	0	0	0	0	0	0
New.CleanUp.ReferenceOTU1911	Other Thermoplasmatales		6	0.000406273	0	0	0	0	0	0	0	0	0	0	3	2	0	0	0	1	0	0	0	0	0	0	0	0	0	0	0	0	0	0	0	0	0	0	0	0	0	0	0	0	0	0
New.CleanUp.ReferenceOTU28322	Other Thermoplasmatales		6	0.000406273	0	3	0	0	1	0	0	0	0	0	0	0	0	0	0	0	1	0	0	1	0	0	0	0	0	0	0	0	0	0	0	0	0	0	0	0	0	0	0	0	0	0
New.CleanUp.ReferenceOTU29135	Other Thermoplasmatales		6	0.000406273	0	0	0	0	0	0	0	0	0	0	0	0	0	0	0	0	1	0	0	0	0	1	0	0	0	1	0	0	0	0	0	0	1	0	0	1	1	0	0	0	0	0
New.CleanUp.ReferenceOTU21004	Other Thermoplasmatales		6	0.000406273	0	1	0	0	1	0	0	0	0	1	0	0	0	1	1	0	0	0	0	1	0	0	0	0	0	0	0	0	0	0	0	0	0	0	0	0	0	0	0	0	0	0
New.CleanUp.ReferenceOTU15554	Other Thermoplasmatales		6	0.000406273	0	0	0	0	0	0	0	0	0	0	0	0	0	0	0	0	0	0	0	0	0	1	0	0	1	1	0	0	0	0	0	0	0	0	0	0	3	0	0	0	0	0
New.CleanUp.ReferenceOTU28545	Other Thermoplasmatales		6	0.000406273	0	0	0	0	0	0	0	0	0	0	0	0	0	3	0	0	0	0	0	0	0	0	0	0	0	0	0	0	2	1	0	0	0	0	0	0	0	0	0	0	0	0
New.CleanUp.ReferenceOTU27577	Other Thermoplasmatales		6	0.000406273	0	0	0	0	0	0	0	0	0	0	0	0	0	0	0	0	0	0	0	0	0	0	0	0	2	1	0	0	0	0	0	0	0	0	0	0	2	0	0	0	0	1
New.CleanUp.ReferenceOTU23387	Other Thermoplasmatales		6	0.000406273	1	0	0	0	0	0	0	1	0	0	0	0	0	0	0	0	3	0	0	0	0	0	1	0	0	0	0	0	0	0	0	0	0	0	0	0	0	0	0	0	0	0
New.CleanUp.ReferenceOTU12211	Other Thermoplasmatales		6	0.000406273	1	1	0	0	0	0	0	0	0	1	0	0	0	0	1	0	0	1	0	1	0	0	0	0	0	0	0	0	0	0	0	0	0	0	0	0	0	0	0	0	0	0
New.CleanUp.ReferenceOTU5031	Other Thermoplasmatales		6	0.000406273	0	0	0	0	0	5	0	0	0	0	0	1	0	0	0	0	0	0	0	0	0	0	0	0	0	0	0	0	0	0	0	0	0	0	0	0	0	0	0	0	0	0
New.CleanUp.ReferenceOTU2948	Other Thermoplasmatales		5	0.000338561	0	0	0	0	0	0	0	0	0	0	0	1	0	0	0	0	1	0	0	1	0	0	0	0	0	0	0	0	1	0	0	0	0	0	0	0	1	0	0	0	0	0
New.CleanUp.ReferenceOTU21685	Other Thermoplasmatales		5	0.000338561	0	0	0	0	0	0	0	0	0	0	0	0	0	0	0	0	0	0	0	0	0	0	0	0	1	0	0	0	0	0	0	0	0	0	0	0	0	0	0	1	2	1
New.CleanUp.ReferenceOTU3741	Other Thermoplasmatales		5	0.000338561	0	0	0	0	0	0	0	0	0	0	0	0	0	0	0	0	0	0	0	0	0	0	0	0	0	0	0	0	4	1	0	0	0	0	0	0	0	0	0	0	0	0
New.CleanUp.ReferenceOTU33123	Other Thermoplasmatales		5	0.000338561	0	5	0	0	0	0	0	0	0	0	0	0	0	0	0	0	0	0	0	0	0	0	0	0	0	0	0	0	0	0	0	0	0	0	0	0	0	0	0	0	0	0
New.CleanUp.ReferenceOTU20165	Other Thermoplasmatales		5	0.000338561	0	0	0	0	1	0	0	0	0	0	0	0	0	0	0	0	0	0	0	0	0	0	2	0	0	2	0	0	0	0	0	0	0	0	0	0	0	0	0	0	0	0
New.CleanUp.ReferenceOTU19280	Other Thermoplasmatales		5	0.000338561	0	0	0	0	0	0	0	0	0	0	0	0	0	0	0	0	0	0	0	4	0	0	1	0	0	0	0	0	0	0	0	0	0	0	0	0	0	0	0	0	0	0
New.CleanUp.ReferenceOTU19693	Other Thermoplasmatales		5	0.000338561	2	1	0	0	0	0	0	0	0	0	0	0	0	0	0	0	1	0	1	0	0	0	0	0	0	0	0	0	0	0	0	0	0	0	0	0	0	0	0	0	0	0
New.CleanUp.ReferenceOTU22143	Other Thermoplasmatales		5	0.000338561	1	2	0	0	0	0	0	0	0	1	0	0	0	1	0	0	0	0	0	0	0	0	0	0	0	0	0	0	0	0	0	0	0	0	0	0	0	0	0	0	0	0
New.CleanUp.ReferenceOTU2885	Other Thermoplasmatales		5	0.000338561	0	0	0	0	0	0	0	0	0	0	0	0	0	0	0	0	0	0	1	1	0	0	1	0	0	0	0	0	0	0	0	0	0	0	0	0	1	0	0	0	0	1
New.CleanUp.ReferenceOTU28972	Other Thermoplasmatales		5	0.000338561	0	0	0	0	0	0	0	0	0	0	0	0	0	0	0	0	0	0	0	3	0	0	1	0	1	0	0	0	0	0	0	0	0	0	0	0	0	0	0	0	0	0
New.CleanUp.ReferenceOTU34525	Other Thermoplasmatales		5	0.000338561	0	0	0	0	0	0	0	0	0	0	0	0	0	0	0	0	0	0	0	2	0	1	2	0	0	0	0	0	0	0	0	0	0	0	0	0	0	0	0	0	0	0
New.CleanUp.ReferenceOTU2042	Other Thermoplasmatales		5	0.000338561	0	0	0	0	0	0	0	0	0	0	1	0	0	0	0	0	1	0	0	1	0	0	0	0	0	0	0	0	0	0	0	0	1	0	0	0	0	0	0	0	0	1
New.CleanUp.ReferenceOTU15682	Other Thermoplasmatales		5	0.000338561	1	0	0	0	0	0	0	0	0	0	0	0	0	0	2	0	0	0	0	0	0	0	0	0	0	0	0	0	0	0	0	0	0	0	0	0	1	0	0	0	1	0
New.CleanUp.ReferenceOTU98	Other Thermoplasmatales		5	0.000338561	2	3	0	0	0	0	0	0	0	0	0	0	0	0	0	0	0	0	0	0	0	0	0	0	0	0	0	0	0	0	0	0	0	0	0	0	0	0	0	0	0	0
New.CleanUp.ReferenceOTU39998	Other Thermoplasmatales		5	0.000338561	0	0	0	0	0	0	0	0	0	0	0	0	0	0	0	0	0	0	0	0	0	0	0	0	0	0	0	0	0	0	0	1	2	0	0	0	2	0	0	0	0	0
New.CleanUp.ReferenceOTU6696	Other Thermoplasmatales		4	0.000270849	1	1	0	0	0	0	0	0	0	0	0	0	0	0	1	0	0	0	1	0	0	0	0	0	0	0	0	0	0	0	0	0	0	0	0	0	0	0	0	0	0	0
New.CleanUp.ReferenceOTU39342	Other Thermoplasmatales		4	0.000270849	1	0	0	0	0	0	0	0	0	0	0	0	0	0	0	1	0	1	0	0	0	0	0	0	0	0	0	0	0	1	0	0	0	0	0	0	0	0	0	0	0	0
New.CleanUp.ReferenceOTU16213	Other Thermoplasmatales		4	0.000270849	0	0	0	1	0	0	0	0	0	1	0	0	0	0	0	1	0	0	1	0	0	0	0	0	0	0	0	0	0	0	0	0	0	0	0	0	0	0	0	0	0	0
New.CleanUp.ReferenceOTU2183	Other Thermoplasmatales		4	0.000270849	2	0	0	0	0	0	0	0	0	0	0	0	1	0	0	0	0	0	0	0	0	1	0	0	0	0	0	0	0	0	0	0	0	0	0	0	0	0	0	0	0	0
New.CleanUp.ReferenceOTU1091	Other Thermoplasmatales		4	0.000270849	0	0	0	0	0	0	0	0	0	0	0	0	0	0	0	0	0	0	0	0	0	0	1	0	0	0	0	0	0	1	0	0	0	0	0	0	2	0	0	0	0	0
New.CleanUp.ReferenceOTU12614	Other Thermoplasmatales		4	0.000270849	0	0	0	0	0	0	0	0	0	0	0	0	0	1	0	0	0	1	0	0	0	0	0	0	0	0	0	0	0	0	0	0	0	0	0	0	0	0	0	0	2	0
New.CleanUp.ReferenceOTU38381	Other Thermoplasmatales		4	0.000270849	0	0	0	0	0	0	0	0	0	0	0	0	0	0	0	0	0	0	0	0	0	0	0	0	0	0	0	0	0	0	0	0	0	0	0	4	0	0	0	0	0	0
New.CleanUp.ReferenceOTU9244	Other Thermoplasmatales		4	0.000270849	0	4	0	0	0	0	0	0	0	0	0	0	0	0	0	0	0	0	0	0	0	0	0	0	0	0	0	0	0	0	0	0	0	0	0	0	0	0	0	0	0	0
New.CleanUp.ReferenceOTU36252	Other Thermoplasmatales		4	0.000270849	0	0	0	0	0	0	0	0	0	0	0	0	0	0	0	0	0	0	0	0	0	0	0	0	0	0	0	0	0	0	0	0	1	1	0	2	0	0	0	0	0	0
New.CleanUp.ReferenceOTU3006	Other Thermoplasmatales		4	0.000270849	0	0	0	0	0	0	0	0	0	0	0	0	0	0	0	0	0	0	0	0	0	0	0	0	0	0	0	0	1	1	0	0	0	0	0	0	0	0	0	2	0	0
New.CleanUp.ReferenceOTU19215	Other Thermoplasmatales		4	0.000270849	0	0	0	0	0	0	0	0	0	0	0	0	0	0	0	0	0	0	3	1	0	0	0	0	0	0	0	0	0	0	0	0	0	0	0	0	0	0	0	0	0	0
New.CleanUp.ReferenceOTU17392	Other Thermoplasmatales		4	0.000270849	0	0	0	0	0	0	0	0	0	0	0	0	0	0	0	0	0	0	1	0	0	0	1	0	0	0	0	1	0	0	0	0	0	0	0	0	0	0	0	1	0	0
New.CleanUp.ReferenceOTU11414	Other Thermoplasmatales		4	0.000270849	0	0	0	0	0	0	0	2	0	0	0	0	0	0	0	0	0	0	0	1	0	1	0	0	0	0	0	0	0	0	0	0	0	0	0	0	0	0	0	0	0	0
New.CleanUp.ReferenceOTU10873	Other Thermoplasmatales		4	0.000270849	0	2	0	0	0	0	0	0	0	0	0	1	0	0	1	0	0	0	0	0	0	0	0	0	0	0	0	0	0	0	0	0	0	0	0	0	0	0	0	0	0	0
New.CleanUp.ReferenceOTU30078	Other Thermoplasmatales		4	0.000270849	0	0	0	0	0	1	0	0	0	0	0	1	0	0	0	0	0	0	0	0	0	0	0	0	0	0	0	0	0	0	0	0	0	0	0	0	1	0	0	0	0	1
New.CleanUp.ReferenceOTU27732	Other Thermoplasmatales		4	0.000270849	0	1	0	0	0	0	0	0	0	0	0	0	0	0	2	0	0	0	0	0	0	0	0	0	0	1	0	0	0	0	0	0	0	0	0	0	0	0	0	0	0	0
New.CleanUp.ReferenceOTU38243	Other Thermoplasmatales		4	0.000270849	0	0	0	0	0	0	0	0	0	0	0	0	0	0	0	0	0	0	1	2	0	0	0	0	1	0	0	0	0	0	0	0	0	0	0	0	0	0	0	0	0	0
New.CleanUp.ReferenceOTU38585	Other Thermoplasmatales		4	0.000270849	0	0	0	0	0	0	0	0	0	0	0	0	0	1	0	0	1	0	1	1	0	0	0	0	0	0	0	0	0	0	0	0	0	0	0	0	0	0	0	0	0	0
New.CleanUp.ReferenceOTU36627	Other Thermoplasmatales		4	0.000270849	1	1	0	0	0	0	0	0	0	0	0	0	0	0	0	0	0	0	1	0	0	0	0	0	0	0	0	0	1	0	0	0	0	0	0	0	0	0	0	0	0	0
New.CleanUp.ReferenceOTU15624	Other Thermoplasmatales		4	0.000270849	0	0	0	0	0	0	0	0	0	0	0	0	0	0	0	0	0	0	0	0	0	0	0	0	0	0	0	0	0	0	0	0	0	0	0	2	2	0	0	0	0	0
New.CleanUp.ReferenceOTU9840	Other Thermoplasmatales		4	0.000270849	0	1	0	0	0	0	0	0	0	0	1	0	0	0	0	0	0	0	0	1	0	0	1	0	0	0	0	0	0	0	0	0	0	0	0	0	0	0	0	0	0	0
New.CleanUp.ReferenceOTU12771	Other Thermoplasmatales		4	0.000270849	0	0	0	0	0	0	0	0	0	0	0	0	0	0	0	0	0	0	0	0	0	0	0	0	0	0	0	0	0	0	0	1	2	1	0	0	0	0	0	0	0	0
New.CleanUp.ReferenceOTU35784	Other Thermoplasmatales		4	0.000270849	0	0	0	0	0	0	0	0	0	0	0	0	0	0	0	0	0	0	0	0	0	0	0	0	0	0	0	0	0	0	0	1	2	0	0	0	1	0	0	0	0	0
New.CleanUp.ReferenceOTU24423	Other Thermoplasmatales		4	0.000270849	0	1	0	0	2	0	0	1	0	0	0	0	0	0	0	0	0	0	0	0	0	0	0	0	0	0	0	0	0	0	0	0	0	0	0	0	0	0	0	0	0	0
New.CleanUp.ReferenceOTU13295	Other Thermoplasmatales		4	0.000270849	0	0	0	0	0	0	0	0	0	0	1	0	0	1	0	0	1	0	0	1	0	0	0	0	0	0	0	0	0	0	0	0	0	0	0	0	0	0	0	0	0	0
New.CleanUp.ReferenceOTU8320	Other Thermoplasmatales		4	0.000270849	0	0	0	0	0	1	0	0	0	0	0	0	0	0	0	0	0	0	0	0	0	2	0	0	0	0	0	0	0	0	0	0	0	0	0	0	0	0	0	0	0	1
New.CleanUp.ReferenceOTU20610	Other Thermoplasmatales		4	0.000270849	0	0	0	0	0	0	0	0	0	0	0	0	0	0	0	0	0	0	0	0	0	0	1	0	0	0	0	0	0	0	0	0	1	0	0	1	1	0	0	0	0	0
New.CleanUp.ReferenceOTU15100	Other Thermoplasmatales		4	0.000270849	0	0	0	0	1	0	0	0	0	1	0	0	1	0	0	1	0	0	0	0	0	0	0	0	0	0	0	0	0	0	0	0	0	0	0	0	0	0	0	0	0	0
New.CleanUp.ReferenceOTU13459	Other Thermoplasmatales		4	0.000270849	0	0	0	0	0	0	0	0	0	1	0	0	0	0	3	0	0	0	0	0	0	0	0	0	0	0	0	0	0	0	0	0	0	0	0	0	0	0	0	0	0	0
New.CleanUp.ReferenceOTU5923	Other Thermoplasmatales		4	0.000270849	0	0	0	0	0	0	0	0	0	0	0	0	0	0	0	0	0	0	0	0	0	0	1	0	3	0	0	0	0	0	0	0	0	0	0	0	0	0	0	0	0	0
New.CleanUp.ReferenceOTU34844	Other Thermoplasmatales		3	0.000203136	0	1	0	0	0	0	0	2	0	0	0	0	0	0	0	0	0	0	0	0	0	0	0	0	0	0	0	0	0	0	0	0	0	0	0	0	0	0	0	0	0	0
New.CleanUp.ReferenceOTU178	Other Thermoplasmatales		3	0.000203136	0	1	0	0	1	0	0	0	0	0	0	0	0	0	0	0	1	0	0	0	0	0	0	0	0	0	0	0	0	0	0	0	0	0	0	0	0	0	0	0	0	0
New.CleanUp.ReferenceOTU35869	Other Thermoplasmatales		3	0.000203136	0	0	0	0	0	1	0	0	0	0	0	0	0	0	1	0	0	0	0	0	0	0	0	0	0	0	0	0	0	0	0	0	0	0	1	0	0	0	0	0	0	0
New.CleanUp.ReferenceOTU21247	Other Thermoplasmatales		3	0.000203136	0	1	0	0	0	0	0	0	0	0	0	0	0	0	0	0	0	0	0	0	0	0	0	0	0	0	0	0	0	0	0	0	0	0	0	0	2	0	0	0	0	0
[truncated: 107 more rows]
