# Supplementary material for: High Representation of Archaea Across All Depths in Oxic and Low-pH Sediment Layers Underlying an Acidic Stream
Source: Front Microbiol. 2020 Nov 17;11:576520. doi: 10.3389/fmicb.2020.576520 (PMC7716880; doi:10.3389/fmicb.2020.576520)
Supplement: Supplementary file 4 [file Table_3.xlsx]

## Sheet: Sheet1
	Metal resistance genes
	Cuniculiplasma S5T	Cuniculiplasma C_DKE	Ferroplasma acidiphilum, YT	A-plasma'	E-plasma'	B_DKE	Mancarchaeum acidiphilum', Mia14
metallochaperone	Gene/Protein ID	Protein Accession Number
	CSP5_0069	OWP54711.1	WP_171481625.1	EQB71508.1	EQB66495.1	OWP56744.1
	SIM30779.1		WP_081142169.1	EQB67863.1
			WP_171481987.1
	CSP5_0592
	SIM48445.1
heavy metal reductase	CSP5_1618	OWP54710.1	WP_081142171.1	EQB67864.1	EQB66494.1	OWP56745.1	WP_088820013.1
	SIM79136.1		WP_171481988.1	EQB71506.1		OWP56781.1
			WP_171481624.1
	CSP5_0593		WP_081143072.1
	SIM48473.1
mercury(II) reductase	CSP5_1618	OWP54711.1	WP_171481625.1	EQB67863.1	EQB66495.1	OWP56744.1
	SIM79136.1		WP_081142169.1	EQB71508.1
			WP_171481987.1
	CSP5_1619
	SIM79159.1
	CSP5_1624
	SIM79283.1
	CSP5_1625
	SIM79305.1
Cop P-type ATPase	CSP5_0082	OWP54462.1	WP_081141563.1	EQB70551.1	EQB66611.1	OWP56135.1	WP_088820453.1
	SIM31115.1		WP_171481592.1	EQB69441.1	EQB66610.1	OWP57147.1
			WP_171481591.1	EQB71052.1
	CSP5_0948
	SIM59684.1			EQB69442.1
ArsA family efflux pump ATPase	CSP5_0647	OWP54680.1		EQB70830.1		OWP56650.1	WP_088820587.1
heavy metal resistance pump	SIM50391.1			EQB70457.1		OWP56808.1
				EQB72117.1
ArsB family efflux pump permease	CSP5_1885	OWP55788.1	WP_081143097.1	EQB71489.1	EQB67658.1	OWP56323.1
arsenical efflux pump membrane	SIM85979.1		WP_171481851.1	EQB69431.1
protein ArsB
ArsR family transcriptional regulator	CSP5_1887	OWP55731.1	ARD84595.1	EQB71486.1		OWP55816.1
	SIM86027.1	OWP55792.1	WP_081141793.1
