# Supplementary material for: High Representation of Archaea Across All Depths in Oxic and Low-pH Sediment Layers Underlying an Acidic Stream
Source: Front Microbiol. 2020 Nov 17;11:576520. doi: 10.3389/fmicb.2020.576520 (PMC7716880; doi:10.3389/fmicb.2020.576520)
Supplement: Supplementary file 5 [file Table_4.XLS]

## Sheet: metadata-7607296-processed-ok
accession	study	object_status	bioproject_accession	biosample_accession	sample_name	library_ID	title	library_strategy	library_source	library_selection	library_layout	platform	instrument_model	design_description	filetype	fasta_file	assembly	filename	filename2	filename3	filename4	filename5	filename6	filename7	filename8
SRR12024128	SRP267527	new	PRJNA639793	SAMN15249365	Sample_1	Layer-1.1	RNA-Seq offmicrobial community from sediment core layer	RNA-Seq	METAGENOMIC	PCR	single	ILLUMINA	Illumina MiSeq	DNA was extracted from 0.25g of soil sample using the DNeasy PowerLyzer PowerSoil kit (QIAGEN) according to manufacturers instruction. Two independent DNA extractions were carried out for each sample. Quality and concentration of extracted DNA were assessed by gel electrophoresis and by Qubit 4.0 Fluorometer dsDNA BR Assay Kit (Life Technologies, USA). Metabarcoding libraries of 16S rRNA amplicon…	fastq			Sample1.fastq
SRR12024127	SRP267527	new	PRJNA639793	SAMN15249366	Sample_2	Layer-1.2	RNA-Seq offmicrobial community from sediment core layer	RNA-Seq	METAGENOMIC	PCR	single	ILLUMINA	Illumina MiSeq	DNA was extracted from 0.25g of soil sample using the DNeasy PowerLyzer PowerSoil kit (QIAGEN) according to manufacturers instruction. Two independent DNA extractions were carried out for each sample. Quality and concentration of extracted DNA were assessed by gel electrophoresis and by Qubit 4.0 Fluorometer dsDNA BR Assay Kit (Life Technologies, USA). Metabarcoding libraries of 16S rRNA amplicon…	fastq			Sample2.fastq
SRR12024116	SRP267527	new	PRJNA639793	SAMN15249367	Sample_3	Layer-1.3.1	RNA-Seq offmicrobial community from sediment core layer	RNA-Seq	METAGENOMIC	PCR	single	ILLUMINA	Illumina MiSeq	DNA was extracted from 0.25g of soil sample using the DNeasy PowerLyzer PowerSoil kit (QIAGEN) according to manufacturers instruction. Two independent DNA extractions were carried out for each sample. Quality and concentration of extracted DNA were assessed by gel electrophoresis and by Qubit 4.0 Fluorometer dsDNA BR Assay Kit (Life Technologies, USA). Metabarcoding libraries of 16S rRNA amplicon…	fastq			Sample3.fastq
SRR12024105	SRP267527	new	PRJNA639793	SAMN15249368	Sample_4	Layer-1.3.2	RNA-Seq offmicrobial community from sediment core layer	RNA-Seq	METAGENOMIC	PCR	single	ILLUMINA	Illumina MiSeq	DNA was extracted from 0.25g of soil sample using the DNeasy PowerLyzer PowerSoil kit (QIAGEN) according to manufacturers instruction. Two independent DNA extractions were carried out for each sample. Quality and concentration of extracted DNA were assessed by gel electrophoresis and by Qubit 4.0 Fluorometer dsDNA BR Assay Kit (Life Technologies, USA). Metabarcoding libraries of 16S rRNA amplicon…	fastq			Sample4.fastq
SRR12024100	SRP267527	new	PRJNA639793	SAMN15249369	Sample_5	Layer-1.4	RNA-Seq offmicrobial community from sediment core layer	RNA-Seq	METAGENOMIC	PCR	single	ILLUMINA	Illumina MiSeq	DNA was extracted from 0.25g of soil sample using the DNeasy PowerLyzer PowerSoil kit (QIAGEN) according to manufacturers instruction. Two independent DNA extractions were carried out for each sample. Quality and concentration of extracted DNA were assessed by gel electrophoresis and by Qubit 4.0 Fluorometer dsDNA BR Assay Kit (Life Technologies, USA). Metabarcoding libraries of 16S rRNA amplicon…	fastq			Sample5.fastq
SRR12024099	SRP267527	new	PRJNA639793	SAMN15249370	Sample_6	Layer-2.1	RNA-Seq offmicrobial community from sediment core layer	RNA-Seq	METAGENOMIC	PCR	single	ILLUMINA	Illumina MiSeq	DNA was extracted from 0.25g of soil sample using the DNeasy PowerLyzer PowerSoil kit (QIAGEN) according to manufacturers instruction. Two independent DNA extractions were carried out for each sample. Quality and concentration of extracted DNA were assessed by gel electrophoresis and by Qubit 4.0 Fluorometer dsDNA BR Assay Kit (Life Technologies, USA). Metabarcoding libraries of 16S rRNA amplicon…	fastq			Sample6.fastq
SRR12024098	SRP267527	new	PRJNA639793	SAMN15249371	Sample_7	Layer-2.2	RNA-Seq offmicrobial community from sediment core layer	RNA-Seq	METAGENOMIC	PCR	single	ILLUMINA	Illumina MiSeq	DNA was extracted from 0.25g of soil sample using the DNeasy PowerLyzer PowerSoil kit (QIAGEN) according to manufacturers instruction. Two independent DNA extractions were carried out for each sample. Quality and concentration of extracted DNA were assessed by gel electrophoresis and by Qubit 4.0 Fluorometer dsDNA BR Assay Kit (Life Technologies, USA). Metabarcoding libraries of 16S rRNA amplicon…	fastq			Sample7.fastq
SRR12024097	SRP267527	new	PRJNA639793	SAMN15249372	Sample_8	Layer-2.3	RNA-Seq offmicrobial community from sediment core layer	RNA-Seq	METAGENOMIC	PCR	single	ILLUMINA	Illumina MiSeq	DNA was extracted from 0.25g of soil sample using the DNeasy PowerLyzer PowerSoil kit (QIAGEN) according to manufacturers instruction. Two independent DNA extractions were carried out for each sample. Quality and concentration of extracted DNA were assessed by gel electrophoresis and by Qubit 4.0 Fluorometer dsDNA BR Assay Kit (Life Technologies, USA). Metabarcoding libraries of 16S rRNA amplicon…	fastq			Sample8.fastq
SRR12024096	SRP267527	new	PRJNA639793	SAMN15249373	Sample_9	Layer-2.4	RNA-Seq offmicrobial community from sediment core layer	RNA-Seq	METAGENOMIC	PCR	single	ILLUMINA	Illumina MiSeq	DNA was extracted from 0.25g of soil sample using the DNeasy PowerLyzer PowerSoil kit (QIAGEN) according to manufacturers instruction. Two independent DNA extractions were carried out for each sample. Quality and concentration of extracted DNA were assessed by gel electrophoresis and by Qubit 4.0 Fluorometer dsDNA BR Assay Kit (Life Technologies, USA). Metabarcoding libraries of 16S rRNA amplicon…	fastq			Sample9.fastq
SRR12024095	SRP267527	new	PRJNA639793	SAMN15249374	Sample_10	Layer-2.5	RNA-Seq offmicrobial community from sediment core layer	RNA-Seq	METAGENOMIC	PCR	single	ILLUMINA	Illumina MiSeq	DNA was extracted from 0.25g of soil sample using the DNeasy PowerLyzer PowerSoil kit (QIAGEN) according to manufacturers instruction. Two independent DNA extractions were carried out for each sample. Quality and concentration of extracted DNA were assessed by gel electrophoresis and by Qubit 4.0 Fluorometer dsDNA BR Assay Kit (Life Technologies, USA). Metabarcoding libraries of 16S rRNA amplicon…	fastq			Sample10.fastq
SRR12024126	SRP267527	new	PRJNA639793	SAMN15249375	Sample_11	Layer-2.6	RNA-Seq offmicrobial community from sediment core layer	RNA-Seq	METAGENOMIC	PCR	single	ILLUMINA	Illumina MiSeq	DNA was extracted from 0.25g of soil sample using the DNeasy PowerLyzer PowerSoil kit (QIAGEN) according to manufacturers instruction. Two independent DNA extractions were carried out for each sample. Quality and concentration of extracted DNA were assessed by gel electrophoresis and by Qubit 4.0 Fluorometer dsDNA BR Assay Kit (Life Technologies, USA). Metabarcoding libraries of 16S rRNA amplicon…	fastq			Sample11.fastq
SRR12024125	SRP267527	new	PRJNA639793	SAMN15249376	Sample_13	Layer-3.2	RNA-Seq offmicrobial community from sediment core layer	RNA-Seq	METAGENOMIC	PCR	single	ILLUMINA	Illumina MiSeq	DNA was extracted from 0.25g of soil sample using the DNeasy PowerLyzer PowerSoil kit (QIAGEN) according to manufacturers instruction. Two independent DNA extractions were carried out for each sample. Quality and concentration of extracted DNA were assessed by gel electrophoresis and by Qubit 4.0 Fluorometer dsDNA BR Assay Kit (Life Technologies, USA). Metabarcoding libraries of 16S rRNA amplicon…	fastq			Sample13.fastq
SRR12024124	SRP267527	new	PRJNA639793	SAMN15249377	Sample_14	Layer-3.3	RNA-Seq offmicrobial community from sediment core layer	RNA-Seq	METAGENOMIC	PCR	single	ILLUMINA	Illumina MiSeq	DNA was extracted from 0.25g of soil sample using the DNeasy PowerLyzer PowerSoil kit (QIAGEN) according to manufacturers instruction. Two independent DNA extractions were carried out for each sample. Quality and concentration of extracted DNA were assessed by gel electrophoresis and by Qubit 4.0 Fluorometer dsDNA BR Assay Kit (Life Technologies, USA). Metabarcoding libraries of 16S rRNA amplicon…	fastq			Sample14.fastq
SRR12024123	SRP267527	new	PRJNA639793	SAMN15249378	Sample_15	Layer-3.4	RNA-Seq offmicrobial community from sediment core layer	RNA-Seq	METAGENOMIC	PCR	single	ILLUMINA	Illumina MiSeq	DNA was extracted from 0.25g of soil sample using the DNeasy PowerLyzer PowerSoil kit (QIAGEN) according to manufacturers instruction. Two independent DNA extractions were carried out for each sample. Quality and concentration of extracted DNA were assessed by gel electrophoresis and by Qubit 4.0 Fluorometer dsDNA BR Assay Kit (Life Technologies, USA). Metabarcoding libraries of 16S rRNA amplicon…	fastq			Sample15.fastq
SRR12024122	SRP267527	new	PRJNA639793	SAMN15249379	Sample_16	Layer-3.5	RNA-Seq offmicrobial community from sediment core layer	RNA-Seq	METAGENOMIC	PCR	single	ILLUMINA	Illumina MiSeq	DNA was extracted from 0.25g of soil sample using the DNeasy PowerLyzer PowerSoil kit (QIAGEN) according to manufacturers instruction. Two independent DNA extractions were carried out for each sample. Quality and concentration of extracted DNA were assessed by gel electrophoresis and by Qubit 4.0 Fluorometer dsDNA BR Assay Kit (Life Technologies, USA). Metabarcoding libraries of 16S rRNA amplicon…	fastq			Sample16.fastq
SRR12024121	SRP267527	new	PRJNA639793	SAMN15249380	Sample_17	Layer-3.6	RNA-Seq offmicrobial community from sediment core layer	RNA-Seq	METAGENOMIC	PCR	single	ILLUMINA	Illumina MiSeq	DNA was extracted from 0.25g of soil sample using the DNeasy PowerLyzer PowerSoil kit (QIAGEN) according to manufacturers instruction. Two independent DNA extractions were carried out for each sample. Quality and concentration of extracted DNA were assessed by gel electrophoresis and by Qubit 4.0 Fluorometer dsDNA BR Assay Kit (Life Technologies, USA). Metabarcoding libraries of 16S rRNA amplicon…	fastq			Sample17.fastq
SRR12024120	SRP267527	new	PRJNA639793	SAMN15249381	Sample_18	Layer-3.7	RNA-Seq offmicrobial community from sediment core layer	RNA-Seq	METAGENOMIC	PCR	single	ILLUMINA	Illumina MiSeq	DNA was extracted from 0.25g of soil sample using the DNeasy PowerLyzer PowerSoil kit (QIAGEN) according to manufacturers instruction. Two independent DNA extractions were carried out for each sample. Quality and concentration of extracted DNA were assessed by gel electrophoresis and by Qubit 4.0 Fluorometer dsDNA BR Assay Kit (Life Technologies, USA). Metabarcoding libraries of 16S rRNA amplicon…	fastq			Sample18.fastq
SRR12024119	SRP267527	new	PRJNA639793	SAMN15249382	Sample_1b	Layer-1.1b	RNA-Seq offmicrobial community from sediment core layer	RNA-Seq	METAGENOMIC	PCR	single	ILLUMINA	Illumina MiSeq	DNA was extracted from 0.25g of soil sample using the DNeasy PowerLyzer PowerSoil kit (QIAGEN) according to manufacturers instruction. Two independent DNA extractions were carried out for each sample. Quality and concentration of extracted DNA were assessed by gel electrophoresis and by Qubit 4.0 Fluorometer dsDNA BR Assay Kit (Life Technologies, USA). Metabarcoding libraries of 16S rRNA amplicon…	fastq			Sample1b.fastq
SRR12024118	SRP267527	new	PRJNA639793	SAMN15249383	Sample_2b	Layer-1.2b	RNA-Seq offmicrobial community from sediment core layer	RNA-Seq	METAGENOMIC	PCR	single	ILLUMINA	Illumina MiSeq	DNA was extracted from 0.25g of soil sample using the DNeasy PowerLyzer PowerSoil kit (QIAGEN) according to manufacturers instruction. Two independent DNA extractions were carried out for each sample. Quality and concentration of extracted DNA were assessed by gel electrophoresis and by Qubit 4.0 Fluorometer dsDNA BR Assay Kit (Life Technologies, USA). Metabarcoding libraries of 16S rRNA amplicon…	fastq			Sample2b.fastq
SRR12024117	SRP267527	new	PRJNA639793	SAMN15249384	Sample_3b	Layer-1.3.1b	RNA-Seq offmicrobial community from sediment core layer	RNA-Seq	METAGENOMIC	PCR	single	ILLUMINA	Illumina MiSeq	DNA was extracted from 0.25g of soil sample using the DNeasy PowerLyzer PowerSoil kit (QIAGEN) according to manufacturers instruction. Two independent DNA extractions were carried out for each sample. Quality and concentration of extracted DNA were assessed by gel electrophoresis and by Qubit 4.0 Fluorometer dsDNA BR Assay Kit (Life Technologies, USA). Metabarcoding libraries of 16S rRNA amplicon…	fastq			Sample3b.fastq
SRR12024115	SRP267527	new	PRJNA639793	SAMN15249385	Sample_4b	Layer-1.3.2b	RNA-Seq offmicrobial community from sediment core layer	RNA-Seq	METAGENOMIC	PCR	single	ILLUMINA	Illumina MiSeq	DNA was extracted from 0.25g of soil sample using the DNeasy PowerLyzer PowerSoil kit (QIAGEN) according to manufacturers instruction. Two independent DNA extractions were carried out for each sample. Quality and concentration of extracted DNA were assessed by gel electrophoresis and by Qubit 4.0 Fluorometer dsDNA BR Assay Kit (Life Technologies, USA). Metabarcoding libraries of 16S rRNA amplicon…	fastq			Sample4b.fastq
SRR12024114	SRP267527	new	PRJNA639793	SAMN15249386	Sample_5b	Layer-1.4b	RNA-Seq offmicrobial community from sediment core layer	RNA-Seq	METAGENOMIC	PCR	single	ILLUMINA	Illumina MiSeq	DNA was extracted from 0.25g of soil sample using the DNeasy PowerLyzer PowerSoil kit (QIAGEN) according to manufacturers instruction. Two independent DNA extractions were carried out for each sample. Quality and concentration of extracted DNA were assessed by gel electrophoresis and by Qubit 4.0 Fluorometer dsDNA BR Assay Kit (Life Technologies, USA). Metabarcoding libraries of 16S rRNA amplicon…	fastq			Sample5b.fastq
SRR12024113	SRP267527	new	PRJNA639793	SAMN15249387	Sample_6b	Layer-2.1b	RNA-Seq offmicrobial community from sediment core layer	RNA-Seq	METAGENOMIC	PCR	single	ILLUMINA	Illumina MiSeq	DNA was extracted from 0.25g of soil sample using the DNeasy PowerLyzer PowerSoil kit (QIAGEN) according to manufacturers instruction. Two independent DNA extractions were carried out for each sample. Quality and concentration of extracted DNA were assessed by gel electrophoresis and by Qubit 4.0 Fluorometer dsDNA BR Assay Kit (Life Technologies, USA). Metabarcoding libraries of 16S rRNA amplicon…	fastq			Sample6b.fastq
SRR12024112	SRP267527	new	PRJNA639793	SAMN15249388	Sample_7b	Layer-2.2b	RNA-Seq offmicrobial community from sediment core layer	RNA-Seq	METAGENOMIC	PCR	single	ILLUMINA	Illumina MiSeq	DNA was extracted from 0.25g of soil sample using the DNeasy PowerLyzer PowerSoil kit (QIAGEN) according to manufacturers instruction. Two independent DNA extractions were carried out for each sample. Quality and concentration of extracted DNA were assessed by gel electrophoresis and by Qubit 4.0 Fluorometer dsDNA BR Assay Kit (Life Technologies, USA). Metabarcoding libraries of 16S rRNA amplicon…	fastq			Sample7b.fastq
SRR12024111	SRP267527	new	PRJNA639793	SAMN15249389	Sample_8b	Layer-2.3b	RNA-Seq offmicrobial community from sediment core layer	RNA-Seq	METAGENOMIC	PCR	single	ILLUMINA	Illumina MiSeq	DNA was extracted from 0.25g of soil sample using the DNeasy PowerLyzer PowerSoil kit (QIAGEN) according to manufacturers instruction. Two independent DNA extractions were carried out for each sample. Quality and concentration of extracted DNA were assessed by gel electrophoresis and by Qubit 4.0 Fluorometer dsDNA BR Assay Kit (Life Technologies, USA). Metabarcoding libraries of 16S rRNA amplicon…	fastq			Sample8b.fastq
SRR12024110	SRP267527	new	PRJNA639793	SAMN15249390	Sample_9b	Layer-2.4b	RNA-Seq offmicrobial community from sediment core layer	RNA-Seq	METAGENOMIC	PCR	single	ILLUMINA	Illumina MiSeq	DNA was extracted from 0.25g of soil sample using the DNeasy PowerLyzer PowerSoil kit (QIAGEN) according to manufacturers instruction. Two independent DNA extractions were carried out for each sample. Quality and concentration of extracted DNA were assessed by gel electrophoresis and by Qubit 4.0 Fluorometer dsDNA BR Assay Kit (Life Technologies, USA). Metabarcoding libraries of 16S rRNA amplicon…	fastq			Sample9b.fastq
SRR12024109	SRP267527	new	PRJNA639793	SAMN15249391	Sample_11b	Layer-2.6b	RNA-Seq offmicrobial community from sediment core layer	RNA-Seq	METAGENOMIC	PCR	single	ILLUMINA	Illumina MiSeq	DNA was extracted from 0.25g of soil sample using the DNeasy PowerLyzer PowerSoil kit (QIAGEN) according to manufacturers instruction. Two independent DNA extractions were carried out for each sample. Quality and concentration of extracted DNA were assessed by gel electrophoresis and by Qubit 4.0 Fluorometer dsDNA BR Assay Kit (Life Technologies, USA). Metabarcoding libraries of 16S rRNA amplicon…	fastq			Sample11b.fastq
SRR12024108	SRP267527	new	PRJNA639793	SAMN15249392	Sample_12b	Layer-3.1b	RNA-Seq offmicrobial community from sediment core layer	RNA-Seq	METAGENOMIC	PCR	single	ILLUMINA	Illumina MiSeq	DNA was extracted from 0.25g of soil sample using the DNeasy PowerLyzer PowerSoil kit (QIAGEN) according to manufacturers instruction. Two independent DNA extractions were carried out for each sample. Quality and concentration of extracted DNA were assessed by gel electrophoresis and by Qubit 4.0 Fluorometer dsDNA BR Assay Kit (Life Technologies, USA). Metabarcoding libraries of 16S rRNA amplicon…	fastq			Sample12b.fastq
SRR12024107	SRP267527	new	PRJNA639793	SAMN15249393	Sample_13b	Layer-3.2b	RNA-Seq offmicrobial community from sediment core layer	RNA-Seq	METAGENOMIC	PCR	single	ILLUMINA	Illumina MiSeq	DNA was extracted from 0.25g of soil sample using the DNeasy PowerLyzer PowerSoil kit (QIAGEN) according to manufacturers instruction. Two independent DNA extractions were carried out for each sample. Quality and concentration of extracted DNA were assessed by gel electrophoresis and by Qubit 4.0 Fluorometer dsDNA BR Assay Kit (Life Technologies, USA). Metabarcoding libraries of 16S rRNA amplicon…	fastq			Sample13b.fastq
SRR12024106	SRP267527	new	PRJNA639793	SAMN15249394	Sample_14b	Layer-3.3b	RNA-Seq offmicrobial community from sediment core layer	RNA-Seq	METAGENOMIC	PCR	single	ILLUMINA	Illumina MiSeq	DNA was extracted from 0.25g of soil sample using the DNeasy PowerLyzer PowerSoil kit (QIAGEN) according to manufacturers instruction. Two independent DNA extractions were carried out for each sample. Quality and concentration of extracted DNA were assessed by gel electrophoresis and by Qubit 4.0 Fluorometer dsDNA BR Assay Kit (Life Technologies, USA). Metabarcoding libraries of 16S rRNA amplicon…	fastq			Sample14b.fastq
SRR12024104	SRP267527	new	PRJNA639793	SAMN15249395	Sample_15b	Layer-3.4b	RNA-Seq offmicrobial community from sediment core layer	RNA-Seq	METAGENOMIC	PCR	single	ILLUMINA	Illumina MiSeq	DNA was extracted from 0.25g of soil sample using the DNeasy PowerLyzer PowerSoil kit (QIAGEN) according to manufacturers instruction. Two independent DNA extractions were carried out for each sample. Quality and concentration of extracted DNA were assessed by gel electrophoresis and by Qubit 4.0 Fluorometer dsDNA BR Assay Kit (Life Technologies, USA). Metabarcoding libraries of 16S rRNA amplicon…	fastq			Sample15b.fastq
SRR12024103	SRP267527	new	PRJNA639793	SAMN15249396	Sample_16b	Layer-3.5b	RNA-Seq offmicrobial community from sediment core layer	RNA-Seq	METAGENOMIC	PCR	single	ILLUMINA	Illumina MiSeq	DNA was extracted from 0.25g of soil sample using the DNeasy PowerLyzer PowerSoil kit (QIAGEN) according to manufacturers instruction. Two independent DNA extractions were carried out for each sample. Quality and concentration of extracted DNA were assessed by gel electrophoresis and by Qubit 4.0 Fluorometer dsDNA BR Assay Kit (Life Technologies, USA). Metabarcoding libraries of 16S rRNA amplicon…	fastq			Sample16b.fastq
SRR12024102	SRP267527	new	PRJNA639793	SAMN15249397	Sample_2c	Layer-3.6b	RNA-Seq offmicrobial community from sediment core layer	RNA-Seq	METAGENOMIC	PCR	single	ILLUMINA	Illumina MiSeq	DNA was extracted from 0.25g of soil sample using the DNeasy PowerLyzer PowerSoil kit (QIAGEN) according to manufacturers instruction. Two independent DNA extractions were carried out for each sample. Quality and concentration of extracted DNA were assessed by gel electrophoresis and by Qubit 4.0 Fluorometer dsDNA BR Assay Kit (Life Technologies, USA). Metabarcoding libraries of 16S rRNA amplicon…	fastq			Sample2c.fastq
SRR12024101	SRP267527	new	PRJNA639793	SAMN15249398	Sample_4c	Layer-3.6c	RNA-Seq offmicrobial community from sediment core layer	RNA-Seq	METAGENOMIC	PCR	single	ILLUMINA	Illumina MiSeq	DNA was extracted from 0.25g of soil sample using the DNeasy PowerLyzer PowerSoil kit (QIAGEN) according to manufacturers instruction. Two independent DNA extractions were carried out for each sample. Quality and concentration of extracted DNA were assessed by gel electrophoresis and by Qubit 4.0 Fluorometer dsDNA BR Assay Kit (Life Technologies, USA). Metabarcoding libraries of 16S rRNA amplicon…	fastq			Sample4c.fastq
